# Supplementary material for: Unusual SARS-CoV-2 intrahost diversity reveals lineage superinfection
Source: Microb Genom. 2022 Mar 17;8(3):000751. doi: 10.1099/mgen.0.000751 (PMC9176291; doi:10.1099/mgen.0.000751)
Supplement: Supplementary material 4 [file mgen-8-0751-s004.xlsx]

## Sheet: Table S1
Table S1. Sequuencing protocols
Run codes	Number of Samples	Protocol	Protocol Reference
FASTQ_AM_COVIDSEQ_002; FASTQ_AM_COVIDSEQ_1; FASTQ_CE_1	49	COVIDSeq	https://www.illumina.com/products/by-type/ivd-products/covidseq.html
LVRS_AM	229	Nextera XT DNA Library Preparation Kit	https://www.scielo.br/j/mioc/a/zZcPQFjhhgYrJLVJ77HJC3C/?lang=en&format=html
2021fev18_LVRS;250539291;Miseq_249796548; Miseq_251426175; Miseq_LVRS_027-213081869; Miseq_LVRS_039-227059833; MiSeq_LVRS_046; Miseq_LVRS_050-233654426; Miseq_LVRS_051-234046815; Miseq_LVRS_053-234554321; Miseq_LVRS_054-234850616; Miseq_LVRS_055-234836602; Miseq_LVRS_056-235646413; Miseq_LVRS_057-236769537; Miseq_LVRS_059-237781544; MiSeq_LVRS_060-238009774; Miseq_LVRS_061-238015778; Miseq_LVRS_0…	1167	Nextera XT DNA Library Preparation Kit	https://www.biorxiv.org/content/10.1101/2020.04.30.069039v1
IAM	17	Nextera XT DNA Library Preparation Kit	https://www.protocols.io/view/ncov-2019-sequencing-protocol-v3-locost-bh42j8ye

## Sheet: Table S2
Table S2. Assembly Metrics
run/sample_code	avg_depth	Cov 4x %	Cov 10x %	Cox 30x %	Cov 100x %
hCoV-19/Brazil/PE-FIOCRUZ-IAM08/2020|2020-04-07	2959.48	99.75	99.51	99.24	96.82
hCoV-19/Brazil/PE-FIOCRUZ-IAM103/2020|2020-04-09	2568.64	99.52	99.47	99.33	99.04
hCoV-19/Brazil/PE-FIOCRUZ-IAM109/2020|2020-04-08	3246.52	99.99	99.69	98.93	95.94
hCoV-19/Brazil/PE-FIOCRUZ-IAM10/2020|2020-04-07	2890.23	99.77	99.44	99.21	97.56
hCoV-19/Brazil/PE-FIOCRUZ-IAM30/2020|2020-04-08	2996.07	99.83	99.45	98.44	96.06
hCoV-19/Brazil/PE-FIOCRUZ-IAM84/2020|2020-04-08	3252.7	99.94	99.93	99.76	99.14
hCoV-19/Brazil/PE-FIOCRUZ-IAM87/2020|2020-04-08	2667.97	99.63	99.16	98.6	96.76
hCoV-19/Brazil/PE-FIOCRUZ-IAM89/2020|2020-04-07	3390.05	99.98	99.68	99.32	99.2
Miseq_249796548/A1_S1	1009.46	100	99.99	99.95	99.84
Miseq_249796548/A2_S9	888.94	99.97	99.93	99.88	98.29
Miseq_249796548/A4_S25	1096.99	99.95	99.87	99.85	99.65
Miseq_249796548/A8_S57	841	99.99	99.91	99.89	98
Miseq_249796548/B2_S10	1016.43	99.99	99.89	99.87	98.79
Miseq_249796548/B9_S66	732.23	99.97	99.9	99.85	97.39
Miseq_249796548/C4_S27	764.13	99.97	99.96	99.8	96.86
Miseq_249796548/C9_S67	753.8	100	99.96	99.87	96.71
Miseq_249796548/D1_S4	1186.83	99.99	99.96	99.86	99.63
Miseq_249796548/E3_S21	804.04	99.96	99.89	99.57	98.01
Miseq_249796548/E7_S53	595.26	99.99	99.87	99.57	96.73
Miseq_249796548/E8_S61	805.43	99.99	99.95	99.86	97.9
Miseq_249796548/F1_S6	1629.62	99.99	99.98	99.93	99.79
Miseq_249796548/F2_S14	847.89	99.94	99.87	99.81	96.44
Miseq_249796548/F7_S54	2658.21	99.88	99.87	99.84	99.76
Miseq_249796548/F8_S62	1588.84	99.99	99.99	99.95	99.82
Miseq_249796548/G7_S55	1539.89	99.96	99.84	99.77	99.63
Miseq_249796548/H12_S96	1176.81	99.88	99.82	99.48	95.91
Miseq_249796548/H1_S8	1477.56	99.99	99.98	99.96	99.85
Miseq_249796548/H5_S40	634.07	99.98	99.92	99.84	96.76
Miseq_249796548/H7_S56	397.69	99.93	99.79	99.72	97.17
Miseq_249796548/H8_S64	915	99.97	99.94	99.87	99.18
Miseq_251426175/17_S16	692.99	99.97	99.89	99.86	95.43
hCoV-19/Brazil/CE-FIOCRUZ-IAM1690/2021	2339.21	99.99	99.99	99.99	99.97
LVRS_AM/20140047PR	1030.03	99.66	99.59	99.58	99.44
LVRS_AM/20140055FN	2530.5	99.99	99.95	99.92	99.8
LVRS_AM/20140253FP	2591.13	99.93	99.92	99.88	99.82
LVRS_AM/20140273IA	1289.48	99.88	99.74	99.22	99.17
LVRS_AM/20140283VA	3212.04	99.97	99.97	99.93	99.88
LVRS_AM/20140437IA	1347.02	99.9	99.83	99.82	99.69
LVRS_AM/20140447AV	966.17	99.86	99.84	99.78	99.68
LVRS_AM/20140451EL	1531.29	99.98	99.95	99.91	98.7
LVRS_AM/20140488MF	1113.04	99.57	99.54	99.48	99.37
LVRS_AM/20140522MA	1204.26	99.97	99.76	99.49	99.05
LVRS_AM/20140536FR	3331.97	99.85	99.73	99.3	99.24
LVRS_AM/20141355VB	1715.54	99.82	99.5	99.48	98.66
LVRS_AM/20141493LR	1394.32	99.65	99.23	99.19	99.06
LVRS_AM/20141671CB	3117.78	99.99	99.98	99.88	99.82
LVRS_AM/20141721RM	2119.53	99.68	99.63	99.53	99.44
LVRS_AM/20141735HN	1149.77	99.53	99.51	99.47	99.33
LVRS_AM/20141881JO	2341.78	99.71	99.65	99.62	99.53
LVRS_AM/20141882LT	2289.26	99.9	99.87	99.83	99.76
LVRS_AM/20141916KM	1728.56	99.68	99.65	99.6	99.5
LVRS_AM/20141937RS	1021.09	99.87	99.74	99.63	97.32
LVRS_AM/20141978DR	1663.72	99.84	99.82	99.77	99.66
LVRS_AM/20142002AL	1106.8	99.97	99.92	99.9	99.77
LVRS_AM/20142019FJ	1595.15	99.63	99.27	99.22	98.87
LVRS_AM/20142116AS	1292.91	99.78	99.24	99.18	99.04
LVRS_AM/20142153MO	1071.38	99.77	99.74	99.73	98.97
LVRS_AM/20142189LL	3474.31	99.64	99.39	99.37	99.26
LVRS_AM/20142205NS	2185	99.74	99.55	99.08	99.01
LVRS_AM/20142274FB	1222.76	99.82	99.56	99.23	99.09
LVRS_AM/20142279MP	1355.64	99.65	99.64	99.63	99.42
LVRS_AM/20142346FB	1138.18	99.89	99.86	99.81	99.69
LVRS_AM/20142371CJ	937.55	99.63	99.56	99.55	99.28
LVRS_AM/20142410MC	4286.19	99.87	99.54	99.49	99.46
LVRS_AM/20142424SS	2182.81	99.92	99.79	99.77	99.68
LVRS_AM/20142492MG	640.8	99.49	99.44	99.35	98.93
LVRS_AM/20142493RO	1320.56	99.53	99.5	99.45	99.31
LVRS_AM/20142761FC	2272.07	99.83	99.56	99.55	99.43
LVRS_AM/20142910VS	2424.78	99.79	99.46	99.36	99.27
LVRS_AM/20142973ES	959.81	99.53	99.18	99.16	99
LVRS_AM/20143003CA	4291.99	99.96	99.93	99.88	99.86
LVRS_AM/20143088ER	4130.41	99.94	99.87	99.81	99.79
LVRS_AM/20143093FL	2442.33	99.84	99.81	99.64	99.43
LVRS_AM/20143105JJ	2160.26	99.73	99.62	99.19	99.16
LVRS_AM/20143145KL	1351.24	99.64	99.39	99.37	99.23
LVRS_AM/20143164MG	3910.23	99.69	99.54	99.42	99.29
LVRS_AM/20143297CR	982.56	99.83	99.47	99.29	98.89
LVRS_AM/20143423LL	1840	99.83	99.8	99.76	99.74
LVRS_AM/20250295LD	1240.07	99.52	99.39	99.35	99.03
LVRS_AM/20250329LS	1383.38	99.76	99.67	99.57	99.38
LVRS_AM/20250373JO	1466.2	99.77	99.72	99.71	99.58
LVRS_AM/20250374DA	1056.73	99.61	99.56	99.54	99.35
LVRS_AM/20841585PM	1264.7	99.88	99.84	99.82	99.7
LVRS_AM/20841592RS	1814.84	99.4	99.33	99.28	99.19
LVRS_AM/20841891TC	1661.46	99.59	99.27	99.24	99.1
LVRS_AM/20842081KM	1844.32	99.54	99.4	99.38	99.26
LVRS_AM/20842350OC	2175.46	99.76	99.61	99.55	99.43
LVRS_AM/20842378LB	1610.74	99.83	99.59	99.38	99.1
LVRS_AM/20842386CA	1551.19	99.52	99.49	99.46	99.33
LVRS_AM/20842393GA	1030.04	99.93	99.93	99.8	98.12
LVRS_AM/20842408LA	1026.76	99.94	99.93	99.85	99.66
LVRS_AM/20842451CN	1649.7	99.96	99.95	99.9	99.8
LVRS_AM/20842455CA	2285.34	99.94	99.9	99.86	99.76
LVRS_AM/20842532JA	1499.99	99.74	99.56	99.17	99.07
LVRS_AM/20842533AP	1463.56	99.59	99.55	99.52	99.42
LVRS_AM/20842568SB	1679.71	99.71	99.44	99.37	99.25
LVRS_AM/20842572LS	1547.06	99.8	99.65	99.63	99.5
LVRS_AM/20842578TG	783.06	99.93	99.54	99.41	98.8
LVRS_AM/20842652AF	1731.05	99.96	99.91	99.52	99.41
LVRS_AM/20842657BJ	2604.82	99.67	99.65	99.58	99.51
LVRS_AM/20842670AC	1023.96	99.63	99.45	99.43	98.86
LVRS_AM/20842695EA	1468.87	99.98	99.95	99.92	99.84
LVRS_AM/20842703OP	2684.13	99.85	99.84	99.78	99.72
LVRS_AM/20842719LR	2969.73	99.85	99.69	99.64	99.56
LVRS_AM/20842781AF	1326.76	99.88	99.61	99.57	99.44
LVRS_AM/20842818CE	1118.81	99.71	99.66	99.64	99.5
LVRS_AM/20842837AN	1856.94	99.72	99.4	99.35	99.33
LVRS_AM/20842839FG	821.51	99.57	99.52	99.5	98.97
LVRS_AM/20842976EV	1439.51	99.43	99.38	99.36	99.24
LVRS_AM/20842980AA	1768.21	99.62	99.59	99.54	99.45
LVRS_AM/20842986CO	1100.48	99.54	99.42	99.41	99.26
LVRS_AM/20842996RF	1255.52	99.55	99.52	99.47	99.35
LVRS_AM/20843023JA	1892.65	99.81	99.6	99.46	99.33
LVRS_AM/20843044TM	4632.52	99.6	99.31	99.18	99.15
LVRS_AM/20843049KC	2981.64	99.52	99.41	99.39	99.32
LVRS_AM/20843185MR	2124.28	99.69	99.57	99.19	99.16
LVRS_AM/20843187NC	1198.3	99.65	99.36	99.34	98.7
LVRS_AM/20843198JS	844.54	99.72	99.47	99.44	97.91
LVRS_AM/20843242IB	1053.03	99.67	99.46	99.44	99.3
LVRS_AM/20843263MS	4632.37	99.54	99.45	99.4	99.38
LVRS_AM/20843278FR	1048.75	99.88	99.81	99.46	97.5
LVRS_AM/20843310NT	1186.01	99.53	99.49	99.46	99.42
LVRS_AM/20843312KD	3101.54	99.92	99.85	99.43	99.25
LVRS_AM/20843348JS	1905.62	99.83	99.8	99.19	99.15
LVRS_AM/20843351MC	572.52	99.81	99.8	99.7	97.29
LVRS_AM/20843355YM	3988.03	99.36	99.35	99.28	99.26
LVRS_AM/20843374ML	2869.28	99.94	99.81	99.36	99.29
LVRS_AM/20843383RG	830.79	99.93	99.92	99.89	98.19
LVRS_AM/20890007MR	1377.2	99.93	99.92	99.91	99.77
LVRS_AM/20890012JJ	667.05	99.82	99.49	99.35	97.33
LVRS_AM/20890013MB	1314.3	99.99	99.92	99.92	99.36
LVRS_AM/20890014DO	2297.56	99.99	99.94	99.93	97.01
LVRS_AM/20890022AB	2287.29	99.96	99.94	99.91	99.81
LVRS_AM/20890023DP	1763.4	99.67	99.61	99.6	99.46
LVRS_AM/20890024PL	1855.87	99.96	99.93	99.93	99.79
LVRS_AM/20890033RD	484.48	99.92	99.81	99.66	96.63
LVRS_AM/20890035DS	1216.51	99.62	99.59	99.57	99.43
LVRS_AM/20890046AA	2500.07	99.44	99.42	99.37	99.35
LVRS_AM/20890068AA	3181.02	99.98	99.96	99.91	99.84
LVRS_AM/20890079MS	1057.56	99.69	99.41	99.38	99.3
LVRS_AM/20890083OP	1833.96	99.97	99.95	99.92	99.86
LVRS_AM/20890084SS	1728.14	99.63	99.61	99.56	98.38
LVRS_AM/20890090MA	2294.66	99.73	99.46	99.12	99.05
LVRS_AM/20890091VS	2203.01	99.64	99.42	99.37	99.34
LVRS_AM/20890111DM	1746.17	99.95	99.93	99.88	99.75
LVRS_AM/20890114ED	2430.37	99.7	99.66	99.62	99.55
LVRS_AM/20890117JP	2846.73	99.98	99.92	99.8	99.74
LVRS_AM/20890125FV	1284.41	99.56	99.3	99.03	98.87
LVRS_AM/20890128FE	2368.49	99.84	99.76	99.43	99.37
LVRS_AM/20890130MH	1153.55	99.44	99.16	99.1	98.96
LVRS_AM/20890140CD	1297.43	99.51	99.5	99.45	99.39
LVRS_AM/20890167ES	2864.99	99.81	99.8	99.77	99.06
LVRS_AM/20890173FB	1741.78	99.63	99.13	99.07	99.02
LVRS_AM/20890204ML	764.96	99.33	99.22	99.18	99.04
LVRS_AM/20890206CF	2676.8	99.86	99.84	99.78	99.71
LVRS_AM/20890210IA	1225.32	99.88	99.87	99.84	99.71
LVRS_AM/20890223JC	1076.36	99.4	99.36	99.34	99.17
LVRS_AM/20890235AC	1898.93	99.72	99.68	99.66	99.54
LVRS_AM/20890244FP	1039.46	99.98	99.91	99.9	99.76
LVRS_AM/20890261MV	1159.82	99.94	99.92	99.88	99.78
LVRS_AM/20890295AM	1240.68	99.88	99.41	99.38	97.66
LVRS_AM/20890297AX	2110.27	99.42	99.4	99.34	99.28
LVRS_AM/20890352JA	1144.04	99.94	99.92	99.9	99.77
LVRS_AM/20890511ME	2131.28	99.91	99.86	99.84	99.71
LVRS_AM/20890610SL	2684.57	99.32	99.3	99.24	99.21
LVRS_AM/20890632AV	1387.86	99.97	99.93	99.92	99.79
LVRS_AM/20890661CB	1590.27	99.77	99.41	99.38	99.26
LVRS_AM/20890675MV	1550.76	99.74	99.23	99.21	96.43
LVRS_AM/20890702BS	1727.16	99.97	99.9	99.84	99.55
LVRS_AM/20890793EA	1947.41	99.85	99.56	99.5	98.64
LVRS_AM/20891068DS	2775.37	99.79	99.68	99.34	99.21
LVRS_AM/20891105GG	3170.35	99.57	99.49	99.45	99.4
LVRS_AM/20891120MA	1755.11	99.4	99.38	99.33	99.29
LVRS_AM/20891128MC	1950.06	99.97	99.95	99.9	99.87
LVRS_AM/20891135AS	1811.78	99.62	99.24	99.08	98.98
LVRS_AM/20891184SB	1882.08	99.97	99.89	99.84	99.78
LVRS_AM/20891192AS	1394.55	99.79	99.33	99.3	99.15
LVRS_AM/20891452AC	1986.94	99.97	99.94	99.89	99.77
LVRS_AM/20891505PT	1834.64	99.84	99.57	99.4	99.28
LVRS_AM/20891507CM	1719.87	99.88	99.85	99.56	99.11
LVRS_AM/20891515LA	1276.98	99.59	99.42	99.4	99.25
LVRS_AM/20891550FA	2441.31	99.98	99.96	99.85	99.79
LVRS_AM/20891585IS	1104.06	99.99	99.92	99.91	99.77
LVRS_AM/20891643FA	2831.95	99.69	99.62	99.59	99.53
LVRS_AM/20891666CS	1101.93	99.52	99.13	99.1	99.05
LVRS_AM/20891680JR	3412.83	99.91	99.86	99.57	99.49
LVRS_AM/20891688MN	1740.66	99.98	99.97	99.93	99.18
LVRS_AM/20891705KM	973.31	99.45	99.39	99.25	98.09
LVRS_AM/20891894JM	2826.52	99.71	99.69	99.63	99.61
LVRS_AM/20891898RL	2951.59	99.56	99.5	99.47	99.42
LVRS_AM/20891904JB	1576.57	99.89	99.85	99.69	99.26
LVRS_AM/20892136AL	1685.21	99.84	99.82	99.77	99.73
LVRS_AM/20892163CP	2621.84	99.97	99.97	99.93	99.87
LVRS_AM/20892199FT	6871.95	99.79	99.69	99.37	99.34
LVRS_AM/20892204FL	7527.21	99.67	99.61	99.6	99.55
LVRS_AM/20892224RM	1487.42	99.86	99.83	99.78	99.73
LVRS_AM/20892241JS	3594.55	99.68	99.58	99.15	99.13
LVRS_AM/20892251AR	2847.13	99.97	99.94	99.9	99.88
LVRS_AM/20892262DR	5268.17	99.78	99.68	99.37	99.3
LVRS_AM/20892300TV	1324.72	99.88	99.85	99.84	99.71
LVRS_AM/20892477WL	1391.31	99.52	99.32	99.28	99.17
LVRS_AM/20892484AS	2919.53	99.6	99.48	99.08	99.05
LVRS_AM/20892494MS	1501.3	99.43	99.33	99.24	95.26
LVRS_AM/20892520WS	1400.46	99.69	99.59	99.39	97.9
LVRS_AM/20892521AG	2123.02	99.97	99.97	99.9	99.88
LVRS_AM/20892523EN	2369.68	99.27	99.24	99.2	99.15
LVRS_AM/20892533JB	2335.55	99.82	99.61	99.21	99.13
LVRS_AM/20892944LC	2560.48	99.63	99.26	99.23	99.17
LVRS_AM/20892948LS	2323.12	99.88	99.61	99.46	99.38
LVRS_AM/20892962AF	982.07	99.75	99.58	99.51	99.35
LVRS_AM/20892974ES	1113.08	99.81	99.75	99.74	99.61
LVRS_AM/20892974MN	2647.76	99.98	99.96	99.93	99.91
LVRS_AM/20893356IS	990.79	99.84	99.81	99.77	99.66
LVRS_AM/20893481LS	789.06	99.9	99.86	99.81	99.62
LVRS_AM/20893844ED	1204.38	99.56	99.5	99.45	99.08
LVRS_AM/20893858ML	1938.75	99.47	99.44	99.38	99.31
LVRS_AM/20893866MN	2025.05	99.87	99.6	99.4	99.14
LVRS_AM/20894176SC	2506.59	99.93	99.39	99.32	99.2
LVRS_AM/20894648MM	1170.42	99.73	99.69	99.64	99.53
LVRS_AM/20894654WF	4125.59	99.39	99.31	99.27	99.25
LVRS_AM/20894660LA	2075.72	99.99	99.96	99.91	99.88
LVRS_AM/20895217CM	2294.15	99.79	99.49	99.26	98.95
LVRS_AM/20895258MP	1779.24	99.98	99.94	99.92	99.79
LVRS_AM/20895548CN	2124.54	99.98	99.96	99.92	99.79
LVRS_AM/20895554JT	2470.8	99.63	99.27	99.21	99.13
LVRS_AM/20895570KS	2109.76	99.9	99.85	99.84	99.72
LVRS_AM/20895864ER	1209.35	99.56	99.23	99.21	98.66
LVRS_AM/20897269OP	1324.81	99.76	99.38	99.35	98.77
AM-FIOCRUZ-21142481RG	1105.46	99.38	99.27	99.21	98.9
LVRS_AM/21143316HC	2047.6	99.83	99.41	99.39	99.29
LVRS_AM/21143321SM	1743.58	99.74	99.67	99.33	98.78
LVRS_AM/21143333CC	1899.47	99.61	99.41	99.11	98.37
LVRS_AM/21143339MM	1563.88	99.85	99.64	99.46	98.5
LVRS_AM/21143395RC	982.53	99.47	99.42	99.35	98.96
LVRS_AM/21143402KJ	2066.29	99.38	99.18	99.12	99.1
LVRS_AM/21143408DG	2414.14	99.72	99.7	99.64	99.63
LVRS_AM/21143420WC	2996.35	99.67	99.41	99.27	99.24
LVRS_AM/21143453RB	1520.39	99.67	99.29	99.22	99.09
LVRS_AM/21143455VM	1965.61	99.4	99.36	99.33	99.26
LVRS_AM/21143459HF	1796.68	99.84	99.71	99.45	99.36
LVRS_AM/21143496CM	1413.33	99.74	99.38	99.32	99.21
LVRS_AM/21143504VA	1741.04	99.76	99.34	99.33	99.24
LVRS_AM/21143537SL	602.23	99.34	99.16	99.04	97.1
LVRS_AM/21143541HC	1819.38	99.86	99.41	99.19	99.05
LVRS_AM/21143575RS	1233.67	99.73	99.36	99.35	98.85
LVRS_AM/21143580DO	1283.12	99.66	99.35	99.31	98.63
LVRS_AM/21143603CF	1555.44	99.82	99.38	99.35	99.22
LVRS_AM/21143607WL	4977.57	99.58	99.44	99.4	99.32
LVRS_AM/21143608MV	1055.3	99.67	99.29	99.27	98.8
LVRS_AM/21843439LC	2558.57	99.53	99.5	99.42	99.33
LVRS_AM/21843511WC	2625.88	99.89	99.71	99.34	99.28
LVRS_AM/21843518RA	1586.93	99.53	99.49	99.47	99.39
LVRS_AM/21843667JC	1079.09	99.49	99.38	99.36	99.08
LVRS_AM/21843677AF	1273.77	99.91	99.79	99.58	98.95
LVRS_AM/21843807PS	1105.37	99.55	99.37	99.32	98.74
LVRS_AM/21890006JG	909.77	99.94	99.92	99.86	99.42
LVRS_AM/21890017IF	2129.16	99.72	99.7	99.64	99.58
LVRS_AM/21890017MD	957.16	99.94	99.62	99.6	99.46
LVRS_AM/21890025RM	1026.83	99.54	99.5	99.45	99.2
LVRS_AM/21890031RC	1636.67	99.43	99.4	99.38	99.25
LVRS_AM/21890365EC	1398.73	99.74	99.42	99.37	99.25
hCoV-19/Brazil/PE-FIOCRUZ-IAM1491/2020|2020-12-05	6520.05	99.51	98.46	96.92	95.46
2021fev18_LVRS/05241-21	1084.91	99.89	99.81	99.6	97.29
2021fev18_LVRS/05246-21	1526.92	99.96	99.85	99.77	99.15
2021fev18_LVRS/05247-21	1240.3	99.81	99.81	99.78	97.4
2021fev18_LVRS/05248-21	1282.87	99.92	99.83	99.81	96.68
2021fev18_LVRS/05263-21	1144.19	99.86	99.77	99.73	99.64
2021fev18_LVRS/05264-21	1219.96	99.91	99.9	99.86	99.76
2021fev18_LVRS/05267-21	1110.04	99.92	99.92	99.89	99.57
2021fev18_LVRS/05268-21	1243.3	99.85	99.71	99.3	95.75
2021fev18_LVRS/05271-21	1198.48	99.77	99.75	99.73	99.46
2021fev18_LVRS/05278-21	1136.31	99.96	99.89	99.85	99.52
2021fev18_LVRS/06459-21	1097.37	99.88	99.88	99.84	96.21
2021fev18_LVRS/08180-21	1738.45	99.95	99.87	99.86	99.65
2021fev18_LVRS/12887-20	4039.27	99.87	99.79	99.78	99.75
2021fev18_LVRS/12985-20	1951.39	99.91	99.89	99.8	96.07
2021fev18_LVRS/13737-20	2539.92	99.99	99.87	99.8	99.72
2021fev18_LVRS/2825-21	4053.9	99.75	99.72	99.7	99.7
2021fev18_LVRS/2826-21	2166.03	99.98	99.83	99.71	99.68
2021fev18_LVRS/2839-21	3479.34	99.87	99.87	99.83	99.58
2021fev18_LVRS/2865-21	5211.3	99.96	99.94	99.86	99.58
2021fev18_LVRS/2870-21	5278.9	99.89	99.86	99.85	99.78
2021fev18_LVRS/2875-21	5278.94	99.97	99.97	99.95	99.78
2021fev18_LVRS/3333-21	2491.1	99.92	99.29	98.84	98.33
2021fev18_LVRS/33642-20	1364.36	99.86	99.85	99.82	98.04
2021fev18_LVRS/3521-21-1P	2547.8	99.87	99.87	99.84	99.7
2021fev18_LVRS/3522-21-1P	1644.67	99.99	99.98	99.86	99.78
2021fev18_LVRS/3814-21	4449.53	99.88	99.87	99.78	99.75
2021fev18_LVRS/4043-21	4006.68	99.93	99.86	99.86	99.85
2021fev18_LVRS/4047-21	2896.61	99.9	99.82	99.72	99.01
2021fev18_LVRS/4058-21	2885.9	99.87	99.87	99.86	99.82
2021fev18_LVRS/4059-21	1966.66	99.85	99.78	99.74	99.72
2021fev18_LVRS/4061-21	1736.62	99.87	99.87	99.86	99.82
2021fev18_LVRS/4062-21	2539.05	99.77	99.77	99.76	99.72
2021fev18_LVRS/4064-21	2691.15	99.96	99.96	99.96	99.83
2021fev18_LVRS/4066-21	2057.34	99.75	99.75	99.73	99.67
2021fev18_LVRS/4073-21	2312.75	99.89	99.88	99.88	99.84
2021fev18_LVRS/4074-21	1328.45	99.99	99.96	99.9	99.69
2021fev18_LVRS/4076-21	579.19	99.9	99.87	99.86	98.97
2021fev18_LVRS/4288-21	4594.19	99.94	99.93	99.85	99.67
2021fev18_LVRS/4337-21	2608.03	99.97	99.84	99.76	99.28
2021fev18_LVRS/4580-21	2820.99	99.98	99.94	99.85	99.83
2021fev18_LVRS/4782-21	3157.04	99.92	99.9	99.86	99.38
2021fev18_LVRS/4784-21	3826.24	99.84	99.77	99.76	99.72
2021fev18_LVRS/4786-21	1974.56	99.98	99.94	99.87	98.68
2021fev18_LVRS/4787-21	1944	99.88	99.81	99.8	99.72
2021fev18_LVRS/4789-21	3207.1	99.93	99.89	99.8	99.72
2021fev18_LVRS/4792-21	2092.09	99.87	99.78	99.74	98.94
2021fev18_LVRS/4793-21	2200.52	99.89	99.89	99.83	99.52
2021fev18_LVRS/4794-21	2832.29	99.92	99.92	99.88	99.85
2021fev18_LVRS/4795-21	2433.45	99.84	99.82	99.71	98.19
2021fev18_LVRS/4798-21	2760.22	99.88	99.88	99.86	99.82
2021fev18_LVRS/4875-21	1702.14	99.82	99.7	99.33	97.47
2021fev18_LVRS/5256-21	2959.11	99.89	99.8	99.71	98.69
2021fev18_LVRS/7029-21	1848.67	99.98	99.98	99.87	95.93
hCoV-19/Brazil/PE-FIOCRUZ-IAM1561/2021|2021-01-12	1902.89	99.98	99.85	99.82	99.81
hCoV-19/Brazil/PE-FIOCRUZ-IAM1562/2021|2021-01-13	1749.83	99.87	99.86	99.85	99.81
hCoV-19/Brazil/PE-FIOCRUZ-IAM1568/2021|2021-01-09	2759.42	99.98	99.87	99.86	99.82
hCoV-19/Brazil/PE-FIOCRUZ-IAM1579/2021|2021-01-03	2578.2	99.98	99.97	99.92	99.8
hCoV-19/Brazil/PE-FIOCRUZ-IAM1586/2021|2021-02-25	2446.63	99.96	99.92	99.83	99.71
hCoV-19/Brazil/PE-FIOCRUZ-IAM1590/2021|2021-03-04	2900.15	99.72	99.72	99.66	98.25
hCoV-19/Brazil/PE-FIOCRUZ-IAM1592/2021|2021-01-13	2826.7	99.99	99.99	99.87	99.81
hCoV-19/Brazil/RS-FIOCRUZ-8584/2021|21-02-01	1966.16	99.97	99.83	98.71	97.58
hCoV-19/Brazil/RS-FIOCRUZ-8648/2021|21-02-01	2278.77	99.88	99.63	99.44	98.15
RS-FIOCRUZ-8680	1858.58	99.54	98.97	97.42	95.44
hCoV-19/Brazil/RS-FIOCRUZ-8711/2021|21-02-02	2163.57	99.97	99.92	99.38	98.1
FASTQ_AM_COVIDSEQ_002/230480855	1001.82	99.77	99.54	97.97	96.41
FASTQ_AM_COVIDSEQ_002/230491784	1324.11	99.84	99.77	99.71	98.35
FASTQ_AM_COVIDSEQ_002/230492857	1169.89	99.84	99.73	99.69	99.22
FASTQ_AM_COVIDSEQ_002/230494349	1021.74	99.95	99.84	99.77	98.18
FASTQ_AM_COVIDSEQ_002/230494369	1206.91	99.94	99.79	99.67	98.96
FASTQ_AM_COVIDSEQ_002/230494743	883.98	99.86	99.86	99.45	97.55
FASTQ_AM_COVIDSEQ_002/230495248	961.83	99.88	99.77	99.65	97.89
FASTQ_AM_COVIDSEQ_002/230495291	886.7	99.97	99.93	99.79	96.93
FASTQ_AM_COVIDSEQ_002/230495425	1334.6	99.83	99.82	99.69	97.43
FASTQ_AM_COVIDSEQ_002/230504281	869.7	99.97	99.93	99.88	98.8
FASTQ_AM_COVIDSEQ_1/200006007281WSC	1114.27	99.9	99.84	99.76	98.27
FASTQ_AM_COVIDSEQ_1/230481197	1319.34	99.37	99.05	98.72	96.85
FASTQ_AM_COVIDSEQ_1/230489160	1430.02	99.91	99.85	99.09	97.76
FASTQ_AM_COVIDSEQ_1/230492416	1371.53	99.55	98.89	98.76	98.08
FASTQ_AM_COVIDSEQ_1/230501019	1018.48	99.81	99.11	98.85	97.89
FASTQ_AM_COVIDSEQ_1/230502682	1216.75	99.86	99.38	98.15	96.93
FASTQ_AM_COVIDSEQ_1/230502700	1020.94	99.89	98.92	98.29	96.45
FASTQ_AM_COVIDSEQ_1/230503878	1300.63	99.96	99.84	99.43	98.71
FASTQ_AM_COVIDSEQ_1/230506533	1236.87	99.92	99.43	98.39	97.06
FASTQ_AM_COVIDSEQ_1/230507799	1431.81	99.85	99.39	98.8	98.65
FASTQ_AM_COVIDSEQ_1/230508721	710.81	99.83	99.41	98.87	96.12
FASTQ_AM_COVIDSEQ_1/230509845	1177.75	99.78	99.64	98.84	98.65
FASTQ_AM_COVIDSEQ_1/230510325	1112.91	99.33	99.25	99.06	97.25
FASTQ_AM_COVIDSEQ_1/230511474	927.94	99.88	99.4	98.92	98.34
FASTQ_AM_COVIDSEQ_1/230515072	1096.13	99.96	99.87	99.8	98.82
FASTQ_AM_COVIDSEQ_1/230520194	1085.06	99.68	99.32	98.88	97.99
FASTQ_AM_COVIDSEQ_1/270039713	966.76	99.89	99.83	99.12	97.69
FASTQ_AM_COVIDSEQ_1/270039827	1246.08	99.77	99.53	99.27	97.35
FASTQ_AM_COVIDSEQ_1/270040306	939.15	99.78	99.77	99.06	97.82
FASTQ_AM_COVIDSEQ_1/270040321	967.17	99.95	99.94	99.87	98.88
FASTQ_AM_COVIDSEQ_1/270040375	955.59	99.63	99.11	98.76	96.09
FASTQ_AM_COVIDSEQ_1/270040602	757.54	99.34	98.97	98.81	96.43
FASTQ_AM_COVIDSEQ_1/270041421	1231.67	99.6	99.1	98.5	96.46
FASTQ_AM_COVIDSEQ_1/270042148	1127.42	99.35	98.92	98.71	96.78
FASTQ_AM_COVIDSEQ_1/270042807	1328.52	99.58	99.04	98.88	98.71
FASTQ_AM_COVIDSEQ_1/270042933	1421.04	99.86	99.75	98.89	98.7
AM-FIOCRUZ-21890619RGS	1018.89	99.91	99.36	97.84	96.59
FASTQ_CE_1/230358125	1350.95	99.84	99.81	99.75	99.66
FASTQ_CE_1/230364049	752.74	99.95	99.91	99.83	97.6
FASTQ_CE_1/230366423	941.73	99.93	99.87	99.78	98.87
FASTQ_CE_1/Ceara-27	432.29	99.99	99.87	99.73	97.16
CE-FIOCRUZ-00657	762.04	99.81	99.38	99.07	98.95
FASTQ_CE_1/Ceara-32	710.04	99.9	99.89	99.8	99.48
FASTQ_CE_1/Ceara-33	1578.51	99.9	99.85	99.82	99.72
FASTQ_CE_1/Ceara-35	347.14	99.94	99.82	99.77	95.12
FASTQ_CE_1/Ceara-36	661.89	99.35	99.31	99.18	98.83
FASTQ_CE_1/Ceara-38	534.49	99.87	99.84	99.73	98.15
FASTQ_CE_1/Ceara-40	1088.6	99.45	99.4	99.31	99.24
FASTQ_CE_1/Ceara-41	530.96	99.91	99.86	99.77	95.26
250539291/1031607	3602.26	99.8	99.79	99.45	99.12
250539291/1088252	1243.63	99.8	99.22	98.4	95.18
250539291/1354344	2360.83	99.86	99.7	99.11	98.64
250539291/1520715	1109.92	99.26	99.06	98.94	96.75
250539291/1586463	3188.77	99.4	99.34	98.83	97.77
MiSeq_LVRS_046/11293-20	2017.21	99.87	99.84	99.83	98.74
MiSeq_LVRS_046/11575-20	3075.7	99.88	99.88	99.83	98.65
MiSeq_LVRS_046/11929-20	3382.88	99.99	99.98	99.83	99.14
MiSeq_LVRS_046/12534-20	3187.25	99.87	99.86	99.85	99.69
MiSeq_LVRS_046/33524-20	1996.06	99.88	99.88	99.87	99.83
MiSeq_LVRS_046/33574-20	3905.19	99.96	99.96	99.95	99.92
MiSeq_LVRS_046/33575-20	3315.97	99.97	99.89	99.88	99.83
MiSeq_LVRS_046/33577-20	4082.69	99.82	99.82	99.81	99.77
MiSeq_LVRS_046/33585-20	3418.02	99.88	99.87	99.86	99.82
MiSeq_LVRS_060-238009774/9399-21	2298.53	99.87	99.86	99.83	99.79
MiSeq_LVRS_060-238009774/9409-21	2232.43	99.99	99.88	99.84	99.8
MiSeq_LVRS_060-238009774/9412-21	2027.74	99.88	99.85	98.78	97.83
MiSeq_LVRS_060-238009774/9413-21	1952.08	99.77	99.76	99.6	97.29
MiSeq_LVRS_060-238009774/9414-21	2748.64	99.73	99.71	99.69	99.6
MiSeq_LVRS_060-238009774/9415-21	2344.23	99.88	99.8	99.72	95.93
MiSeq_LVRS_060-238009774/9417-21	1714.99	99.98	99.86	99.81	99.71
MiSeq_LVRS_060-238009774/9418-21	1793.06	99.97	99.95	99.84	99.82
MiSeq_LVRS_060-238009774/9420-21	1844.17	99.88	99.87	99.84	99.82
MiSeq_LVRS_060-238009774/9421-21	2249.66	99.88	99.86	99.82	99.69
MiSeq_LVRS_060-238009774/9423-21	2249.48	99.87	99.86	99.83	97.62
MiSeq_LVRS_060-238009774/9424-21	2021.46	99.96	99.95	99.95	99.8
MiSeq_LVRS_060-238009774/9425-21	1759.19	99.97	99.86	99.84	99.81
MiSeq_LVRS_060-238009774/9428-21	2155.12	99.89	99.88	99.87	99.84
MiSeq_LVRS_060-238009774/9429-21	1468.05	99.83	99.81	99.14	97.7
MiSeq_LVRS_060-238009774/9430-21	1597.39	99.96	99.93	99.06	98.35
MiSeq_LVRS_060-238009774/9431-21	2426.9	100	99.99	99.87	99.82
MiSeq_LVRS_060-238009774/9438-21	2348.2	99.87	99.58	98.76	97.46
MiSeq_LVRS_060-238009774/9439-21	2033.22	99.98	99.97	99.96	98.96
MiSeq_LVRS_060-238009774/9440-21	1960.76	99.96	99.85	99.74	97.39
MiSeq_LVRS_060-238009774/9446-21	1987.66	99.76	99.58	99.54	97.13
MiSeq_LVRS_060-238009774/9447-21	2070.36	99.99	99.87	99.83	98.84
MiSeq_LVRS_060-238009774/9448-21	1807.99	99.76	99.72	99.71	99.63
MiSeq_LVRS_060-238009774/9449-21	2415.75	100	99.87	99.86	99.82
MiSeq_LVRS_060-238009774/9452-21	1592.74	99.87	99.8	99.77	98.28
MiSeq_LVRS_060-238009774/9453-21	2513.55	99.84	99.84	99.8	99.47
MiSeq_LVRS_060-238009774/9454-21	2389.12	99.88	99.87	99.84	99.73
MiSeq_LVRS_060-238009774/9455-21	1924.13	99.88	99.88	99.85	99.58
MiSeq_LVRS_060-238009774/9456-21	2629.02	99.94	99.87	99.85	99.66
MiSeq_LVRS_060-238009774/9458-21	2030.12	99.97	99.88	99.78	99.73
MiSeq_LVRS_060-238009774/9459-21	2138.99	99.88	99.86	99.77	99.73
MiSeq_LVRS_060-238009774/9460-21	1583.67	99.96	99.87	99.86	99.82
MiSeq_LVRS_060-238009774/9462-21	2720.6	99.97	99.87	99.87	99.83
MiSeq_LVRS_060-238009774/9465-21	1629.16	99.87	99.82	99.75	99.69
MiSeq_LVRS_060-238009774/9466-21	1984.77	99.87	99.77	99.73	99.14
MiSeq_LVRS_060-238009774/9467-21	1410.67	99.88	99.88	99.84	99.58
MiSeq_LVRS_060-238009774/9468-21	2372.23	99.99	99.87	99.85	99.83
MiSeq_LVRS_060-238009774/9711-21	2191.13	99.16	99.14	99.12	96.67
MiSeq_LVRS_060-238009774/9712-21	2051.36	99.96	99.88	99.85	99.83
MiSeq_LVRS_060-238009774/9714-21	2038.08	100	99.97	99.85	99.83
MiSeq_LVRS_060-238009774/9716-21	2433.96	99.92	99.75	99.73	99.56
MiSeq_LVRS_060-238009774/9717-21	918.99	99.89	99.85	99.79	95.68
MiSeq_LVRS_060-238009774/9718-21	2560.09	99.86	99.84	99.76	99.66
MiSeq_LVRS_060-238009774/9719-21	2431.31	99.89	99.81	99.78	99.04
MiSeq_LVRS_060-238009774/9720-21	2066.91	99.87	99.79	99.79	99.09
MiSeq_LVRS_060-238009774/9721-21	1994.73	99.86	99.76	99.75	99.23
MiSeq_LVRS_060-238009774/9723-21	7119.87	99.94	99.83	99.82	99.72
MiSeq_LVRS_060-238009774/9724-21	1287.69	99.97	99.87	99.83	99.8
MiSeq_LVRS_060-238009774/9725-21	2832.79	99.89	99.85	99.77	99.73
MiSeq_LVRS_060-238009774/9726-21	2174.01	99.77	99.76	99.73	99.72
MiSeq_LVRS_060-238009774/9727-21	2630.23	99.77	99.76	99.74	99.71
MiSeq_LVRS_060-238009774/9728-21	2414.7	99.95	99.85	99.75	99.71
MiSeq_LVRS_060-238009774/9729-21	2057.12	99.99	99.98	99.85	99.83
MiSeq_LVRS_060-238009774/9730-21	2313.24	99.99	99.99	99.95	99.82
MiSeq_LVRS_060-238009774/9731-21	2148.11	99.89	99.86	99.74	97.72
MiSeq_LVRS_060-238009774/9732-21	2447.87	99.88	99.87	99.84	97.93
MiSeq_LVRS_060-238009774/9733-21	1380.23	99.96	99.91	99.84	98.77
MiSeq_LVRS_060-238009774/9734-21	2182.72	99.88	99.87	99.84	99.81
MiSeq_LVRS_060-238009774/9735-21	1947.78	99.88	99.86	99.72	99.72
MiSeq_LVRS_060-238009774/9736-21	2061.15	99.81	99.72	99.7	98.86
MiSeq_LVRS_060-238009774/9737-21	1978.43	99.91	99.87	99.84	99.79
MiSeq_LVRS_060-238009774/9738-21	1982.77	99.89	99.88	99.82	97.14
MiSeq_LVRS_060-238009774/9740-21	2489.36	99.88	99.88	99.83	96.83
MiSeq_LVRS_060-238009774/9742-21	2554.2	99.86	99.81	99.71	95.55
MiSeq_LVRS_060-238009774/9746-21	2232.95	99.88	99.87	99.84	99.82
MiSeq_LVRS_060-238009774/9749-21	1859.49	99.87	99.84	98.77	98.45
MiSeq_LVRS_060-238009774/9750-21	1827.69	99.84	99.74	99.04	98.39
MiSeq_LVRS_060-238009774/9752-21	2060.84	99.87	99.86	99.82	99.7
MiSeq_LVRS_060-238009774/9754-21	1678.48	99.88	99.86	99.64	95.43
MiSeq_LVRS_060-238009774/9755-21	1617.82	99.88	99.85	99.84	99.74
MiSeq_LVRS_060-238009774/9757-21	2378.51	99.88	99.8	99.77	99.46
MiSeq_LVRS_060-238009774/9758-21	1703.37	99.82	99.75	99.73	97.61
MiSeq_LVRS_060-238009774/9761-21	2034.63	99.88	99.86	99.75	98.64
MiSeq_LVRS_060-238009774/9762-21	2810.38	99.88	99.88	99.87	99.83
MiSeq_LVRS_060-238009774/9763-21	1997.66	99.88	99.86	99.74	99.7
MiSeq_LVRS_060-238009774/9764-21	1496.91	99.9	99.8	99.75	97.02
MiSeq_LVRS_060-238009774/9765-21	1505.8	99.86	99.74	99.68	97.54
MiSeq_LVRS_060-238009774/9766-21	1471.43	99.99	99.97	99.87	99.83
MiSeq_LVRS_060-238009774/9767-21	1435.35	99.85	99.75	99.71	99.67
MiSeq_LVRS_060-238009774/9768-21	2499.08	99.88	99.88	99.85	99.83
MiSeq_LVRS_060-238009774/9769-21	2239.3	99.88	99.84	99.74	99.7
MiSeq_LVRS_060-238009774/9770-21	2071.65	99.86	99.84	99.75	99.71
MiSeq_LVRS_065-241478240/11194-21	1878	99.88	99.78	99.75	99.73
MiSeq_LVRS_065-241478240/11768-21	1589.03	99.74	99.59	99.59	99.56
MiSeq_LVRS_065-241478240/12966-21	1500.68	99.81	99.7	99.7	95.6
MiSeq_LVRS_065-241478240/12967-21	1905.47	99.9	99.87	99.76	99.71
MiSeq_LVRS_065-241478240/12970-21	1254.54	99.98	99.94	99.85	99.77
MiSeq_LVRS_065-241478240/12971-21	2466.55	99.55	99.48	99.47	99.44
MiSeq_LVRS_065-241478240/12972-21	1512.35	99.88	99.87	99.75	99.71
MiSeq_LVRS_065-241478240/12973-21	2087.34	99.9	99.89	99.89	99.85
MiSeq_LVRS_065-241478240/12975-21	1644.03	99.81	99.73	99.72	99.68
MiSeq_LVRS_065-241478240/12976-21	1819.21	99.92	99.83	99.74	99.59
MiSeq_LVRS_065-241478240/13039-21	1975.82	99.99	99.99	99.99	99.96
MiSeq_LVRS_065-241478240/13104-21	1595.14	99.99	99.98	99.85	99.81
MiSeq_LVRS_065-241478240/13110-21	1263.87	99.96	99.96	99.95	99.85
MiSeq_LVRS_065-241478240/13113-21	1962.82	99.86	99.84	99.76	99.71
MiSeq_LVRS_065-241478240/13114-21	1586.1	99.9	99.89	99.88	99.85
MiSeq_LVRS_065-241478240/13297-21	1825.49	99.93	99.91	99.79	99.69
MiSeq_LVRS_065-241478240/13446-21	2107.66	99.92	99.92	99.85	98.74
MiSeq_LVRS_065-241478240/13448-21	1686.5	99.86	99.85	99.82	99.19
MiSeq_LVRS_065-241478240/13450-21	1562.15	99.91	99.82	99.8	99.78
MiSeq_LVRS_065-241478240/19770-20	2255.44	99.96	99.92	99.75	99.71
MiSeq_LVRS_065-241478240/33872-20	1574.35	99.96	99.95	99.79	99.26
MiSeq_LVRS_065-241478240/33898-20	1898.53	99.95	99.83	99.76	99.71
MiSeq_LVRS_065-241478240/7803-21	2798.67	99.75	99.71	99.64	99.62
MiSeq_LVRS_065-241478240/9094-201P	1469.98	99.94	99.87	99.59	97.63
MiSeq_LVRS_067_25032021-240032794/3590-20	1634.02	99.73	99.66	99.64	99.55
MiSeq_LVRS_067_25032021-240032794/4286-21	3363.17	99.88	99.88	99.84	97.66
MiSeq_LVRS_067_25032021-240032794/4678-21	2933.41	99.93	99.93	99.84	99.77
MiSeq_LVRS_067_25032021-240032794/6995-21	3188.38	100	99.99	99.85	99.76
MiSeq_LVRS_067_25032021-240032794/6996-21	3039.44	99.89	99.87	99.87	99.72
MiSeq_LVRS_067_25032021-240032794/6997-21	3164.83	99.89	99.87	99.75	99.74
MiSeq_LVRS_067_25032021-240032794/7706-21	2665.29	99.89	99.85	99.84	95.26
MiSeq_LVRS_067_25032021-240032794/7708-21	1916.25	99.98	99.95	99.75	96.27
MiSeq_LVRS_067_25032021-240032794/7971-21	3041.55	99.98	99.89	99.89	99.79
MiSeq_LVRS_067_25032021-240032794/7994-21	3003.45	99.97	99.95	99.92	95.16
MiSeq_LVRS_067_25032021-240032794/8009-21	2857.58	99.98	99.97	99.94	99.77
MiSeq_LVRS_067_25032021-240032794/8272-21	2935.84	100	99.99	99.95	98.47
MiSeq_LVRS_067_25032021-240032794/8361-21	3889.49	99.96	99.87	99.86	99.53
MiSeq_LVRS_067_25032021-240032794/8424-21	3510.57	99.92	99.92	99.88	99.47
MiSeq_LVRS_067_25032021-240032794/8495-21	3476.72	99.89	99.87	99.86	98.67
MiSeq_LVRS_067_25032021-240032794/8921-21	3824.78	99.94	99.86	99.84	98.68
MiSeq_LVRS_068-242406164/12965-21	1895.32	99.99	99.98	99.87	99.82
MiSeq_LVRS_068-242406164/12968-21	2111.98	99.96	99.91	99.72	99.65
MiSeq_LVRS_068-242406164/12974-21	1912.98	99.83	99.83	99.82	99.79
MiSeq_LVRS_068-242406164/13452-21	1450.4	99.87	99.87	99.79	98.19
MiSeq_LVRS_068-242406164/13453-21	2097.59	99.85	99.78	99.75	99.68
MiSeq_LVRS_068-242406164/13454-21	1864.3	99.93	99.92	99.9	99.45
MiSeq_LVRS_068-242406164/13456-21	2010.31	99.88	99.82	99.77	99.33
MiSeq_LVRS_068-242406164/13457-21	2251.51	99.88	99.85	99.76	99.63
MiSeq_LVRS_068-242406164/13458-21	2141.62	99.97	99.9	99.89	99.85
MiSeq_LVRS_068-242406164/13459-21	2046.34	99.78	99.78	99.75	99.38
MiSeq_LVRS_068-242406164/13461-21	1938.33	99.99	99.87	99.83	96.57
MiSeq_LVRS_068-242406164/13463-21	2241.79	99.98	99.9	99.89	95.57
MiSeq_LVRS_068-242406164/13465-21	2307.82	100	99.98	99.95	99.72
MiSeq_LVRS_068-242406164/13470-21	2208.93	99.98	99.97	99.96	99.84
MiSeq_LVRS_068-242406164/13891-21	1794.18	99.99	99.97	99.84	99.72
MiSeq_LVRS_068-242406164/13893-21	1525.57	99.82	99.73	99.69	99.54
MiSeq_LVRS_068-242406164/14202-21	1930.23	99.86	99.75	99.75	99.71
MiSeq_LVRS_068-242406164/14203-21	963.75	99.84	99.81	99.71	99.69
MiSeq_LVRS_068-242406164/14204-21	1643.27	99.84	99.78	99.69	99.62
MiSeq_LVRS_068-242406164/14211-21	1816.27	99.85	99.85	99.82	99.81
MiSeq_LVRS_068-242406164/14212-21	1326.67	99.99	99.88	99.8	98.52
MiSeq_LVRS_068-242406164/14216-21	1561.84	99.97	99.96	99.88	99.83
MiSeq_LVRS_068-242406164/14217-21	1753.49	99.87	99.86	99.74	99.69
MiSeq_LVRS_068-242406164/14218-21	1652.03	99.56	99.56	99.55	99.51
MiSeq_LVRS_068-242406164/14220-21	852.62	99.94	99.91	99.68	99.38
Miseq_LVRS_027-213081869/21770-20	3454.69	99.91	99.89	99.89	99.81
Miseq_LVRS_027-213081869/21774-20	3037.99	99.88	99.88	99.87	99.7
Miseq_LVRS_039-227059833/01002-21	1685.2	99.88	99.86	99.84	96.44
Miseq_LVRS_039-227059833/02055-21	1197.86	99.99	99.98	99.97	99.1
Miseq_LVRS_039-227059833/02056-21	1360.68	99.72	99.71	99.6	98.12
RS-FIOCRUZ-2060	3509.92	99.88	99.88	99.87	99.69
Miseq_LVRS_039-227059833/02065-21	1254.98	100	100	99.99	99.25
Miseq_LVRS_039-227059833/02068-21	1360.01	99.98	99.87	99.82	98.76
Miseq_LVRS_039-227059833/02069-21	1399.03	99.99	99.97	99.84	99.48
Miseq_LVRS_039-227059833/03300-21	1077.76	99.87	99.64	98.78	97.25
Miseq_LVRS_039-227059833/03301-21	1070.13	99.84	99.48	98.71	96.65
Miseq_LVRS_039-227059833/03307-21	1088.81	99.99	99.87	99.83	97.38
Miseq_LVRS_039-227059833/03308-21	1052.65	99.8	99.79	99.22	97.28
Miseq_LVRS_039-227059833/03309-21	995.62	99.81	99.8	98.89	96.9
Miseq_LVRS_039-227059833/03311-21	1072.06	99.89	99.87	98.86	96.43
Miseq_LVRS_039-227059833/33191-20	1385.02	99.97	99.94	99.85	99.72
Miseq_LVRS_039-227059833/33192-20	1287.36	99.98	99.98	99.96	99.83
Miseq_LVRS_039-227059833/33196-20	2453.46	99.95	99.87	99.81	98.79
Miseq_LVRS_039-227059833/33197-20	1482.27	99.82	99.74	99.71	97.16
Miseq_LVRS_039-227059833/33199-20	1127.58	99.97	99.96	99.83	99.58
Miseq_LVRS_039-227059833/33200-20	1309.84	99.97	99.78	99.75	98.67
Miseq_LVRS_039-227059833/33202-20	1317.83	99.99	99.89	99.72	95.48
Miseq_LVRS_039-227059833/33203-20	1978.86	99.96	99.86	99.76	99.03
Miseq_LVRS_039-227059833/33204-20	1580.57	99.95	99.85	99.15	96.01
Miseq_LVRS_039-227059833/33206-20	2289.26	99.93	99.92	99.92	98.33
Miseq_LVRS_050-233654426/01892-21	3117.57	99.98	99.86	99.77	99.75
BA-FIOCRUZ-4739	5354.25	99.86	99.85	99.85	99.73
Miseq_LVRS_050-233654426/04942-21	3207.69	99.93	99.91	99.91	99.79
Miseq_LVRS_050-233654426/04978-21	1106.98	99.89	99.89	99.87	98.95
Miseq_LVRS_050-233654426/05012-21	5340.93	99.95	99.94	99.94	99.93
Miseq_LVRS_050-233654426/05230-21	2629.7	99.93	99.85	99.85	99.74
Miseq_LVRS_050-233654426/05233-21	3505.59	99.86	99.85	99.74	99.74
Miseq_LVRS_050-233654426/05236-21	3073.26	99.88	99.88	99.86	99.77
Miseq_LVRS_050-233654426/05288-21	2434.09	99.97	99.97	99.93	98.87
Miseq_LVRS_050-233654426/06347-21	3700.61	99.81	99.81	99.81	99.79
Miseq_LVRS_050-233654426/06348-21	3334.72	99.89	99.88	99.88	99.88
Miseq_LVRS_050-233654426/06352-21	4680.61	99.87	99.76	99.75	99.75
Miseq_LVRS_050-233654426/06353-21	1947.9	99.96	99.94	99.89	99.88
Miseq_LVRS_050-233654426/06355-21	1882.03	99.86	99.86	99.86	99.85
Miseq_LVRS_050-233654426/06356-21	2198.91	99.93	99.81	99.81	99.8
Miseq_LVRS_050-233654426/06358-21	1439.75	99.78	99.77	99.77	99.76
Miseq_LVRS_050-233654426/06359-21	3021.24	99.86	99.75	99.75	99.74
Miseq_LVRS_050-233654426/06361-21	1415.84	99.88	99.87	99.86	99.83
Miseq_LVRS_050-233654426/06370-21	1524.63	99.86	99.86	99.85	99.78
Miseq_LVRS_050-233654426/06373-21	2736.43	99.82	99.75	98.75	98.57
Miseq_LVRS_050-233654426/06376-21	2594.52	100	99.99	99.95	99.86
Miseq_LVRS_050-233654426/06377-21	2274.6	99.94	99.88	99.84	99.72
Miseq_LVRS_050-233654426/06381-21	2011.95	99.86	99.82	99.74	99.72
Miseq_LVRS_050-233654426/06385-21	2217.39	99.98	99.98	99.85	99.75
Miseq_LVRS_050-233654426/06427-21	2967.91	99.99	99.89	99.88	99.87
Miseq_LVRS_050-233654426/06590-21	1835.12	99.88	99.77	99.76	99.75
Miseq_LVRS_050-233654426/06755-21	3770.88	99.89	99.74	99.74	99.74
Miseq_LVRS_050-233654426/06759-21	1641.84	99.97	99.97	99.94	99.86
Miseq_LVRS_050-233654426/06760-21	2485.14	99.76	99.74	99.64	99.64
Miseq_LVRS_050-233654426/06789-21	1355.19	99.85	99.83	99.74	99.73
Miseq_LVRS_050-233654426/06790-21	1801.45	99.87	99.78	99.75	99.65
Miseq_LVRS_050-233654426/06800-21	1144.95	99.95	99.87	99.87	99.86
Miseq_LVRS_050-233654426/06801-21	1425.16	99.8	99.76	99.76	99.75
Miseq_LVRS_050-233654426/06802-21	1648.04	99.84	99.79	99.75	99.74
Miseq_LVRS_050-233654426/06803-21	1930.77	99.99	99.99	99.89	99.88
Miseq_LVRS_050-233654426/06804-21	1720.25	99.96	99.95	99.82	99.73
Miseq_LVRS_050-233654426/06805-21	2038.28	99.83	99.77	99.76	99.75
Miseq_LVRS_050-233654426/06806-21	2377.07	99.77	99.77	99.77	99.76
Miseq_LVRS_050-233654426/06807-21	1767.59	99.88	99.88	99.88	99.87
Miseq_LVRS_050-233654426/06808-21	1051.39	99.97	99.88	99.87	99.86
Miseq_LVRS_050-233654426/06809-21	1431.12	99.88	99.88	99.76	99.75
Miseq_LVRS_050-233654426/06810-21	2439.24	99.95	99.77	99.76	99.75
Miseq_LVRS_050-233654426/06811-21	1863.33	99.97	99.93	99.86	99.85
Miseq_LVRS_050-233654426/06812-21	2678.98	99.83	99.76	99.76	99.75
Miseq_LVRS_050-233654426/06813-21	2086.75	99.88	99.77	99.76	99.75
Miseq_LVRS_050-233654426/06821-21	1813.63	99.9	99.79	99.78	99.77
Miseq_LVRS_050-233654426/06825-21	2051.48	99.77	99.73	99.66	99.65
Miseq_LVRS_050-233654426/06826-21	1535.37	99.94	99.76	99.76	99.75
Miseq_LVRS_050-233654426/06828-21	1340.46	99.77	99.76	99.76	99.75
Miseq_LVRS_050-233654426/06829-21	1349.48	99.87	99.78	99.77	99.76
Miseq_LVRS_050-233654426/06874-21	2278.14	99.99	99.9	99.87	99.87
Miseq_LVRS_050-233654426/06876-21	2031.97	99.97	99.93	99.85	99.66
Miseq_LVRS_050-233654426/07033-21	2830.77	99.98	99.87	99.86	99.76
Miseq_LVRS_050-233654426/07221-21	2989.55	99.86	99.83	99.76	99.72
Miseq_LVRS_050-233654426/07222-21	3150.48	99.88	99.84	99.76	99.73
Miseq_LVRS_050-233654426/07223-21	2485.9	99.87	99.84	99.76	99.69
Miseq_LVRS_050-233654426/07225-21	2418.05	100	99.98	99.89	99.87
Miseq_LVRS_050-233654426/07226-21	3438.72	99.82	99.75	99.67	99.66
Miseq_LVRS_050-233654426/07227-21	2660.48	99.85	99.85	99.84	99.67
Miseq_LVRS_050-233654426/33180-20	3613.78	99.92	99.91	99.79	99.78
Miseq_LVRS_050-233654426/33595-20	664.98	99.98	99.88	99.86	99.03
Miseq_LVRS_050-233654426/33619-20	4105.03	95.85	95.1	95.09	95.09
Miseq_LVRS_050-233654426/33648-20	3561.14	99.98	99.98	99.94	99.92
Miseq_LVRS_050-233654426/33650-20	4160.54	99.92	99.92	99.89	99.87
Miseq_LVRS_050-233654426/33748-20	3666.3	99.86	99.84	99.76	99.75
Miseq_LVRS_050-233654426/33749-20	3418.61	99.86	99.83	99.83	99.81
Miseq_LVRS_050-233654426/33750-20	2675.93	99.89	99.88	99.84	99.74
Miseq_LVRS_050-233654426/33751-20	2069.44	99.76	99.76	99.75	99.72
Miseq_LVRS_050-233654426/33752-20	1994.75	99.93	99.93	99.89	99.73
Miseq_LVRS_050-233654426/33755-20	4021.07	99.9	99.9	99.89	99.88
Miseq_LVRS_050-233654426/33756-20	3540.55	99.9	99.88	99.86	99.62
Miseq_LVRS_050-233654426/33758-20	4462.5	99.95	99.87	99.86	99.85
Miseq_LVRS_050-233654426/33759-20	4298.69	99.84	99.77	99.76	99.75
Miseq_LVRS_050-233654426/33760-20	4847.84	99.76	99.75	99.74	99.74
Miseq_LVRS_050-233654426/33764-20	1571.08	99.86	99.77	99.77	99.75
Miseq_LVRS_050-233654426/33765-20	4606.83	99.94	99.78	99.77	99.77
Miseq_LVRS_051-234046815/07169-21	2980.93	99.92	99.88	99.8	99.76
Miseq_LVRS_051-234046815/07171-21	2560.56	99.86	99.79	99.78	99.77
Miseq_LVRS_051-234046815/07172-21	2235.93	99.93	99.88	99.87	99.75
Miseq_LVRS_051-234046815/07173-21	2297.12	99.96	99.88	99.87	99.86
Miseq_LVRS_051-234046815/07174-21	2079.97	99.87	99.87	99.87	99.86
Miseq_LVRS_051-234046815/07175-21	2166.2	99.99	99.99	99.99	99.93
Miseq_LVRS_051-234046815/07180-21	2146.32	99.99	99.92	99.76	99.63
Miseq_LVRS_051-234046815/07181-21	3365.23	99.82	99.75	99.74	99.72
Miseq_LVRS_051-234046815/07207-21	2837.33	99.88	99.88	99.87	99.86
Miseq_LVRS_053-234554321/7475-21	1122.12	99.87	99.87	99.75	99.71
Miseq_LVRS_053-234554321/8212-21	1960.88	99.87	99.85	99.81	99.65
Miseq_LVRS_053-234554321/8231-21	2023.11	99.86	99.85	99.85	99.82
Miseq_LVRS_054-234850616/08178-21	1739.72	99.99	99.87	99.86	99.82
Miseq_LVRS_054-234850616/08180-21	1738.45	99.95	99.87	99.86	99.65
Miseq_LVRS_054-234850616/08181-21	2835.43	99.85	99.83	99.7	99.7
Miseq_LVRS_054-234850616/08182-21	2084.66	99.97	99.87	99.82	98.02
Miseq_LVRS_054-234850616/08184-21	2385.3	99.97	99.72	99.71	95.7
Miseq_LVRS_054-234850616/08186-21	1359.52	99.87	99.87	99.86	99.86
Miseq_LVRS_054-234850616/08187-21	1542.26	100	99.94	99.86	95.18
Miseq_LVRS_054-234850616/08189-21	1734.7	99.68	99.67	99.64	97.77
Miseq_LVRS_054-234850616/08192-21	1106.95	99.99	99.94	99.86	99.72
Miseq_LVRS_054-234850616/08201-21	2592.69	99.99	99.98	99.87	99.84
Miseq_LVRS_054-234850616/08203-21	3120.31	99.71	99.6	99.48	99.47
Miseq_LVRS_054-234850616/08204-21	2191.1	99.77	99.65	99.64	99.62
Miseq_LVRS_054-234850616/08205-21	1750.13	99.66	99.59	99.56	99.42
Miseq_LVRS_054-234850616/33768-20	969.04	99.81	99.79	99.77	99.63
Miseq_LVRS_054-234850616/33769-20	3220.37	99.87	99.85	99.85	99.84
Miseq_LVRS_054-234850616/6985-21	2674.31	99.98	99.97	99.96	99.77
Miseq_LVRS_054-234850616/6987-21	3433.18	99.97	99.95	99.94	99.54
Miseq_LVRS_054-234850616/6989-21	5242.36	99.93	99.92	99.81	99.65
ES-FIOCRUZ-6992	2324.34	99.73	99.7	99.7	99.3
ES-FIOCRUZ-6993	2222.7	99.98	99.96	99.95	99.67
Miseq_LVRS_054-234850616/6995-21	1823.69	99.94	99.84	99.81	95.2
Miseq_LVRS_054-234850616/6997-21	2270.26	99.95	99.86	99.85	99.61
Miseq_LVRS_054-234850616/6998-21	1883.6	99.88	99.6	99.47	98.35
ES-FIOCRUZ-6999	1775.2	99.93	99.72	99.62	96.48
Miseq_LVRS_054-234850616/7001-21	2756.94	99.98	99.96	99.96	97.74
Miseq_LVRS_054-234850616/7008-21	2353.87	99.87	99.86	99.84	99.5
Miseq_LVRS_054-234850616/7009-21	1980.34	99.99	99.98	99.96	99.8
Miseq_LVRS_054-234850616/7013-21	2167.57	99.98	99.96	99.85	96.79
Miseq_LVRS_054-234850616/7014-21	2407.41	99.98	99.98	99.94	99.84
Miseq_LVRS_054-234850616/7015-21	1686.95	100	100	99.97	99.74
Miseq_LVRS_054-234850616/7029-21	1848.67	99.98	99.98	99.87	95.93
Miseq_LVRS_054-234850616/7032-21	2233.82	99.98	99.86	99.86	99.74
Miseq_LVRS_054-234850616/7040-21	2600.85	99.96	99.95	99.94	99.87
Miseq_LVRS_054-234850616/7177-21	1808.65	99.97	99.87	99.85	99.73
Miseq_LVRS_054-234850616/7178-21	3286.23	100	99.87	99.86	99.86
Miseq_LVRS_054-234850616/7179-21	960.12	99.95	99.85	99.83	99.2
Miseq_LVRS_054-234850616/7314-21	2628.46	99.99	99.98	99.95	99.75
Miseq_LVRS_054-234850616/7315-21	1846.38	99.86	99.84	99.83	99.54
PR-FIOCRUZ-7316	2047.33	99.97	99.95	99.92	99.83
Miseq_LVRS_054-234850616/7317-21	1689.37	99.98	99.97	99.86	99.85
Miseq_LVRS_054-234850616/7318-21	2517.17	99.92	99.89	99.88	99.86
Miseq_LVRS_054-234850616/7319-21	3068.66	99.94	99.94	99.93	99.92
Miseq_LVRS_054-234850616/7392-21	2775.15	99.97	99.87	99.84	99.76
Miseq_LVRS_055-234836602/06549-21	4854.9	100	99.89	99.87	99.81
Miseq_LVRS_055-234836602/06550-21	2430.03	99.87	99.86	99.76	99.75
Miseq_LVRS_055-234836602/33657-20	2712.81	99.79	99.77	99.77	99.74
Miseq_LVRS_055-234836602/33658-20	1764.77	99.92	99.81	99.8	99.69
Miseq_LVRS_055-234836602/33659-20	2860.42	99.88	99.76	99.76	99.72
Miseq_LVRS_055-234836602/33660-20	3092.55	99.88	99.88	99.76	99.75
Miseq_LVRS_055-234836602/33661-20	2008.22	99.88	99.78	99.77	99.73
Miseq_LVRS_055-234836602/33663-20	860.5	99.88	99.87	99.75	99.58
Miseq_LVRS_055-234836602/33664-20	1462.64	99.88	99.87	99.75	99.72
Miseq_LVRS_055-234836602/33665-20	2521.39	99.93	99.87	99.81	99.69
Miseq_LVRS_055-234836602/33666-20	2584.09	99.81	99.81	99.8	99.76
Miseq_LVRS_055-234836602/33667-20	2898.72	99.77	99.77	99.76	99.75
Miseq_LVRS_055-234836602/33668-20	2921.86	99.76	99.76	99.75	99.75
Miseq_LVRS_055-234836602/33669-20	3441.75	99.87	99.8	99.8	99.77
Miseq_LVRS_055-234836602/33670-20	5431.27	99.61	99.48	99.48	99.47
Miseq_LVRS_055-234836602/33671-20	2209.98	99.89	99.77	99.77	99.74
Miseq_LVRS_055-234836602/33672-20	4330.72	99.89	99.89	99.74	99.73
Miseq_LVRS_055-234836602/33673-20	3120.79	99.88	99.76	99.76	99.75
Miseq_LVRS_055-234836602/33674-20	2376.4	99.87	99.84	99.74	99.71
Miseq_LVRS_055-234836602/33675-20	2413.8	99.98	99.8	99.76	99.75
Miseq_LVRS_055-234836602/33676-20	2521.36	99.88	99.87	99.76	99.75
Miseq_LVRS_055-234836602/33677-20	2485.79	99.87	99.76	99.76	99.7
Miseq_LVRS_055-234836602/33678-20	2451.8	99.99	99.98	99.75	99.73
Miseq_LVRS_055-234836602/33679-20	10706.4	100	99.99	99.87	99.75
Miseq_LVRS_055-234836602/33680-20	3091.99	99.89	99.88	99.76	99.73
Miseq_LVRS_055-234836602/33681-20	2078.79	99.77	99.75	99.74	99.71
Miseq_LVRS_055-234836602/33682-20	2809.03	99.98	99.97	99.86	99.66
Miseq_LVRS_055-234836602/33683-20	2544.15	99.97	99.75	99.74	99.69
Miseq_LVRS_055-234836602/33684-20	2630.59	99.82	99.75	99.74	99.71
Miseq_LVRS_055-234836602/33685-20	3518.06	99.96	99.87	99.76	99.75
Miseq_LVRS_055-234836602/33686-20	2972.57	99.89	99.87	99.76	99.72
Miseq_LVRS_055-234836602/33687-20	1441.88	99.87	99.86	99.75	99.71
Miseq_LVRS_055-234836602/33689-20	2048.68	99.89	99.87	99.75	99.72
Miseq_LVRS_055-234836602/33690-20	2514.1	99.99	99.88	99.76	99.75
Miseq_LVRS_055-234836602/33776-20	3770.94	99.8	99.68	99.68	99.67
Miseq_LVRS_055-234836602/7349-21	2083.16	99.77	99.77	99.76	99.72
Miseq_LVRS_055-234836602/7350-21	2204.44	99.88	99.77	99.76	99.75
Miseq_LVRS_055-234836602/7351-21	3995.2	99.88	99.88	99.83	99.74
Miseq_LVRS_055-234836602/7352-21	2377.52	99.89	99.88	99.78	99.72
Miseq_LVRS_055-234836602/7353-21	3340.32	99.88	99.87	99.76	99.75
Miseq_LVRS_055-234836602/7355-21	2811.12	99.88	99.77	99.76	99.75
Miseq_LVRS_055-234836602/7356-21	3677.91	99.89	99.88	99.81	99.75
Miseq_LVRS_055-234836602/7357-21	713.32	99.99	99.99	99.86	96.71
Miseq_LVRS_055-234836602/7358-21	2257.4	99.88	99.88	99.76	99.74
Miseq_LVRS_055-234836602/7359-21	2866.6	99.88	99.77	99.76	99.76
Miseq_LVRS_055-234836602/7360-21	879.57	99.94	99.91	99.88	95.64
Miseq_LVRS_055-234836602/7361-21	1806.93	99.97	99.96	99.96	99.88
Miseq_LVRS_055-234836602/7362-21	2515.42	100	99.87	99.76	99.74
Miseq_LVRS_055-234836602/7363-21	3589.62	99.86	99.74	99.74	99.74
Miseq_LVRS_055-234836602/7364-21	2522.45	99.88	99.86	99.8	99.78
Miseq_LVRS_055-234836602/7365-21	3587.83	99.95	99.83	99.75	99.75
Miseq_LVRS_055-234836602/7367-21	3653.66	99.91	99.8	99.79	99.79
Miseq_LVRS_055-234836602/7368-21	3326.38	99.88	99.81	99.75	99.74
Miseq_LVRS_055-234836602/7369-21	1909.7	99.98	99.97	99.85	99.77
Miseq_LVRS_055-234836602/7370-21	3218.94	99.86	99.85	99.74	99.73
Miseq_LVRS_055-234836602/7372-21	2344.69	99.99	99.8	99.79	99.77
Miseq_LVRS_055-234836602/7373-21	2492.53	99.84	99.77	99.75	99.72
Miseq_LVRS_055-234836602/7374-21	3014.52	99.87	99.76	99.75	99.75
Miseq_LVRS_055-234836602/7375-21	3170.96	99.87	99.87	99.84	99.77
Miseq_LVRS_055-234836602/7376-21	2474.59	99.93	99.84	99.73	99.7
Miseq_LVRS_055-234836602/7377-21	2722.16	99.9	99.88	99.87	99.74
Miseq_LVRS_055-234836602/7378-21	3276.96	99.88	99.76	99.75	99.75
Miseq_LVRS_055-234836602/7379-21	3690.45	99.87	99.84	99.8	99.74
Miseq_LVRS_055-234836602/7380-21	2000.23	99.97	99.88	99.88	99.84
Miseq_LVRS_055-234836602/7381-21	2096.54	99.93	99.86	99.79	99.78
Miseq_LVRS_055-234836602/7382-21	3080.79	99.96	99.85	99.76	99.75
Miseq_LVRS_055-234836602/7383-21	2060.08	99.93	99.85	99.75	99.74
Miseq_LVRS_055-234836602/7384-21	2679.26	99.89	99.88	99.84	99.75
Miseq_LVRS_055-234836602/7385-21	3880.52	99.86	99.75	99.74	99.73
Miseq_LVRS_055-234836602/7387-21	2825.57	99.91	99.79	99.79	99.74
Miseq_LVRS_055-234836602/7388-21	1043.27	99.97	99.94	99.9	96.9
Miseq_LVRS_055-234836602/7389-21	3620.55	99.97	99.95	99.94	99.91
Miseq_LVRS_055-234836602/7390-21	4958.82	99.97	99.76	99.75	99.75
Miseq_LVRS_055-234836602/7391-21	3671.68	99.93	99.8	99.74	99.74
Miseq_LVRS_055-234836602/7394-21	6469.25	99.99	99.77	99.76	99.75
Miseq_LVRS_055-234836602/7395-21	2752.45	99.97	99.95	99.84	95.7
Miseq_LVRS_055-234836602/7398-21	2978.65	99.95	99.75	99.75	99.74
Miseq_LVRS_055-234836602/7403-21	3106.86	99.88	99.87	99.83	99.74
Miseq_LVRS_055-234836602/7404-21	1336.43	99.81	99.8	99.79	99.76
Miseq_LVRS_055-234836602/7405-21	1178	99.88	99.87	99.86	99.81
Miseq_LVRS_055-234836602/7406-21	2809.43	99.96	99.93	99.83	99.82
Miseq_LVRS_055-234836602/7407-21	1368.96	99.84	99.76	99.75	99.71
Miseq_LVRS_055-234836602/7408-21	1940.69	99.86	99.76	99.76	99.72
Miseq_LVRS_055-234836602/7409-21	3121.95	99.99	99.98	99.97	99.93
Miseq_LVRS_055-234836602/7410-21	3032.74	99.82	99.76	99.75	99.74
Miseq_LVRS_056-235646413/08200-21	2007.17	100	99.94	99.75	99.71
Miseq_LVRS_056-235646413/08206-21	1922.15	99.99	99.97	99.93	99.7
Miseq_LVRS_056-235646413/08207-21	1853.77	99.72	99.7	99.59	99.56
Miseq_LVRS_056-235646413/08209-21	1312.32	99.67	99.66	99.51	99.09
Miseq_LVRS_056-235646413/08210-21	952.68	99.99	99.99	99.82	99.66
Miseq_LVRS_056-235646413/08211-21	626.74	99.87	99.86	99.84	99.59
Miseq_LVRS_056-235646413/08213-21	2601.49	99.73	99.61	99.58	99.58
Miseq_LVRS_056-235646413/08214-21	2801.61	99.99	99.98	99.75	99.74
Miseq_LVRS_056-235646413/08215-21	2264.88	99.71	99.58	99.58	99.55
Miseq_LVRS_056-235646413/08216-21	1652.72	99.88	99.86	99.74	99.69
Miseq_LVRS_056-235646413/08217-21	2847.71	99.99	99.97	99.86	99.74
Miseq_LVRS_056-235646413/08218-21	1778.22	99.99	99.87	99.86	99.8
Miseq_LVRS_056-235646413/08219-21	2463.1	99.99	99.85	99.75	99.71
Miseq_LVRS_056-235646413/08220-21	1567.98	99.99	99.98	99.84	99.66
Miseq_LVRS_056-235646413/08221-21	1618.57	99.72	99.7	99.58	99.46
Miseq_LVRS_056-235646413/08222-21	1605.83	99.97	99.85	99.82	99.69
Miseq_LVRS_056-235646413/08223-21	2209.75	99.97	99.95	99.83	99.73
Miseq_LVRS_056-235646413/08224-21	1115.49	99.98	99.76	99.75	98.83
Miseq_LVRS_056-235646413/08225-21	2516.18	99.97	99.86	99.84	99.7
Miseq_LVRS_056-235646413/08226-21	3006.9	99.76	99.75	99.73	99.55
Miseq_LVRS_056-235646413/08228-21	2770.64	99.88	99.87	99.85	99.74
Miseq_LVRS_056-235646413/08229-21	2976.39	99.88	99.87	99.85	99.75
Miseq_LVRS_056-235646413/08230-21	1816.2	99.88	99.87	99.75	99.66
Miseq_LVRS_056-235646413/08456-21	1930.44	99.87	99.76	99.75	99.69
Miseq_LVRS_056-235646413/08457-21	1564.97	99.71	99.71	99.67	99.55
Miseq_LVRS_056-235646413/08459-21	2675.11	99.86	99.84	99.81	95.18
Miseq_LVRS_056-235646413/08460-21	3907.83	99.68	99.68	99.55	99.49
Miseq_LVRS_056-235646413/08461-21	2656.22	99.97	99.86	99.85	99.71
Miseq_LVRS_056-235646413/6552-21	3434.69	99.99	99.87	99.74	99.73
Miseq_LVRS_056-235646413/6554-21	4552.49	99.96	99.94	99.94	99.83
Miseq_LVRS_056-235646413/6555-21	4781.69	99.89	99.87	99.83	99.75
Miseq_LVRS_056-235646413/6557-21	2961.12	99.99	99.98	99.86	99.74
Miseq_LVRS_056-235646413/6558-21	5956.66	99.99	99.96	99.85	99.84
CE-FIOCRUZ-6559	4090.76	99.98	99.97	99.85	99.85
Miseq_LVRS_056-235646413/6561-21	4242.65	99.99	99.98	99.78	99.76
Miseq_LVRS_056-235646413/6562-21	4389.18	99.95	99.83	99.83	99.73
Miseq_LVRS_056-235646413/6563-21	4186.66	99.99	99.99	99.86	99.85
Miseq_LVRS_056-235646413/6564-21	4813.84	99.9	99.89	99.78	99.77
Miseq_LVRS_056-235646413/6565-21	3923.69	99.97	99.88	99.82	98.3
Miseq_LVRS_056-235646413/6566-21	3607.92	99.94	99.93	99.82	99.69
Miseq_LVRS_056-235646413/6568-21	3827.9	99.98	99.94	99.73	99.72
Miseq_LVRS_056-235646413/6570-21	3696.72	99.97	99.94	99.74	99.57
Miseq_LVRS_056-235646413/6571-21	3385.54	99.73	99.69	99.6	98.86
Miseq_LVRS_056-235646413/6573-21	3524.92	99.96	99.88	99.76	99.74
Miseq_LVRS_056-235646413/6577-21	3454.19	99.86	99.85	99.81	97.61
Miseq_LVRS_056-235646413/6583-21	2909.97	99.91	99.9	99.51	97.92
Miseq_LVRS_056-235646413/6587-21	3825.44	99.89	99.88	99.87	99.74
Miseq_LVRS_056-235646413/7557-21	2792.9	99.89	99.87	99.83	99.61
Miseq_LVRS_056-235646413/7941-21	2692.22	99.98	99.87	99.86	99.81
Miseq_LVRS_056-235646413/7943-21	3041.67	100	99.99	99.76	97.98
Miseq_LVRS_056-235646413/7944-21	1733.42	99.87	99.86	99.74	99.7
Miseq_LVRS_056-235646413/7945-21	2722.24	99.88	99.83	99.75	99.74
Miseq_LVRS_056-235646413/7946-21	2534.67	99.98	99.78	99.77	99.74
Miseq_LVRS_057-236769537/33811-20	1102.27	99.88	99.88	99.85	99.47
Miseq_LVRS_057-236769537/6960-21	962.56	99.76	99.76	99.72	95.37
Miseq_LVRS_057-236769537/7021-21	908.81	99.86	99.82	99.82	99.08
Miseq_LVRS_057-236769537/7157-21	1198.99	99.87	99.86	99.82	99.62
Miseq_LVRS_057-236769537/7345-21	1227.57	99.88	99.84	99.59	95.25
Miseq_LVRS_057-236769537/7494-21	1133.1	99.86	99.83	99.72	97.44
Miseq_LVRS_057-236769537/7544-21	1094.24	99.93	99.8	99.66	99.03
Miseq_LVRS_057-236769537/7581-21	1263.91	99.99	99.98	99.83	99.47
Miseq_LVRS_057-236769537/7666-21	874.6	99.88	99.87	99.69	97.07
Miseq_LVRS_057-236769537/8933-21	1136.36	99.93	99.92	99.88	99.3
Miseq_LVRS_057-236769537/8934-21	752.53	99.93	99.84	99.78	95.36
Miseq_LVRS_057-236769537/8935-21	631.43	99.85	99.83	99.83	98.92
Miseq_LVRS_057-236769537/8936-21	879.78	99.9	99.89	99.87	99.26
Miseq_LVRS_057-236769537/8937-21	1216.44	99.67	99.36	98.62	95.13
Miseq_LVRS_057-236769537/8938-21	1339.28	99.96	99.87	99.83	99.46
Miseq_LVRS_057-236769537/8939-21	1100.98	99.89	99.88	99.83	96.79
Miseq_LVRS_057-236769537/8940-21	1425.58	99.98	99.87	99.82	99.52
Miseq_LVRS_057-236769537/8943-21	1286.31	99.88	99.88	99.84	99.09
Miseq_LVRS_057-236769537/8944-21	1322.83	99.87	99.84	99.82	99.69
Miseq_LVRS_057-236769537/8946-21	1108.96	99.8	99.76	99.73	96.13
Miseq_LVRS_057-236769537/8950-21	901.02	99.88	99.87	99.82	98.49
Miseq_LVRS_057-236769537/8954-21	885.65	99.88	99.86	99.84	99.05
Miseq_LVRS_057-236769537/8955-21	909.73	99.87	99.83	99.82	98.1
Miseq_LVRS_057-236769537/8958-21	1347.62	99.87	99.86	99.84	98.48
Miseq_LVRS_057-236769537/8962-21	1278.65	99.86	99.85	99.83	99.68
Miseq_LVRS_059-237781544/8005-21	754.76	99.8	99.71	99.65	95.72
Miseq_LVRS_059-237781544/8037-21	602.37	99.99	99.87	99.83	96.93
Miseq_LVRS_059-237781544/8271-21	645.83	99.8	99.72	99.69	97.41
Miseq_LVRS_059-237781544/8911-21	605.07	99.88	99.86	99.49	96.84
Miseq_LVRS_059-237781544/9032-21	724.42	99.97	99.94	99.85	95.87
Miseq_LVRS_059-237781544/9256-21	1033.33	99.88	99.87	99.86	96.97
Miseq_LVRS_059-237781544/9257-21	512.01	99.88	99.87	99.73	95.71
Miseq_LVRS_059-237781544/9258-21	1118.61	99.98	99.98	99.9	99.81
Miseq_LVRS_059-237781544/9260-21	662.62	99.99	99.87	99.83	99.08
Miseq_LVRS_059-237781544/9262-21	506.05	99.9	99.88	99.86	97.22
Miseq_LVRS_059-237781544/9269-21	939.12	99.88	99.86	99.85	96.03
Miseq_LVRS_059-237781544/9272-21	1343.24	99.98	99.96	99.85	98.5
Miseq_LVRS_061-238015778/31866-20	2658.65	99.86	99.85	99.82	98.5
Miseq_LVRS_061-238015778/33813-20	1732.15	99.62	99.6	99.6	99.5
Miseq_LVRS_061-238015778/7399-21	3570.12	97.61	97.59	97.07	96.64
Miseq_LVRS_061-238015778/7665-21	1941.58	100	99.73	99.58	99.55
Miseq_LVRS_061-238015778/7745-21	1555.8	99.99	99.99	99.95	95.25
Miseq_LVRS_061-238015778/7971-21-POOL2	3615.26	98.72	98.53	98.45	98.22
Miseq_LVRS_061-238015778/8995-21	2130.64	99.92	99.91	99.91	99.71
Miseq_LVRS_061-238015778/9251-21	1391.13	99.95	99.86	99.74	99.66
Miseq_LVRS_061-238015778/9275-21	1750.88	99.87	99.86	99.82	95.03
Miseq_LVRS_061-238015778/9636-21	2083.57	99.96	99.93	99.73	95.79
Miseq_LVRS_061-238015778/9637-21	1855.46	99.95	99.83	99.72	96.48
Miseq_LVRS_061-238015778/9638-21	2278.28	99.98	99.98	99.85	99.81
Miseq_LVRS_061-238015778/9640-21	1007.21	99.82	99.82	99.77	95.24
Miseq_LVRS_061-238015778/9643-21	1174.41	99.98	99.85	99.74	98.61
BA-FIOCRUZ-9644	2127.42	99.97	99.96	99.94	95.22
Miseq_LVRS_061-238015778/9647-21	1294.47	99.96	99.86	99.81	95.81
Miseq_LVRS_061-238015778/9648-21	1342.05	99.87	99.87	99.75	99.7
Miseq_LVRS_061-238015778/9649-21	1804.25	99.89	99.88	99.84	99.75
Miseq_LVRS_061-238015778/9650-21	1489.43	99.78	99.55	99.54	99.51
Miseq_LVRS_061-238015778/9653-21	2804.75	99.99	99.98	99.98	99.85
Miseq_LVRS_061-238015778/9654-21	1685.89	99.97	99.97	99.73	99.69
Miseq_LVRS_061-238015778/9655-21	1840.91	99.98	99.87	99.86	99.85
Miseq_LVRS_061-238015778/9656-21	773.71	99.81	99.76	99.75	99.71
Miseq_LVRS_061-238015778/9657-21	1824.35	99.99	99.96	99.75	99.72
Miseq_LVRS_061-238015778/9659-21	1460.58	99.87	99.75	99.75	99.71
Miseq_LVRS_061-238015778/9703-21	1870.8	99.73	99.71	99.68	97.83
Miseq_LVRS_061-238015778/9705-21	1217	100	100	99.87	99.72
Miseq_LVRS_061-238015778/9710-21	1441.21	99.97	99.92	99.74	99.26
Miseq_LVRS_062-239129891/06871-21-1P	1475.87	99.98	99.98	99.86	99.82
Miseq_LVRS_062-239129891/06873-21-1P	1424.99	99.99	99.96	99.85	99.82
Miseq_LVRS_062-239129891/10183-21	2445.33	100	99.99	99.99	99.95
Miseq_LVRS_062-239129891/10184-21	2142.1	99.9	99.77	99.76	99.72
Miseq_LVRS_062-239129891/10185-21	1999.92	99.76	99.65	99.63	99.61
Miseq_LVRS_062-239129891/10186-21	2151.06	99.78	99.76	99.74	99.72
Miseq_LVRS_062-239129891/10188-21	1821.37	99.85	99.81	99.71	99.39
Miseq_LVRS_062-239129891/10189-21	2294.18	99.93	99.9	99.84	99.59
Miseq_LVRS_062-239129891/10191-21	1131.91	99.8	99.78	99.77	99.15
Miseq_LVRS_062-239129891/10192-21	3596.12	99.99	99.98	99.87	99.83
Miseq_LVRS_062-239129891/10195-21	2210.39	99.88	99.88	99.84	99.65
Miseq_LVRS_062-239129891/10197-21	2029.27	99.92	99.9	99.73	99.7
Miseq_LVRS_062-239129891/10209-21	2453.68	99.82	99.73	99.7	99.34
Miseq_LVRS_062-239129891/10214-21	1125.49	99.92	99.91	99.71	99.59
Miseq_LVRS_062-239129891/10219-21	1804.4	99.79	99.76	99.74	96.45
Miseq_LVRS_062-239129891/10220-21	1194.06	99.86	99.75	99.71	99.43
Miseq_LVRS_062-239129891/10221-21	1761.04	99.88	99.87	99.84	99.82
Miseq_LVRS_062-239129891/10228-21	2163.69	99.92	99.85	99.75	99.71
Miseq_LVRS_062-239129891/10231-21	1246.22	99.78	99.72	99.71	99.31
Miseq_LVRS_062-239129891/10242-21	1421.03	99.86	99.75	99.72	99.28
Miseq_LVRS_062-239129891/10247-21	2151.41	99.83	99.81	99.69	95.14
Miseq_LVRS_062-239129891/10249-21	2048.4	99.75	99.71	99.7	95
Miseq_LVRS_062-239129891/10836-21	806.61	99.89	99.87	99.85	99.31
Miseq_LVRS_062-239129891/10840-21	1760.29	99.88	99.87	99.84	99.81
Miseq_LVRS_062-239129891/10842-21	2083.12	99.86	99.75	99.71	99.68
Miseq_LVRS_062-239129891/10845-21	993.1	99.94	99.72	99.71	99.43
Miseq_LVRS_062-239129891/10846-21	1357.19	99.98	99.84	99.82	99.74
Miseq_LVRS_062-239129891/10847-21	1113.78	99.98	99.95	99.91	96.81
Miseq_LVRS_062-239129891/10848-21	1420.43	99.78	99.74	99.7	95.55
Miseq_LVRS_062-239129891/10849-21	2274.24	99.72	99.71	99.58	99.56
Miseq_LVRS_062-239129891/10850-21	1249.58	99.71	99.67	99.52	99.06
Miseq_LVRS_062-239129891/10851-21	2399.08	99.92	99.91	99.89	99.75
Miseq_LVRS_062-239129891/10852-21	1390.59	99.98	99.95	99.84	99.45
Miseq_LVRS_062-239129891/10854-21	3162.5	99.88	99.87	99.85	99.72
Miseq_LVRS_062-239129891/10855-21	2243.04	99.88	99.88	99.84	99.84
Miseq_LVRS_062-239129891/10856-21	1660.95	99.96	99.94	99.82	99.79
Miseq_LVRS_062-239129891/10857-21	2303.26	99.88	99.86	99.82	99.79
Miseq_LVRS_062-239129891/10858-21	1615.29	99.98	99.98	99.84	99.6
Miseq_LVRS_062-239129891/10929-20	1899.75	99.87	99.77	99.74	95.98
Miseq_LVRS_062-239129891/10930-20	2049.08	99.87	99.87	99.84	99.8
Miseq_LVRS_062-239129891/10931-20	1930.56	99.79	99.79	99.76	99.71
Miseq_LVRS_062-239129891/11150-21	2097.07	99.99	99.97	99.87	99.82
Miseq_LVRS_062-239129891/11151-21	2094.98	99.99	99.99	99.87	99.83
Miseq_LVRS_062-239129891/11152-21	2070.91	99.88	99.87	99.85	99.83
Miseq_LVRS_062-239129891/11154-21	2171.12	99.87	99.87	99.85	99.64
Miseq_LVRS_062-239129891/11155-21	1851.71	99.81	99.76	99.73	99.63
Miseq_LVRS_062-239129891/11156-21	2066.36	100	99.98	99.84	99.82
Miseq_LVRS_062-239129891/11157-21	1887.4	99.89	99.87	99.85	99.83
Miseq_LVRS_062-239129891/11158-21	1836.04	99.88	99.77	99.73	99.72
Miseq_LVRS_062-239129891/11159-21	2025.47	99.97	99.87	99.85	99.83
Miseq_LVRS_062-239129891/11160-21	1867.83	99.95	99.87	99.71	99.65
Miseq_LVRS_062-239129891/11161-21	1731.58	99.99	99.87	99.84	99.41
Miseq_LVRS_062-239129891/11162-21	1266.76	99.99	99.98	99.84	99.35
Miseq_LVRS_062-239129891/11163-21	1385.87	99.85	99.84	99.82	99.57
Miseq_LVRS_062-239129891/11164-21	1655.08	99.85	99.83	99.81	99.49
Miseq_LVRS_062-239129891/11165-21	972.47	99.97	99.87	99.79	98.4
Miseq_LVRS_062-239129891/11167-21	1098.14	99.87	99.84	99.83	99.39
Miseq_LVRS_062-239129891/11168-21	1946.1	99.75	99.75	99.72	99.65
Miseq_LVRS_062-239129891/11169-21	1206.16	99.99	99.87	99.83	99.69
Miseq_LVRS_062-239129891/11170-21	1053.53	99.91	99.87	99.86	96.24
Miseq_LVRS_062-239129891/11171-21	1205.9	99.88	99.84	99.83	99.39
Miseq_LVRS_062-239129891/11174-21	1784.83	99.98	99.87	99.83	99.82
Miseq_LVRS_062-239129891/11175-21	1269.63	99.95	99.87	99.83	98.83
Miseq_LVRS_062-239129891/11176-21	1307.07	99.69	99.58	99.54	99.47
Miseq_LVRS_062-239129891/11178-21	1048.43	99.86	99.86	99.85	99.57
Miseq_LVRS_062-239129891/11179-21	1467.42	99.86	99.84	99.82	99.61
Miseq_LVRS_062-239129891/11180-21	1348.9	99.85	99.84	99.84	98.73
Miseq_LVRS_062-239129891/11181-21	1051.95	99.75	99.73	99.73	98.14
Miseq_LVRS_062-239129891/33820-20	1892.62	99.94	99.85	99.75	99.7
Miseq_LVRS_062-239129891/33827-20	1848.37	99.88	99.85	99.81	99.01
Miseq_LVRS_062-239129891/33828-20	1726.52	99.89	99.87	99.83	98.69
Miseq_LVRS_062-239129891/33829-20	1750.13	99.88	99.8	99.7	98.85
Miseq_LVRS_062-239129891/33830-20	1893.96	99.69	99.57	99.52	99.52
Miseq_LVRS_062-239129891/33833-20	1664.48	99.94	99.75	99.71	99.27
Miseq_LVRS_062-239129891/33835-20	1631.53	99.88	99.86	99.79	99.19
Miseq_LVRS_062-239129891/33843-20	2265.67	99.99	99.79	99.71	99.69
Miseq_LVRS_062-239129891/33845-20	1655.39	99.97	99.87	99.83	99.76
Miseq_LVRS_062-239129891/33846-20	1938.83	99.82	99.75	99.71	99.68
Miseq_LVRS_062-239129891/33847-20	1985.21	99.87	99.82	99.71	99.09
Miseq_LVRS_062-239129891/33852-20	1755.8	99.99	99.87	99.85	99.7
Miseq_LVRS_062-239129891/33854-20	1331.43	99.9	99.78	99.76	98.36
Miseq_LVRS_062-239129891/33856-20	1898.56	99.93	99.84	99.73	99.68
Miseq_LVRS_062-239129891/33858-20	1867.07	99.86	99.8	99.78	98.5
Miseq_LVRS_062-239129891/33860-20	1749.6	99.87	99.83	99.71	98.99
Miseq_LVRS_062-239129891/9894-21	2004.75	99.87	99.87	99.83	99.81
Miseq_LVRS_062-239129891/9896-21	2140.83	99.75	99.75	99.72	99.7
Miseq_LVRS_062-239129891/9897-21	2436.08	99.87	99.75	99.72	99.71
Miseq_LVRS_062-239129891/9901-21	1581.63	99.92	99.91	99.86	99.68
Miseq_LVRS_062-239129891/9907-21	2500.7	99.96	99.86	99.77	99.72
Miseq_LVRS_062-239129891/9916-21	2014.02	99.9	99.73	99.69	99.68
Miseq_LVRS_062-239129891/9920-21	1976.2	99.86	99.85	99.79	99.42
Miseq_LVRS_062-239129891/9927-21	2505.98	99.95	99.75	99.74	99.66
Miseq_LVRS_062-239129891/9929-21	2521.51	99.87	99.75	99.71	99.64
Miseq_LVRS_063-240529289/06866-21-1P	2654.51	99.69	99.68	99.67	99.65
Miseq_LVRS_063-240529289/06868-21-1P	1472.02	99.79	99.77	99.66	99.61
Miseq_LVRS_063-240529289/10198-21	2326.04	99.88	99.87	99.84	99.83
Miseq_LVRS_063-240529289/10199-21	2220.7	99.88	99.87	99.85	99.83
Miseq_LVRS_063-240529289/10200-21	1640.3	99.89	99.77	99.74	99.7
Miseq_LVRS_063-240529289/10201-21	2684.25	99.87	99.86	99.84	99.82
Miseq_LVRS_063-240529289/10203-21	2209.27	99.96	99.85	99.84	99.81
Miseq_LVRS_063-240529289/10204-21	1680.95	99.89	99.87	99.84	99.82
Miseq_LVRS_063-240529289/10205-21	2293.04	99.8	99.79	99.77	99.75
Miseq_LVRS_063-240529289/10207-21	2180.79	99.86	99.83	99.74	99.7
Miseq_LVRS_063-240529289/10208-21	2176.51	99.8	99.76	99.72	99.71
Miseq_LVRS_063-240529289/10210-21	2228.15	99.89	99.85	99.84	99.61
Miseq_LVRS_063-240529289/10211-21	2454.98	99.9	99.89	99.76	99.73
Miseq_LVRS_063-240529289/10212-21	2262.37	99.85	99.75	99.72	99.71
Miseq_LVRS_063-240529289/10213-21	2607.05	99.8	99.78	99.74	99.62
Miseq_LVRS_063-240529289/10250-21	2198.08	99.88	99.87	99.86	99.82
Miseq_LVRS_063-240529289/10251-21	2871.54	99.95	99.88	99.86	99.84
Miseq_LVRS_063-240529289/10252-21	1953.84	99.87	99.87	99.84	99.83
Miseq_LVRS_063-240529289/10253-21	2185.97	99.88	99.88	99.84	99.83
Miseq_LVRS_063-240529289/10254-21	1947.24	99.87	99.87	99.84	99.83
Miseq_LVRS_063-240529289/10255-21	2364.34	99.91	99.91	99.88	99.82
Miseq_LVRS_063-240529289/10256-21	2301.14	99.85	99.85	99.78	99.55
Miseq_LVRS_063-240529289/10259-21	3620.06	99.97	99.86	99.86	99.81
Miseq_LVRS_063-240529289/10260-21	2196.94	99.88	99.87	99.84	99.75
Miseq_LVRS_063-240529289/10261-21	2785.39	99.81	99.81	99.79	99.71
Miseq_LVRS_063-240529289/10262-21	2268.85	99.93	99.91	99.86	98.87
Miseq_LVRS_063-240529289/10264-21	2617.53	99.88	99.78	99.75	99.71
Miseq_LVRS_063-240529289/10265-21	2664.91	99.84	99.76	99.75	99.68
Miseq_LVRS_063-240529289/10266-21	2329.95	99.98	99.88	99.84	99.53
Miseq_LVRS_063-240529289/10267-21	2977.24	99.97	99.87	99.87	99.83
Miseq_LVRS_063-240529289/10268-21	2383.86	99.89	99.89	99.88	99.84
Miseq_LVRS_063-240529289/10270-21	2449.23	99.9	99.78	99.77	98.82
Miseq_LVRS_063-240529289/10271-21	1518.03	99.9	99.84	99.55	96.35
Miseq_LVRS_063-240529289/10272-21	1920.4	99.84	99.83	99.79	99.75
Miseq_LVRS_063-240529289/10273-21	1181.67	99.89	99.86	99.85	99.64
Miseq_LVRS_063-240529289/10275-21	2684.68	99.87	99.78	99.74	99.71
Miseq_LVRS_063-240529289/10278-21	2337.63	99.8	99.79	99.72	99.37
Miseq_LVRS_063-240529289/10279-21	2475.89	99.83	99.8	99.7	99.58
Miseq_LVRS_063-240529289/10280-21	1944.55	99.77	99.77	99.72	99.68
Miseq_LVRS_063-240529289/10283-21	2224.75	99.85	99.85	99.81	99.8
Miseq_LVRS_063-240529289/10788-21	2329.69	99.92	99.92	99.91	98.43
Miseq_LVRS_063-240529289/10793-21	1964.62	99.98	99.97	99.94	98.83
Miseq_LVRS_063-240529289/10862-21	3520.33	99.97	99.97	99.81	99.47
Miseq_LVRS_063-240529289/10863-21	2863.73	100	99.99	99.96	99.83
Miseq_LVRS_063-240529289/10865-21	3050.78	99.99	99.98	99.83	99.78
Miseq_LVRS_063-240529289/10867-21	2480.99	99.9	99.88	99.88	99.81
Miseq_LVRS_063-240529289/10868-21	2825.02	99.97	99.97	99.93	99.81
Miseq_LVRS_063-240529289/10869-21	2359.17	99.83	99.73	99.71	99.36
Miseq_LVRS_063-240529289/10870-21	2115.07	100	99.99	99.96	99.83
Miseq_LVRS_063-240529289/10871-21	2289.34	99.96	99.84	99.83	99.29
Miseq_LVRS_063-240529289/10872-21	2204.35	99.77	99.76	99.72	99.66
Miseq_LVRS_063-240529289/10873-21	2620.17	99.96	99.94	99.86	99.68
Miseq_LVRS_063-240529289/10874-21	2271.48	99.95	99.91	99.86	99.56
Miseq_LVRS_063-240529289/10876-21	2274.74	99.92	99.88	99.88	99.76
Miseq_LVRS_063-240529289/10877-21	2915.23	99.9	99.87	99.76	99.73
Miseq_LVRS_063-240529289/10878-21	3138.43	99.8	99.73	99.73	98.85
Miseq_LVRS_063-240529289/10879-21	2215.99	99.87	99.85	99.84	99.26
Miseq_LVRS_063-240529289/10880-21	2798.97	99.89	99.77	99.73	99.38
Miseq_LVRS_063-240529289/10882-21	2548.85	99.87	99.87	99.83	99.82
Miseq_LVRS_063-240529289/10883-21	3125.57	99.78	99.75	99.74	99.06
Miseq_LVRS_063-240529289/10885-21	2432.45	99.97	99.94	99.86	99.7
Miseq_LVRS_063-240529289/10886-21	3073.59	99.88	99.88	99.86	99.68
Miseq_LVRS_063-240529289/10887-21	2408.33	99.88	99.88	99.86	99.66
Miseq_LVRS_063-240529289/10890-21	1829.81	99.75	99.72	99.69	96.64
SC-FIOCRUZ-10891	2153.25	99.68	99.58	99.57	98.72
Miseq_LVRS_063-240529289/10892-21	2278.2	99.93	99.88	99.8	99.76
Miseq_LVRS_063-240529289/11044-21	1272.44	99.87	99.87	99.87	99.38
Miseq_LVRS_063-240529289/11046-21	2013.02	99.77	99.76	99.75	99.71
Miseq_LVRS_063-240529289/11047-21	2337.06	99.95	99.88	99.86	99.83
Miseq_LVRS_063-240529289/11048-21	2218.5	99.97	99.87	99.86	99.82
Miseq_LVRS_063-240529289/11049-21	2415.91	99.87	99.78	99.77	99.74
Miseq_LVRS_063-240529289/11050-21	2360.42	99.82	99.82	99.81	99.77
Miseq_LVRS_063-240529289/11051-21	2228.89	99.88	99.87	99.86	99.82
Miseq_LVRS_063-240529289/11052-21	2380.35	99.94	99.94	99.93	99.89
Miseq_LVRS_063-240529289/11053-21	2229.94	99.98	99.88	99.86	99.83
Miseq_LVRS_063-240529289/11054-21	1876.8	99.97	99.96	99.94	99.92
Miseq_LVRS_063-240529289/11055-21	2892.25	99.84	99.79	99.78	99.74
Miseq_LVRS_063-240529289/11183-21	2140.36	99.76	99.76	99.75	99.71
Miseq_LVRS_063-240529289/11184-21	2522.56	99.88	99.87	99.87	99.83
Miseq_LVRS_063-240529289/11185-21	2070.73	99.88	99.77	99.75	99.71
Miseq_LVRS_063-240529289/11186-21	2171.94	99.88	99.87	99.86	99.83
Miseq_LVRS_063-240529289/11188-21	2100.31	99.91	99.9	99.9	99.86
Miseq_LVRS_063-240529289/11189-21	2328.12	99.93	99.83	99.74	99.7
Miseq_LVRS_063-240529289/11191-21	2266.95	99.97	99.87	99.86	99.83
Miseq_LVRS_063-240529289/11192-21	1858.99	99.9	99.87	99.62	96.33
Miseq_LVRS_063-240529289/11193-21	2067.4	99.83	99.75	99.67	99.57
Miseq_LVRS_063-240529289/11194-21	1981.74	99.98	99.89	99.8	99.76
Miseq_LVRS_063-240529289/11195-21	1646.92	99.89	99.87	99.83	99.31
Miseq_LVRS_063-240529289/11445-21	2018.86	99.86	99.76	99.75	99.72
Miseq_LVRS_063-240529289/11446-21	2113.47	99.88	99.87	99.86	99.82
Miseq_LVRS_063-240529289/11447-21	1951.6	99.97	99.96	99.96	99.85
Miseq_LVRS_063-240529289/11448-21	1504.43	99.9	99.9	99.86	99.86
Miseq_LVRS_063-240529289/11449-21	2226.78	99.92	99.91	99.88	99.82
Miseq_LVRS_063-240529289/11450-21	2168.39	99.89	99.82	99.81	99.76
Miseq_LVRS_063-240529289/11451-21	2110.63	99.88	99.88	99.85	99.74
Miseq_LVRS_063-240529289/11452-21	1688.69	99.91	99.9	99.87	99.83
Miseq_LVRS_063-240529289/11453-21	2224.1	99.99	99.88	99.86	99.84
Miseq_LVRS_063-240529289/11455-21	1897.45	99.98	99.97	99.94	99.88
Miseq_LVRS_063-240529289/11456-21	2044.93	99.77	99.77	99.74	99.69
Miseq_LVRS_063-240529289/11457-21	2095.35	99.89	99.89	99.88	99.85
Miseq_LVRS_063-240529289/11458-21	1022.91	99.76	99.75	99.71	99.61
Miseq_LVRS_063-240529289/11459-21	2283.35	99.95	99.95	99.92	99.89
Miseq_LVRS_063-240529289/11460-21	1855.69	99.96	99.88	99.86	99.84
Miseq_LVRS_063-240529289/11461-21	2494.89	99.97	99.97	99.97	99.93
Miseq_LVRS_063-240529289/11462-21	2483.01	99.9	99.9	99.87	99.85
Miseq_LVRS_063-240529289/11463-21	2573.04	99.95	99.88	99.87	99.83
MA-FIOCRUZ-11464	2290.47	99.88	99.87	99.85	99.75
Miseq_LVRS_063-240529289/11465-21	1922.63	99.97	99.91	99.84	99.83
Miseq_LVRS_063-240529289/11466-21	2233.89	99.83	99.83	99.8	99.79
Miseq_LVRS_063-240529289/11468-21	2288.29	99.9	99.89	99.88	99.84
Miseq_LVRS_063-240529289/11469-21	1172.23	99.89	99.89	99.85	99.79
Miseq_LVRS_063-240529289/11470-21	1956.81	99.97	99.97	99.96	99.88
Miseq_LVRS_063-240529289/11471-21	1713.1	99.95	99.88	99.85	99.83
Miseq_LVRS_063-240529289/11472-21	1730.64	99.77	99.77	99.74	99.69
Miseq_LVRS_063-240529289/11473-21	1858.36	99.81	99.76	99.72	99.49
Miseq_LVRS_063-240529289/11474-21	1211.24	99.84	99.74	99.72	99.63
Miseq_LVRS_063-240529289/33444-20-1P	2924.54	100	99.98	99.95	99.78
Miseq_LVRS_063-240529289/33640-20-1P	2640.75	99.83	99.81	99.81	99.69
Miseq_LVRS_063-240529289/33656-20-1P	2326.64	99.82	99.8	99.8	99.67
Miseq_LVRS_063-240529289/33864-20	1175.91	99.94	99.91	99.88	98.28
Miseq_LVRS_063-240529289/33865-20	1889.67	99.9	99.85	99.8	99.55
Miseq_LVRS_064-240358123/10196-21	2202.93	99.95	99.95	99.92	99.71
Miseq_LVRS_064-240358123/10206-21	1888.95	99.86	99.86	99.83	99.82
Miseq_LVRS_064-240358123/10257-21	1511.92	99.92	99.92	99.7	96.43
Miseq_LVRS_064-240358123/10776-21	2176.17	99.88	99.88	99.88	99.84
Miseq_LVRS_064-240358123/10777-21	1676.33	99.86	99.86	99.86	99.72
Miseq_LVRS_064-240358123/10778-21	1711.94	99.91	99.87	99.87	99.83
Miseq_LVRS_064-240358123/10779-21	1973.73	99.97	99.97	99.96	99.93
BA-FIOCRUZ-10781	1996.63	99.86	99.82	99.77	99.73
Miseq_LVRS_064-240358123/10782-21	1757.56	99.98	99.98	99.97	99.88
Miseq_LVRS_064-240358123/10787-21	1705.85	99.87	99.79	99.78	99.66
Miseq_LVRS_064-240358123/10788-21	1300.02	99.78	99.76	99.72	99.69
Miseq_LVRS_064-240358123/10794-21	1883.28	99.77	99.77	99.74	98.63
Miseq_LVRS_064-240358123/10802-21	1552.24	99.96	99.88	99.82	98.73
Miseq_LVRS_064-240358123/11476-21	1246.09	99.87	99.86	99.83	99.82
Miseq_LVRS_064-240358123/11477-21	1129.92	99.78	99.77	99.74	99.71
Miseq_LVRS_064-240358123/11478-21	1321.29	99.99	99.96	99.84	99.82
Miseq_LVRS_064-240358123/11479-21	1265.78	99.88	99.88	99.84	99.84
Miseq_LVRS_064-240358123/11480-21	1630.21	99.83	99.75	99.74	99.7
Miseq_LVRS_064-240358123/11481-21	1010.31	99.88	99.77	99.74	99.46
Miseq_LVRS_064-240358123/11482-21	1954.16	99.89	99.88	99.88	99.84
Miseq_LVRS_064-240358123/11483-21	1556.76	99.79	99.79	99.75	99.71
Miseq_LVRS_064-240358123/11486-21	1344.67	99.96	99.94	99.89	99.62
Miseq_LVRS_064-240358123/11487-21	1449.97	99.78	99.77	99.76	99.72
Miseq_LVRS_064-240358123/11490-21	1782.47	99.92	99.92	99.89	99.88
Miseq_LVRS_064-240358123/11491-21	1854.49	99.87	99.86	99.84	99.82
Miseq_LVRS_064-240358123/11492-21	1619.15	99.99	99.99	99.96	99.95
Miseq_LVRS_064-240358123/11493-21	1576.79	99.91	99.89	99.88	99.83
Miseq_LVRS_064-240358123/11496-21	1693.35	99.77	99.76	99.73	99.72
Miseq_LVRS_064-240358123/11497-21	1609.41	99.89	99.89	99.87	99.84
Miseq_LVRS_064-240358123/11498-21	1811.99	99.96	99.87	99.86	99.81
Miseq_LVRS_064-240358123/11499-21	1760.85	99.77	99.77	99.75	99.72
Miseq_LVRS_064-240358123/11500-21	1671.48	99.94	99.88	99.87	99.81
Miseq_LVRS_064-240358123/11502-21	1237.31	99.95	99.91	99.8	99.64
Miseq_LVRS_064-240358123/11503-21	1736.36	99.89	99.79	99.78	99.75
Miseq_LVRS_064-240358123/11504-21	2129.21	99.89	99.89	99.89	99.85
Miseq_LVRS_064-240358123/11505-21	1876.24	99.97	99.95	99.82	99.76
Miseq_LVRS_064-240358123/11506-21	1892.94	99.76	99.76	99.74	99.71
Miseq_LVRS_064-240358123/11507-21	1852.62	99.81	99.81	99.8	99.76
Miseq_LVRS_064-240358123/11509-21	2020.63	99.9	99.88	99.88	99.84
Miseq_LVRS_064-240358123/11511-21	1721.48	100	99.95	99.77	99.74
Miseq_LVRS_064-240358123/11513-21	2196.99	99.93	99.88	99.88	99.84
Miseq_LVRS_064-240358123/11514-21	1894	99.88	99.77	99.76	99.72
Miseq_LVRS_064-240358123/11515-21	1786.29	99.96	99.95	99.88	99.68
Miseq_LVRS_064-240358123/11517-21	1947.62	96.7	96.23	96.23	96.2
Miseq_LVRS_064-240358123/11519-21	2037.85	99.98	99.88	99.87	99.83
Miseq_LVRS_064-240358123/11520-21	2132.98	99.84	99.78	99.76	99.71
Miseq_LVRS_064-240358123/11521-21	2141.03	99.56	99.49	99.49	99.45
Miseq_LVRS_064-240358123/11523-21	2112.04	99.76	99.76	99.76	99.71
Miseq_LVRS_064-240358123/11524-21	1776.79	99.97	99.92	99.84	99.5
Miseq_LVRS_064-240358123/11525-21	1882.16	99.96	99.92	99.83	99.77
Miseq_LVRS_064-240358123/11526-21	1804.71	99.88	99.88	99.87	99.83
Miseq_LVRS_064-240358123/12152-21	2095.66	99.96	99.87	99.87	99.83
Miseq_LVRS_064-240358123/12153-21	2080.02	99.93	99.92	99.92	99.88
Miseq_LVRS_064-240358123/12154-21	1766.43	99.9	99.89	99.86	99.84
Miseq_LVRS_064-240358123/12157-21	2070.76	99.86	99.79	99.78	99.74
Miseq_LVRS_064-240358123/12158-21	1683.76	99.93	99.92	99.91	99.87
Miseq_LVRS_064-240358123/12159-21	1523.82	99.78	99.78	99.77	99.73
Miseq_LVRS_064-240358123/12160-21	1383.01	99.87	99.8	99.76	99.67
Miseq_LVRS_064-240358123/12197-20-2P	1770.98	99.99	99.88	99.87	99.83
Miseq_LVRS_064-240358123/12356-21	1814.51	99.77	99.77	99.76	99.72
Miseq_LVRS_064-240358123/12357-20-1P	1852.72	99.7	99.68	99.56	99.52
Miseq_LVRS_064-240358123/12401-21	1528.57	99.77	99.77	99.74	99.72
Miseq_LVRS_064-240358123/12403-21	1675.7	99.77	99.77	99.73	99.72
Miseq_LVRS_064-240358123/12404-21	1608.36	99.88	99.87	99.85	99.83
Miseq_LVRS_064-240358123/12405-21	1720.06	99.87	99.78	99.77	99.73
Miseq_LVRS_064-240358123/12407-21	2152.86	99.91	99.89	99.89	99.85
Miseq_LVRS_064-240358123/12408-21	2050.87	99.84	99.77	99.76	99.72
Miseq_LVRS_064-240358123/12409-21	1646.29	99.78	99.78	99.78	99.73
Miseq_LVRS_064-240358123/12410-21	1773.47	99.87	99.87	99.84	99.82
Miseq_LVRS_064-240358123/12411-21	1425.79	99.84	99.77	99.76	99.72
Miseq_LVRS_064-240358123/12412-21	1888.91	99.78	99.78	99.78	99.74
Miseq_LVRS_064-240358123/12414-21	1857.57	99.84	99.77	99.77	99.72
Miseq_LVRS_064-240358123/12415-21	1754.53	99.82	99.81	99.79	99.77
Miseq_LVRS_064-240358123/12416-21	1541.46	100	99.89	99.81	99.77
Miseq_LVRS_064-240358123/12417-21	1687.52	99.99	99.95	99.87	99.83
Miseq_LVRS_064-240358123/12418-21	1556.05	99.84	99.76	99.75	99.71
Miseq_LVRS_064-240358123/12419-21	1720.24	99.93	99.86	99.85	99.77
Miseq_LVRS_064-240358123/12420-21	1795.57	99.78	99.78	99.75	99.73
Miseq_LVRS_064-240358123/12421-21	1826.76	99.81	99.8	99.79	99.76
Miseq_LVRS_064-240358123/12422-21	1788.53	99.92	99.85	99.84	99.76
Miseq_LVRS_064-240358123/12423-21	2181.89	99.88	99.88	99.87	99.83
Miseq_LVRS_064-240358123/12424-21	2024.48	99.86	99.86	99.82	99.82
Miseq_LVRS_064-240358123/12425-21	1884.02	99.9	99.9	99.87	99.86
Miseq_LVRS_064-240358123/12427-21	2081.77	99.9	99.89	99.88	99.84
Miseq_LVRS_064-240358123/12428-21	2171.69	99.97	99.88	99.88	99.84
Miseq_LVRS_064-240358123/12429-21	1852.86	99.88	99.77	99.76	99.73
Miseq_LVRS_064-240358123/12430-21	1843.93	99.78	99.78	99.77	99.73
Miseq_LVRS_064-240358123/12432-21	1955.32	99.89	99.89	99.89	99.85
Miseq_LVRS_064-240358123/12433-21	1934.41	99.86	99.78	99.78	99.73
Miseq_LVRS_064-240358123/12434-21	2040.48	99.9	99.76	99.76	99.71
Miseq_LVRS_064-240358123/12435-21	1906.63	99.88	99.8	99.8	99.76
Miseq_LVRS_064-240358123/12436-21	2123.73	99.9	99.9	99.89	99.84
Miseq_LVRS_064-240358123/12437-21	2024.62	99.83	99.83	99.82	99.78
Miseq_LVRS_064-240358123/12438-21	1990.39	99.87	99.83	99.75	99.71
Miseq_LVRS_064-240358123/12439-21	2094.84	99.82	99.81	99.81	99.77
Miseq_LVRS_064-240358123/12440-21	1931.7	99.84	99.82	99.81	99.78
Miseq_LVRS_064-240358123/12441-21	1835.69	99.9	99.9	99.9	99.86
Miseq_LVRS_064-240358123/12442-21	1909.81	99.85	99.79	99.78	99.74
Miseq_LVRS_064-240358123/12443-21	1952.88	99.76	99.76	99.75	99.71
Miseq_LVRS_064-240358123/12444-21	1646.04	99.88	99.85	99.77	99.73
Miseq_LVRS_064-240358123/12445-21	1523.43	99.89	99.88	99.87	99.84
Miseq_LVRS_064-240358123/12446-21	1643.19	99.98	99.77	99.76	99.7
Miseq_LVRS_064-240358123/12447-21	1826.94	99.89	99.84	99.74	97.65
Miseq_LVRS_064-240358123/12448-21	925.48	99.82	99.43	98.56	95.33
Miseq_LVRS_064-240358123/12450-21	1796.13	99.76	99.76	99.32	95.71
Miseq_LVRS_064-240358123/12451-21	1456.24	99.94	99.83	98.99	96.47
Miseq_LVRS_064-240358123/12456-21	1568.89	99.84	99.76	99.69	96.47
Miseq_LVRS_064-240358123/13658-20-1P	1686.62	99.88	99.86	99.75	99.71
Miseq_LVRS_064-240358123/15291-20-1P	1781.9	99.86	99.76	99.75	99.67
Miseq_LVRS_064-240358123/16574-20-1P	2049.32	99.97	99.85	99.84	99.8
Miseq_LVRS_064-240358123/3366-20-1P	1670.59	99.87	99.87	99.84	99.83
Miseq_LVRS_064-240358123/33866-20	2194	99.88	99.87	99.87	99.83
Miseq_LVRS_064-240358123/5027-20-1P	2400.27	99.86	99.75	99.74	99.7
Miseq_LVRS_064-240358123/9095-20-1P	1513.55	99.86	99.84	99.74	99.7
Miseq_LVRS_064-240358123/9364-21	1610.02	99.98	99.95	99.93	98.36
Miseq_LVRS_064-240358123/9811-20-1P	1999.51	99.97	99.94	99.86	99.82
Miseq_LVRS_064-240358123/9918-21	1015.22	99.87	99.87	99.67	96.7
Miseq_LVRS_064-240358123/9920-21	1918.91	99.88	99.86	99.73	99.41
Miseq_LVRS_066-242889647/11240-21	1142.69	99.7	99.69	99.66	99.53
Miseq_LVRS_066-242889647/11271-21	1189.98	99.92	99.75	99.69	97.42
Miseq_LVRS_066-242889647/11296-21	1767.32	99.88	99.79	99.75	99.74
Miseq_LVRS_066-242889647/11298-21	1768.84	99.91	99.9	99.88	99.74
Miseq_LVRS_066-242889647/11314-21	1665.09	99.99	99.94	99.84	99.82
Miseq_LVRS_066-242889647/11345-21	1708.46	99.91	99.82	99.7	95.08
Miseq_LVRS_066-242889647/11574-21	1685.71	99.99	99.98	99.84	99.7
Miseq_LVRS_066-242889647/11584-21	1437.93	99.94	99.86	99.75	99.52
Miseq_LVRS_066-242889647/11795-21	1896.58	99.99	99.98	99.97	99.82
Miseq_LVRS_066-242889647/12043-21	1397.44	99.87	99.84	99.71	99.6
Miseq_LVRS_066-242889647/12107-21	1245.69	99.81	99.78	99.76	99.64
Miseq_LVRS_066-242889647/12109-21	1660.98	99.97	99.87	99.83	98.79
Miseq_LVRS_066-242889647/12300-21	1242.43	99.76	99.73	99.71	99.02
Miseq_LVRS_066-242889647/13062-21	1581.07	99.95	99.86	99.85	99.7
Miseq_LVRS_066-242889647/13076-21	1424.99	99.91	99.83	99.76	98.91
Miseq_LVRS_066-242889647/13133-21	1240.03	99.88	99.87	99.83	99.78
Miseq_LVRS_066-242889647/13425-21	1229.7	99.88	99.88	99.84	99.82
Miseq_LVRS_066-242889647/13575-21	1430.71	99.85	99.78	99.74	99.64
Miseq_LVRS_066-242889647/13579-21	1648.94	99.98	99.98	99.84	99.82
Miseq_LVRS_066-242889647/13608-21	1618.54	99.8	99.73	99.72	98.53
Miseq_LVRS_066-242889647/13624-21	1517.62	99.98	99.82	99.72	99.69
Miseq_LVRS_066-242889647/13641-21	1438.18	99.87	99.87	99.86	99.57
Miseq_LVRS_066-242889647/13655-21	1122.41	99.97	99.97	99.79	95.18
Miseq_LVRS_066-242889647/13656-21	1930.03	100	99.99	99.97	98.74
Miseq_LVRS_066-242889647/13682-21	1450.38	99.87	99.82	99.78	97.6
Miseq_LVRS_066-242889647/13687-21	1335.3	99.77	99.75	99.72	99.7
Miseq_LVRS_066-242889647/14035-21	1382.16	99.87	99.87	99.83	99.75
Miseq_LVRS_066-242889647/14221-21	1310.31	99.85	99.76	99.72	98.62
Miseq_LVRS_066-242889647/14225-21	1063.49	99.87	99.87	99.8	98.77
Miseq_LVRS_066-242889647/14226-21	1697.06	99.95	99.87	99.83	99.68
Miseq_LVRS_066-242889647/14227-21	1626.4	99.8	99.8	99.71	99.53
Miseq_LVRS_066-242889647/14228-21	1255.92	99.84	99.74	99.72	98.79
Miseq_LVRS_066-242889647/14230-21	1177.82	99.88	99.87	99.83	99.83
Miseq_LVRS_066-242889647/14231-21	1580.36	99.98	99.98	99.86	99.82
Miseq_LVRS_066-242889647/14232-21	1355.12	99.83	99.82	99.72	99.32
Miseq_LVRS_066-242889647/14233-21	1330.9	100	99.88	99.84	99.83
Miseq_LVRS_066-242889647/14234-21	1510.81	99.88	99.88	99.85	99.84
Miseq_LVRS_066-242889647/14235-21	1539.55	99.91	99.91	99.88	99.87
Miseq_LVRS_066-242889647/14236-21	1652.43	99.81	99.8	99.76	99.58
Miseq_LVRS_066-242889647/14237-21	1511.57	99.87	99.8	99.76	99.71
Miseq_LVRS_066-242889647/14238-21	1505.92	99.83	99.77	99.74	99.72
Miseq_LVRS_066-242889647/14239-21	1535.63	99.99	99.87	99.84	99.82
Miseq_LVRS_066-242889647/14240-21	1781.59	99.87	99.87	99.83	99.82
Miseq_LVRS_066-242889647/14241-21	1475.31	99.99	99.87	99.84	99.82
Miseq_LVRS_066-242889647/14242-21	1524.22	99.86	99.85	99.83	99.81
Miseq_LVRS_066-242889647/14243-21	1401.44	99.92	99.78	99.75	99.73
Miseq_LVRS_066-242889647/14244-21	1638.28	99.81	99.8	99.77	99.76
Miseq_LVRS_066-242889647/14245-21	1492.89	99.86	99.76	99.72	99.72
Miseq_LVRS_066-242889647/14246-21	1758.21	99.8	99.8	99.79	99.75
Miseq_LVRS_066-242889647/14247-21	1700.28	99.92	99.92	99.88	99.85
Miseq_LVRS_066-242889647/14248-21	1757.91	99.92	99.91	99.88	99.26
Miseq_LVRS_066-242889647/14249-21	1262.07	99.92	99.9	99.88	99.79
Miseq_LVRS_066-242889647/14250-21	1591.7	99.99	99.87	99.86	99.83
Miseq_LVRS_066-242889647/14251-21	1722.72	99.88	99.76	99.75	99.72
Miseq_LVRS_066-242889647/14252-21	1503.02	99.85	99.74	99.73	99.42
Miseq_LVRS_066-242889647/14253-21	1510.4	99.87	99.87	99.83	99.81
Miseq_LVRS_066-242889647/14389-20	1420.44	99.86	99.84	99.77	99.42
Miseq_LVRS_066-242889647/14552-21	1625.93	99.85	99.8	99.72	99.34
Miseq_LVRS_066-242889647/14556-21	1367.88	99.89	99.88	99.77	99.72
Miseq_LVRS_066-242889647/14557-21	1572.96	99.99	99.87	99.83	99.48
Miseq_LVRS_066-242889647/14558-21	1427.68	99.83	99.82	99.76	98.1
Miseq_LVRS_066-242889647/14560-21	1829.41	99.78	99.76	99.66	99.62
Miseq_LVRS_066-242889647/14561-21	1606.27	99.93	99.89	99.78	99.76
Miseq_LVRS_066-242889647/14562-21	1463.86	99.99	99.87	99.82	99.82
Miseq_LVRS_066-242889647/14564-21	1405.12	99.96	99.96	99.87	99.71
Miseq_LVRS_066-242889647/14565-21	2089.51	99.94	99.77	99.73	99.72
Miseq_LVRS_066-242889647/14566-21	1438.13	99.94	99.86	99.69	98.57
Miseq_LVRS_066-242889647/14567-21	1760.29	99.81	99.72	99.72	99.38
Miseq_LVRS_066-242889647/14568-21	1762.94	99.85	99.79	99.76	99.72
Miseq_LVRS_066-242889647/14570-21	1808.97	99.9	99.8	99.76	99.75
Miseq_LVRS_066-242889647/14572-21	1818.66	99.9	99.9	99.87	99.85
Miseq_LVRS_066-242889647/14573-21	1813.08	99.88	99.88	99.86	99.84
Miseq_LVRS_066-242889647/14594-21	1553.88	99.9	99.9	99.87	98.91
Miseq_LVRS_066-242889647/14595-21	1600	99.88	99.88	99.86	99.83
Miseq_LVRS_066-242889647/14596-21	1576.62	99.93	99.93	99.9	99.89
Miseq_LVRS_066-242889647/14597-21	1779.04	99.88	99.88	99.87	99.83
Miseq_LVRS_066-242889647/14598-21	1524.08	99.93	99.93	99.9	99.89
Miseq_LVRS_066-242889647/14599-21	1574.35	99.88	99.88	99.87	99.84
Miseq_LVRS_066-242889647/14600-21	1197.6	99.87	99.87	99.83	98.82
Miseq_LVRS_066-242889647/14601-21	1367.39	99.88	99.88	99.86	99.81
Miseq_LVRS_066-242889647/14602-21	1703.26	100	99.99	99.98	99.29
Miseq_LVRS_066-242889647/14604-21	2166.15	99.77	99.75	99.73	99.7
Miseq_LVRS_066-242889647/14605-21	876.23	99.86	99.84	99.83	99.44
Miseq_LVRS_066-242889647/14607-21	1566.07	99.89	99.88	99.84	99.55
Miseq_LVRS_066-242889647/14609-21	1617.28	99.87	99.87	99.83	99.75
Miseq_LVRS_066-242889647/14610-21	1823.6	99.9	99.9	99.87	99.84
Miseq_LVRS_066-242889647/14611-21	1605.05	99.97	99.87	99.83	99.74
Miseq_LVRS_066-242889647/14612-21	1537.16	99.77	99.77	99.73	99.66
Miseq_LVRS_066-242889647/14613-21	1938.52	99.88	99.87	99.84	99.82
Miseq_LVRS_066-242889647/14614-21	1422.38	99.94	99.87	99.84	99.81
Miseq_LVRS_066-242889647/14615-21	1678.45	99.79	99.78	99.75	99.74
Miseq_LVRS_066-242889647/14616-21	1584.95	99.85	99.84	99.83	99.4
Miseq_LVRS_066-242889647/14617-21	1791.41	99.88	99.85	99.83	99.83
Miseq_LVRS_066-242889647/14619-21	1359.78	99.88	99.87	99.83	99.81
Miseq_LVRS_066-242889647/14620-21	1527.07	99.92	99.89	99.87	99.27
Miseq_LVRS_066-242889647/14621-21	1389.74	99.95	99.87	99.84	99.83
Miseq_LVRS_066-242889647/14624-21	1407.7	99.9	99.77	99.77	99.28
Miseq_LVRS_066-242889647/14625-21	1399.71	99.89	99.87	99.85	99.83
Miseq_LVRS_066-242889647/14626-21	1609.14	99.88	99.88	99.85	99.83
Miseq_LVRS_066-242889647/14627-21	1594.04	99.88	99.88	99.84	99.66
Miseq_LVRS_066-242889647/14628-21	1599.77	99.96	99.88	99.84	99.83
Miseq_LVRS_066-242889647/14632-21	1882.57	99.94	99.84	99.83	99.75
Miseq_LVRS_066-242889647/19039-20	1555.79	99.98	99.9	99.76	99.7
Miseq_LVRS_066-242889647/21303-20	1610.33	99.99	99.96	99.83	99.8
Miseq_LVRS_066-242889647/21330-20	1610.88	99.73	99.71	99.71	98.55
Miseq_LVRS_066-242889647/22196-20	1774.73	99.97	99.95	99.74	99.67
Miseq_LVRS_066-242889647/23265-20	1627.94	99.98	99.98	99.84	99.8
Miseq_LVRS_066-242889647/23842-20	1623.61	99.95	99.87	99.79	95.13
Miseq_LVRS_069-249035793/02676-20-1P	918.41	99.86	99.86	99.82	99.53
Miseq_LVRS_069-249035793/06874-21-2P	1065.9	99.9	99.5	98.77	97.42
Miseq_LVRS_069-249035793/15091-21	1305.92	99.77	99.77	99.73	99.72
Miseq_LVRS_069-249035793/15093-21	1391.67	99.98	99.87	99.84	99.83
Miseq_LVRS_069-249035793/15094-21	1164.95	99.76	99.76	99.72	99.62
Miseq_LVRS_069-249035793/15095-21	1292.74	99.88	99.87	99.83	99.82
Miseq_LVRS_069-249035793/15096-21	958.09	99.88	99.87	99.84	99.83
Miseq_LVRS_069-249035793/15097-21	1321.47	99.9	99.89	99.86	99.81
Miseq_LVRS_069-249035793/15098-21	1766.12	99.84	99.84	99.81	99.68
Miseq_LVRS_069-249035793/15099-21	1153.82	99.99	99.96	99.95	99.82
Miseq_LVRS_069-249035793/15100-21	863.26	99.88	99.86	99.84	99.28
Miseq_LVRS_069-249035793/15313-21	1186.2	99.76	99.76	99.71	99.59
Miseq_LVRS_069-249035793/15315-21	1179.83	99.92	99.83	99.79	95.11
Miseq_LVRS_069-249035793/15632-21	1140.17	99.86	99.8	99.71	97.67
Miseq_LVRS_069-249035793/15633-21	818.47	99.82	99.8	99.77	96.86
Miseq_LVRS_069-249035793/15636-21	1094.81	99.91	99.89	99.86	99.62
Miseq_LVRS_069-249035793/15637-21	872.56	99.87	99.76	99.73	95.53
Miseq_LVRS_069-249035793/15649-21	1145.06	99.87	99.85	99.79	99.35
Miseq_LVRS_069-249035793/15650-21	1264.96	99.98	99.98	99.96	98.51
Miseq_LVRS_069-249035793/15652-21	989.51	99.85	99.85	99.81	99.64
Miseq_LVRS_069-249035793/15653-21	1281.66	99.99	99.87	99.84	99.66
Miseq_LVRS_069-249035793/15655-21	1148.53	99.8	99.79	99.76	99.17
Miseq_LVRS_069-249035793/15660-21	1133.86	99.98	99.87	99.83	99.76
Miseq_LVRS_069-249035793/15661-21	1054.21	99.88	99.88	99.84	98.28
Miseq_LVRS_069-249035793/15662-21	1268.76	100	99.87	99.86	98.08
Miseq_LVRS_069-249035793/15663-21	1590.07	99.99	99.88	99.88	99.84
Miseq_LVRS_069-249035793/15664-21	1263.09	99.9	99.9	99.87	99.57
Miseq_LVRS_069-249035793/15666-21	1890.02	99.86	99.78	99.77	99.72
Miseq_LVRS_069-249035793/15669-21	1148.26	99.86	99.83	99.72	96.88
Miseq_LVRS_069-249035793/15670-21	990.73	99.86	99.79	99.75	99.04
Miseq_LVRS_069-249035793/15671-21	1210.95	99.85	99.77	99.72	98.18
Miseq_LVRS_069-249035793/15672-21	1060.88	99.94	99.91	99.74	95.4
Miseq_LVRS_069-249035793/15673-21	1157.87	99.88	99.87	99.84	99.59
Miseq_LVRS_069-249035793/15676-21	1187.19	99.88	99.88	99.84	99.2
Miseq_LVRS_069-249035793/15677-21	1209.5	99.87	99.87	99.82	96.81
Miseq_LVRS_069-249035793/15678-21	942.94	99.99	99.99	99.95	98.2
Miseq_LVRS_069-249035793/15694-21	1221.18	99.82	99.78	99.76	99.61
Miseq_LVRS_069-249035793/15695-21	952	99.96	99.88	99.84	99.2
Miseq_LVRS_069-249035793/15696-21	614.06	99.89	99.86	99.85	98.21
Miseq_LVRS_069-249035793/15697-21	1469.84	99.89	99.88	99.85	99.84
Miseq_LVRS_069-249035793/15698-21	1068.63	99.9	99.9	99.87	99.6
Miseq_LVRS_069-249035793/15699-21	1136.18	99.9	99.9	99.86	99.83
Miseq_LVRS_069-249035793/15700-21	1220.54	99.87	99.86	99.82	99.7
Miseq_LVRS_069-249035793/15701-21	1456.99	99.8	99.79	99.76	99.74
Miseq_LVRS_069-249035793/15702-21	1366.12	99.83	99.77	99.74	99.69
Miseq_LVRS_069-249035793/15703-21	2168.26	99.76	99.76	99.73	99.71
Miseq_LVRS_069-249035793/15705-21	1337.51	99.9	99.89	99.86	99.85
Miseq_LVRS_069-249035793/15706-21	1068.73	99.89	99.85	99.85	99.7
Miseq_LVRS_069-249035793/15707-21	1372.71	99.87	99.77	99.74	99.71
Miseq_LVRS_069-249035793/15708-21	1317.88	99.9	99.89	99.85	99.83
Miseq_LVRS_069-249035793/15709-21	829.27	99.88	99.87	99.84	98.81
Miseq_LVRS_069-249035793/15710-21	2113.17	99.87	99.87	99.85	99.82
Miseq_LVRS_069-249035793/15711-21	1080.39	99.96	99.94	99.92	99.49
Miseq_LVRS_069-249035793/15712-21	1115.84	99.88	99.88	99.85	99.81
Miseq_LVRS_069-249035793/15713-21	949.89	99.87	99.87	99.83	99.55
Miseq_LVRS_069-249035793/15714-21	1378.98	99.89	99.82	99.78	99.57
Miseq_LVRS_069-249035793/15715-21	1063.43	99.88	99.88	99.84	99.73
Miseq_LVRS_069-249035793/15716-21	856.5	99.88	99.87	99.83	99.36
Miseq_LVRS_069-249035793/15717-21	1030.9	99.89	99.89	99.85	99.63
Miseq_LVRS_069-249035793/15718-21	1231.41	99.87	99.87	99.84	99.81
Miseq_LVRS_069-249035793/15719-21	815.41	99.9	99.87	99.86	99.02
Miseq_LVRS_069-249035793/15720-21	1125.07	99.99	99.99	99.86	99.31
Miseq_LVRS_069-249035793/15721-21	1153.26	99.91	99.91	99.87	99.75
Miseq_LVRS_069-249035793/15723-21	1246.58	99.77	99.77	99.72	99.28
Miseq_LVRS_069-249035793/15724-21	919.37	99.92	99.81	99.67	95.65
Miseq_LVRS_069-249035793/15729-21	1464.6	99.84	99.76	99.71	98.49
Miseq_LVRS_069-249035793/15730-21	1519.42	99.88	99.87	99.84	99.7
Miseq_LVRS_069-249035793/15732-21	1310.52	99.91	99.89	99.86	98.92
Miseq_LVRS_069-249035793/15735-21	1272.89	99.88	99.88	99.84	99.6
Miseq_LVRS_069-249035793/15950-21	1482.6	99.94	99.93	99.91	99.78
Miseq_LVRS_069-249035793/15951-21	929.75	99.81	99.79	99.77	99.21
Miseq_LVRS_069-249035793/15952-21	1777.36	99.99	99.99	99.84	99.81
Miseq_LVRS_069-249035793/15953-21	2595.14	99.97	99.95	99.87	99.82
Miseq_LVRS_069-249035793/15954-21	2141.76	99.98	99.96	99.85	99.83
Miseq_LVRS_069-249035793/15955-21	1390.9	99.87	99.84	99.82	99.55
Miseq_LVRS_069-249035793/15956-21	903.97	99.89	99.8	99.76	99.33
Miseq_LVRS_069-249035793/15957-21	2355.5	99.86	99.85	99.81	99.81
Miseq_LVRS_069-249035793/15958-21	1189.07	99.88	99.87	99.82	99.42
Miseq_LVRS_069-249035793/15960-21	716.64	99.75	99.72	99.71	97.92
Miseq_LVRS_069-249035793/15961-21	1114.93	99.88	99.85	99.83	99.07
Miseq_LVRS_069-249035793/15962-21	1516.97	99.9	99.8	99.77	99.74
Miseq_LVRS_069-249035793/15963-21	2053.51	99.88	99.87	99.85	99.83
Miseq_LVRS_069-249035793/15964-21	1346.9	99.89	99.89	99.85	99.8
Miseq_LVRS_069-249035793/15967-21	850.8	99.79	99.77	99.35	95.7
Miseq_LVRS_069-249035793/15968-21	925.64	99.86	99.82	99.82	98.82
MG-FIOCRUZ-15969	960.9	99.97	99.94	99.81	98.76
Miseq_LVRS_069-249035793/16384-21	1135.04	99.91	99.91	99.87	99.06
Miseq_LVRS_069-249035793/16386-21	1028.1	99.89	99.86	99.85	98.98
Miseq_LVRS_069-249035793/16389-21	1335.78	99.87	99.87	99.82	98.85
Miseq_LVRS_069-249035793/16390-21	1783.59	98.91	98.88	98.78	95.17
Miseq_LVRS_069-249035793/16391-21	2520.01	99.86	99.85	99.81	99.76
Miseq_LVRS_069-249035793/16392-21	1131.51	99.87	99.86	99.83	99.44
Miseq_LVRS_069-249035793/16396-21	674.87	99.92	99.92	99.83	97.74
Miseq_LVRS_069-249035793/16397-21	921.34	99.96	99.95	99.93	98.53
Miseq_LVRS_069-249035793/16401-21	907.08	99.96	99.93	99.61	96.19
Miseq_LVRS_069-249035793/16505-21	1683.65	99.76	99.75	99.71	99.54
Miseq_LVRS_069-249035793/16506-21	950.13	99.97	99.96	99.96	99.1
Miseq_LVRS_069-249035793/16507-21	1316.9	99.89	99.88	99.85	99.28
Miseq_LVRS_069-249035793/16508-21	1286.86	99.84	99.73	99.72	98.66
Miseq_LVRS_069-249035793/16590-20-2P	1037.83	99.88	99.88	99.84	98.88
Miseq_LVRS_069-249035793/16705-21	818.32	99.88	99.85	99.84	98.8
Miseq_LVRS_069-249035793/16706-21	1162.58	99.88	99.87	99.83	98.65
Miseq_LVRS_069-249035793/16707-21	1102.44	99.92	99.91	99.88	99.36
Miseq_LVRS_069-249035793/16711-21	1452.61	99.76	99.76	99.72	99.65
Miseq_LVRS_069-249035793/16712-21	1497.59	99.79	99.78	99.75	99.61
Miseq_LVRS_069-249035793/16713-21	1701.43	99.88	99.88	99.88	99.82
Miseq_LVRS_069-249035793/16717-21	1247.11	99.8	99.8	99.76	99.4
Miseq_LVRS_069-249035793/16719-21	1278.73	99.92	99.92	99.88	99.49
Miseq_LVRS_069-249035793/16720-21	1216.89	99.88	99.87	99.84	99.58
Miseq_LVRS_069-249035793/16721-21	1025.9	99.91	99.89	99.87	99
Miseq_LVRS_069-249035793/16722-21	1462.8	99.87	99.87	99.84	99.8
Miseq_LVRS_069-249035793/16723-21	945.35	99.99	99.99	99.89	95.29
Miseq_LVRS_069-249035793/16724-21	2017.27	99.9	99.88	99.86	99.85
Miseq_LVRS_069-249035793/16725-21	1628.3	99.99	99.89	99.72	98.1
Miseq_LVRS_069-249035793/16727-21	1584.06	99.81	99.81	99.8	99.75
Miseq_LVRS_069-249035793/33944-20	1707.74	99.96	99.87	99.86	99.81
Miseq_LVRS_069-249035793/33946-20	1123.47	99.97	99.85	99.53	96.73
Miseq_LVRS_069-249035793/33947-20	1367.99	99.97	99.96	99.9	96.82
Miseq_LVRS_069-249035793/33948-20	1162.72	99.87	99.86	99.83	99.45
Miseq_LVRS_069-249035793/33951-20	958.87	99.9	99.89	99.85	99.13
Miseq_LVRS_069-249035793/33953-20	2504.24	99.88	99.88	99.85	99.83
Miseq_LVRS_069-249035793/33954-20	1865.07	99.86	99.85	99.82	99.81
Miseq_LVRS_069-249035793/33964-20	1531.78	99.91	99.91	99.87	99.81
Miseq_LVRS_069-249035793/33965-20	1938.9	99.88	99.88	99.85	99.83
Miseq_LVRS_069-249035793/8488-21	771.49	100	99.97	99.94	97.81
Miseq_LVRS_069-249035793/8494-21	1048.55	99.84	99.83	99.79	98.03
Miseq_LVRS_069-249035793/8496-21	1799.98	99.95	99.8	99.78	99.76
median	1817.46				99.66
stdev	908.594				1.10272

## Sheet: Table S3
Table S3. Metadata of analyzed samples
sample_code	genome_name	major*	minor*	mvs	mvs_mean_depth	change-lineage	major_mut_nt	major_mut_aa	minor_mut_nt	minor_mut_aa	common_mut_nt	common_mut_aa	collection-date	state	city
FASTQ_CE_1/Ceara-30	hCoV-19/Brazil/CE-FIOCRUZ-00657/2021	P.2	P.1.1(P.1)	23	0.1387	TRUE	A25946G,C11824T,C12053T,C28253T,G28628T,G28975T,T10667G	N:A119S,N:M234I,ORF1a:L3468V,ORF1a:L3930F,ORF3a:Q185R	A28877T,A5648C,A6319G,C12778T,C21638T,C23525T,C24642T,C2749T,C28512G,C3828T,C745T,G28167A,G28878C,T26149C,T733C	N:P80R,ORF1a:K1795Q,ORF1a:S1188L,ORF3a:S253P,ORF8:E92K,ORF9b:Q77E,S:H655Y,S:P26S,S:T1027I	G14712T,C14408T,G23012A,A12964G,C100T,G28881A,G28882A,G28883C,A23403G,C241T,C3037T,G25088T	S:D614G,S:E484K,N:R203K,N:G204R,S:V1176F,ORF1b:P314L	2021-01-20	CE	Fortaleza
hCoV-19/Brazil/RS-FIOCRUZ-8680/2021|21-02-01	hCoV-19/Brazil/RS-FIOCRUZ-8680/2021	P.1	P.1.2	23	0.0727	TRUE	A22812C,A5648C,G21974T,G28167A,T733C	ORF1a:K1795Q,ORF8:E92K,S:D138Y,S:K417T	A23656G,T1871G	ORF1a:F536V	G22132T,G28881A,G28882A,A28877T,C3828T,G25855T,A23063T,G17259T,A2550G,C28789T,C21621A,T26149C,G28878C,C3037T,C12778T,G25641T,C13860T,C24642T,A28675C,C21614T,C2749T,A23403G,A6319G,A6613G,G25088T,C14408T,G23012A,C28512G,C21638T,G28883C,C241T,C23525T,C1912T,C5724T	ORF3a:S253P,N:R203K,ORF9b:Q77E,N:G204R,S:T20N,S:D614G,S:N501Y,N:P80R,ORF3a:L83F,S:H655Y,ORF1a:S1188L,ORF1a:D762G,ORF1b:E1264D,S:E484K,ORF1a:T1820I,ORF3a:D155Y,S:P26S,S:T1027I,S:R190S,S:V1176F,ORF1b:P314L,S:L18F	2021-02-01	RS	Gramado
LVRS_AM/21142481RG	hCoV-19/Brazil/AM-FIOCRUZ-21142481RG/2021	P.1	B.1.1.28	31	0.3214	TRUE	A23063T,A5648C,C12778T,C21614T,C21638T,C23525T,C24642T,C2749T,C28512G,C3828T,C5849T,G17259T,G23012A,G28167A,T733C	N:P80R,ORF1a:K1795Q,ORF1a:P1862S,ORF1a:S1188L,ORF1b:E1264D,ORF8:E92K,ORF9b:Q77E,S:E484K,S:H655Y,S:L18F,S:N501Y,S:P26S,S:T1027I	A28877T,A4179G,C1190T,C21621A,C2306T,C23638T,C2544T,C28290T,C29095T,G25912T,G28079T,G28878C,T23335C	N:P6L,ORF1a:K1305R,ORF1a:L681F,ORF1a:P309S,ORF1a:T760I,ORF3a:G174C,ORF9b:P3S,S:T20N	G22132T,C14408T,C21622T,A22812C,G28881A,G28882A,T26149C,A23403G,G28883C,C241T,A6319G,C3037T,A6613G,G21974T,C13860T,G25088T	ORF3a:S253P,S:D614G,S:D138Y,S:K417T,N:R203K,S:R190S,N:G204R,S:V1176F,ORF1b:P314L	2021-01-13	AM	Manaus
Miseq_LVRS_039-227059833/02060-21	hCoV-19/Brazil/RS-FIOCRUZ-2060/2021	P.2	B.1.1.28	25	0.1942	TRUE	C28253T,C9711T,G23012A,G28628T,G28975T,T10667G,T1885C,T2257C,T3766C	N:A119S,N:M234I,ORF1a:L3468V,ORF1a:S3149F,S:E484K	A10323G,A19727G,A23889G,C1060T,C1288T,C15857T,C26985T,C28269A,C4573T,C8809T,G23593T,G25769T,G942A,T2122C,T22828C	M:H155Y,ORF1a:K3353R,ORF1a:R226K,ORF1b:D2087G,ORF1b:T797I,ORF3a:R126M,ORF8:F3X,S:K776R,S:Q677H	C14408T,A12964G,C100T,G28881A,G28882A,G28883C,A23403G,C12053T,C241T,C3037T,C29754T,G25088T,C11824T	S:D614G,N:R203K,N:G204R,S:V1176F,ORF1b:P314L,ORF1a:L3930F	2021-01-07	RS	Canoas
Miseq_LVRS_050-233654426/04739-21	hCoV-19/Brazil/BA-FIOCRUZ-4739/2021	P.2	N.9	31	0.3826	TRUE	C100T,C11824T,C12053T,C12253T,C25844T,C28045T,C28253T,C29754T,C6195T,C7164T,G10318T,G25088T,G28628T,G28975T,T10667G,T28010C	N:A119S,N:M234I,ORF1a:K3351N,ORF1a:L3468V,ORF1a:L3930F,ORF1a:P1977L,ORF1a:T2300I,ORF3a:T151I,ORF8:A51V,S:V1176F	A18366G,A27853C,C17703T,C18508T,C19602T,C2644T,C29722T,C6706T,C7600T,C7851T,G1264T,G2879A,T11078C,T27299C,T29148C	N:I292T,ORF1a:A2529V,ORF1a:A872T,ORF1a:F3605L,ORF1b:L1681F,ORF6:I33T,ORF7b:E33A	C14408T,G23012A,G28881A,G28882A,G28883C,A23403G,C241T,C3037T	S:D614G,S:E484K,N:R203K,N:G204R,ORF1b:P314L	2021-01-08	BA	Salvador
Miseq_LVRS_054-234850616/6992-21	hCoV-19/Brazil/ES-FIOCRUZ-6992/2021	P.2	B.1.1	14	0.1232	TRUE	A19949G,C28253T,C6781T,G1068A,G23012A,G25088T,T10667G	ORF1a:G268E,ORF1a:L3468V,ORF1b:K2161R,S:E484K,S:V1176F	C25207T,C2973T,C3619T,G26065T,T26061A,T27299C,T27680G	ORF1a:A903V,ORF3a:V225F,ORF6:I33T,ORF7a:L96R	C14408T,A12964G,C100T,G28975T,G28881A,G28882A,G28883C,A23403G,C12053T,C241T,C3037T,G28628T,C29754T,C11824T	S:D614G,N:M234I,N:R203K,N:A119S,N:G204R,ORF1b:P314L,ORF1a:L3930F	2021-01-09	ES	Aracruz
Miseq_LVRS_054-234850616/6993-21	hCoV-19/Brazil/ES-FIOCRUZ-6993/2021	B.1.1.28	P.1	32	0.3959	TRUE	A3948G,C25413T,C4586T,G22468T,G23593T,G25552T,G4474T,G9856T,T733C	ORF1a:D1228G,ORF1a:Q1403H,ORF3a:A54S,S:Q677H	A22812C,A23063T,A5648C,A6319G,A6613G,A7877G,A8425T,C21614T,C21621A,C21638T,C22675A,C23481T,C23525T,C24642T,C2749T,C3828T,C9891T,G21974T,G22132T,G23012A,G28167A,T26149C	ORF1a:A3209V,ORF1a:I2538V,ORF1a:K1795Q,ORF1a:S1188L,ORF3a:S253P,ORF8:E92K,S:D138Y,S:E484K,S:H655Y,S:K417T,S:L18F,S:N501Y,S:P26S,S:R190S,S:S640F,S:T1027I,S:T20N	C14408T,C28512G,G28881A,G28882A,G28878C,A23403G,G28883C,C241T,C3037T,A28877T,G25088T	S:D614G,N:R203K,ORF9b:Q77E,N:P80R,N:G204R,S:V1176F,ORF1b:P314L	2021-01-09	ES	Aracruz
Miseq_LVRS_054-234850616/6999-21	hCoV-19/Brazil/ES-FIOCRUZ-6999/2021	B.1.1.33	B.1.1.28	9	0.1061	TRUE	G26065T,T26061A,T27299C	ORF3a:V225F,ORF6:I33T	C10626T,C27476T,C28253T,G23012A,G25088T,T10667G	ORF1a:A3454V,ORF1a:L3468V,ORF7a:T28I,S:E484K,S:V1176F	C14408T,G11417T,A28447G,G28881A,C5784T,A13396C,C207T,C241T,A23403G,C3037T,G28882A,G28883C,T29148C,C21629A,G13045T,G28913A,C11171T	ORF1a:L3636F,S:D614G,S:Q23K,ORF9b:N55S,N:R203K,N:I292T,ORF1a:T1840I,N:G204R,N:G214S,ORF1b:P314L,ORF1a:V3718F,ORF1a:K4377N	2021-01-09	ES	Guarapari
Miseq_LVRS_054-234850616/7316-21	hCoV-19/Brazil/PR-FIOCRUZ-7316/2021	P.1	B.1.1.333	15	0.2104	TRUE	A23063T,C23525T,C24642T,C2749T,G28167A	ORF8:E92K,S:H655Y,S:N501Y,S:T1027I	C19862T,C26571T,C3117T,C5724T,C6027T,G28109T,T28705C,T7054C	M:L17F,ORF1a:P1921L,ORF1a:T1820I,ORF1a:T951I,ORF1b:A2132V,ORF8:Q72H	G22132T,G28881A,G28882A,T733C,A28877T,C3828T,G17259T,C21621A,A22812C,T26149C,G28878C,C3037T,C12778T,G21974T,C13860T,C21614T,A23403G,A6319G,A6613G,A5648C,G25088T,C14408T,G23012A,C28512G,C21638T,G28883C,C241T	ORF3a:S253P,S:L18F,ORF1b:E1264D,S:D614G,ORF1a:K1795Q,S:E484K,S:P26S,S:D138Y,S:K417T,N:R203K,ORF9b:Q77E,S:R190S,N:P80R,N:G204R,S:V1176F,S:T20N,ORF1b:P314L,ORF1a:S1188L	2021-01-28	PR	Cascavel
Miseq_LVRS_056-235646413/6559-21	hCoV-19/Brazil/CE-FIOCRUZ-6559/2021	P.1	P.2	41	0.4125	TRUE	A22812C,A23063T,A5648C,A6319G,A6613G,C12778T,C13860T,C20719T,C21614T,C21621A,C21638T,C23525T,C24642T,C2749T,C28512G,C3828T,C4815T,C6627T,G17259T,G21974T,G22132T,G28167A,T26149C,T733C	N:P80R,ORF1a:K1795Q,ORF1a:S1188L,ORF1a:S1517F,ORF1a:T2121I,ORF1b:E1264D,ORF3a:S253P,ORF8:E92K,ORF9b:Q77E,S:D138Y,S:H655Y,S:K417T,S:L18F,S:N501Y,S:P26S,S:R190S,S:T1027I,S:T20N	A12964G,A28877T,C100T,C11824T,C12053T,C18486G,C27684T,C28253T,G21123T,G28077A,G28628T,G28878C,G28975T,T10667G,T27901C	N:A119S,N:M234I,ORF1a:L3468V,ORF1a:L3930F,ORF8:F3S,ORF8:V62M	C14408T,G23012A,G28881A,G28882A,G28883C,A23403G,C241T,C3037T,G25088T	S:D614G,S:E484K,N:R203K,N:G204R,S:V1176F,ORF1b:P314L	2021-01-24	CE	Fortaleza
Miseq_LVRS_061-238015778/9644-21	hCoV-19/Brazil/BA-FIOCRUZ-9644/2021	B.1.1.153	B.1.1.34	8	0.0782	TRUE	C19862T,C20823T,T16456C	ORF1b:A2132V,ORF1b:S997P	C10507T,C28253T,G23012A,G27561T,T10667G	ORF1a:L3468V,S:E484K	C14408T,T22917G,G5012T,C28651T,G25135T,C8502T,G28881A,A23403G,C8982T,C241T,C22224T,C3037T,G28882A,G28883C,T29458C,G25552T,A11476G	S:D614G,ORF1a:T2906I,ORF3a:A54S,ORF1a:V1583F,S:K1191N,N:R203K,ORF1a:T2746I,S:S221L,S:L452R,N:G204R,ORF1b:P314L,ORF1a:I3737M	2021-01-05	BA	Euclides da Cunha
Miseq_LVRS_063-240529289/10891-21	hCoV-19/Brazil/SC-FIOCRUZ-10891/2021	B.1.1.332	B.1.1.28	28	0.125	TRUE	A3180G,C14120T,C26256T,C28253T,C6310T,C6525T,C7979A,C8626T,G26062C,T16944C,T27407C	ORF1a:E972G,ORF1a:L2572I,ORF1a:T2087I,ORF1b:P218L,ORF3a:G224R,ORF7a:L5P	A23063T,A5648C,A6319G,A6613G,C12778T,C13035T,C13860T,C23525T,C24642T,C2749T,G17259T,G23012A,G25489T,G28167A,T26149C,T8392A	ORF1a:A4257V,ORF1a:K1795Q,ORF1b:E1264D,ORF3a:A33S,ORF3a:S253P,ORF8:E92K,S:E484K,S:H655Y,S:N501Y,S:T1027I	C442A,C14408T,G1148T,G11417T,G28881A,G28882A,G28883C,A23403G,C12053T,C241T,C3037T,G25088T	ORF1a:L3930F,S:D614G,ORF1a:V3718F,N:R203K,N:G204R,S:V1176F,ORF1b:P314L,ORF1a:G295C	2021-02-22	SC	Porto Belo
Miseq_LVRS_063-240529289/11464-21	hCoV-19/Brazil/MA-FIOCRUZ-11464/2021	P.1	B.1	23	0.1794	TRUE	A22812C,A28877T,A548G,C14408T,C241T,C28512G,C3828T,G24947T,G25088T,G28167A,G28878C,G28881A,G28882A,G28883C,T26149C,T733C	N:G204R,N:P80R,N:R203K,ORF1a:I95V,ORF1a:S1188L,ORF1b:P314L,ORF3a:S253P,ORF8:E92K,ORF9b:Q77E,S:K417T,S:V1129L,S:V1176F	C14805T,C4423T,C745T,G11083T,G26144T	ORF1a:L3606F,ORF3a:G251V	G22132T,C22323T,A23063T,G17259T,C21621A,C3037T,C12778T,G21974T,C13860T,C24642T,C21614T,C2749T,A23403G,A6319G,A6613G,A5648C,G23012A,C21638T,C23525T	S:L18F,ORF1b:E1264D,S:N501Y,S:S254F,S:D614G,ORF1a:K1795Q,S:E484K,S:T1027I,S:D138Y,S:R190S,S:P26S,S:T20N,S:H655Y	2021-02-07	MA	Sao Luis
Miseq_LVRS_064-240358123/10781-21	hCoV-19/Brazil/BA-FIOCRUZ-10781/2021	P.1.1(P.2)	B.1.1.28(P.1)	40	0.2853	TRUE	A28254C,A28877T,C100T,C11824T,C12053T,C25844T,C28045T,C28253T,C28512G,G28300T,G28878C,T10667G,T28010C	N:P80R,N:Q9H,ORF1a:L3468V,ORF1a:L3930F,ORF3a:T151I,ORF8:A51V,ORF8:I121L,ORF9b:Q77E,ORF9b:S6I	A22812C,A23063T,A5648C,A6319G,A6613G,C1102T,C12778T,C21614T,C21621A,C21638T,C23525T,C24632T,C24642T,C2749T,C29754T,C3828T,G17259T,G21974T,G22132T,G28167A,G28628T,G28975T,T22738C,T26149C,T733C	N:A119S,N:M234I,ORF1a:K1795Q,ORF1a:S1188L,ORF1b:E1264D,ORF3a:S253P,ORF8:E92K,S:D138Y,S:H655Y,S:K417T,S:L1024F,S:L18F,S:N501Y,S:P26S,S:R190S,S:T1027I,S:T20N	C14408T,G23012A,G28881A,G28882A,G28883C,A23403G,C241T,C3037T,G25088T	S:D614G,S:E484K,N:R203K,N:G204R,S:V1176F,ORF1b:P314L	2021-02-10	BA	Salvador
Miseq_LVRS_069-249035793/15969-21	hCoV-19/Brazil/MG-FIOCRUZ-15969/2021	P.1	B.1	18	0.2643	TRUE	A28877T,C14408T,C14805T,C241T,C28512G,G25088T,G26144T,G28167A,G28878C,G28881A,G28882A,G28883C,T1813A,T733C	N:G204R,N:P80R,N:R203K,ORF1b:P314L,ORF3a:G251V,ORF8:E92K,ORF9b:Q77E,S:V1176F	G11083T,T26149C	ORF1a:L3606F,ORF3a:S253P	G22132T,C3828T,G3431T,A23063T,G17259T,C21621A,A22812C,C3037T,C12778T,G21974T,C13860T,C20823T,C24642T,C21614T,C2749T,A23403G,A6319G,A6613G,A5648C,G20839A,G23012A,C21638T,C23525T	S:L18F,ORF1b:E1264D,S:N501Y,S:D614G,ORF1a:K1795Q,S:E484K,S:T1027I,S:P26S,S:D138Y,S:K417T,S:R190S,ORF1a:V1056L,S:T20N,ORF1a:S1188L,ORF1b:V2458I,S:H655Y	2021-03-05	MG	Patos de Minas
FASTQ_AM_COVIDSEQ_1/RGS	hCoV-19/Brazil/AM-FIOCRUZ-21890619RGS/2021	P.1	B.1.1.28	23	0.3739	TRUE	A22812C,A5648C,C12778T,C13860T,C23525T,C24642T,C2749T,C28512G,C3828T,C5849T,G17259T,G21974T,G28167A,T733C	N:P80R,ORF1a:K1795Q,ORF1a:P1862S,ORF1a:S1188L,ORF1b:E1264D,ORF8:E92K,ORF9b:Q77E,S:D138Y,S:H655Y,S:K417T,S:T1027I	A23063T,C1190T,C2306T,C2544T,C28290T,G23012A,G25912T,G27261T	N:P6L,ORF1a:L681F,ORF1a:P309S,ORF1a:T760I,ORF3a:G174C,ORF6:R20S,ORF9b:P3S,S:E484K,S:N501Y	C14408T,C21621A,C21638T,G28881A,C21614T,T26149C,A23403G,G28878C,C241T,A6319G,C3037T,G28882A,A6613G,G28883C,A28877T,G25088T	ORF3a:S253P,S:D614G,S:P26S,N:R203K,N:G204R,S:V1176F,S:T20N,ORF1b:P314L,S:L18F	2021-01-13	AM	Manaus
LVRS_AM/20842839FG	-	B.1.1.378	B.1.1.28	3		TRUE	-	-	-	-	-	-	-	-	-
LVRS_AM/20890033RD	-	B.1.319	B.1.195	1		TRUE	-	-	-	-	-	-	-	-	-
2021fev18_LVRS/4064-21	-	P.1	P.1	7		FALSE	-	-	-	-	-	-	-	-	-
Miseq_LVRS_054-234850616/33768-20	-	P.1	P.1	12		FALSE	-	-	-	-	-	-	-	-	-
Miseq_LVRS_054-234850616/7014-21	-	P.2	P.2	6		FALSE	-	-	-	-	-	-	-	-	-
Miseq_LVRS_054-234850616/7015-21	-	P.2	P.2	9		FALSE	-	-	-	-	-	-	-	-	-
Miseq_LVRS_054-234850616/7040-21	-	P.1	P.1	13		FALSE	-	-	-	-	-	-	-	-	-
Miseq_LVRS_061-238015778/9703-21	-	P.1	P.1	19		FALSE	-	-	-	-	-	-	-	-	-
Miseq_LVRS_062-239129891/10249-21	-	P.1	P.1	19		FALSE	-	-	-	-	-	-	-	-	-
Miseq_LVRS_063-240529289/10270-21	-	P.2	P.2	12		FALSE	-	-	-	-	-	-	-	-	-
2021fev18_LVRS/4066-21	-	P.1	P.1	2		FALSE	-	-	-	-	-	-	-	-	-
FASTQ_CE_1/230358125	-	P.1	P.1	11		FALSE	-	-	-	-	-	-	-	-	-
LVRS_AM/20140055FN	-	B.1.195	B.1.195	20		FALSE	-	-	-	-	-	-	-	-	-
LVRS_AM/20141937RS	-	B.1.1.28	B.1.1.28	8		FALSE	-	-	-	-	-	-	-	-	-
LVRS_AM/20890013MB	-	B.1.1.28	B.1.1.28	1		FALSE	-	-	-	-	-	-	-	-	-
LVRS_AM/20890068AA	-	B.1.195	B.1.195	35		FALSE	-	-	-	-	-	-	-	-	-
LVRS_AM/20890117JP	-	B.1.1.28	B.1.1.28	19		FALSE	-	-	-	-	-	-	-	-	-
LVRS_AM/20890352JA	-	B.1.195	B.1.195	19		FALSE	-	-	-	-	-	-	-	-	-
LVRS_AM/20890511ME	-	B.1.1.28	B.1.1.28	6		FALSE	-	-	-	-	-	-	-	-	-
LVRS_AM/20892251AR	-	P.1	P.1	2		FALSE	-	-	-	-	-	-	-	-	-
LVRS_AM/20892521AG	-	B.1.195	B.1.195	5		FALSE	-	-	-	-	-	-	-	-	-
LVRS_AM/21143316HC	-	P.2	P.2	8		FALSE	-	-	-	-	-	-	-	-	-
Miseq_LVRS_054-234850616/7315-21	-	B.1.1.33	B.1.1.33	16		FALSE	-	-	-	-	-	-	-	-	-
MiSeq_LVRS_060-238009774/9460-21	-	P.1	P.1	13		FALSE	-	-	-	-	-	-	-	-	-
Miseq_LVRS_066-242889647/11584-21	-	P.1	P.1	16		FALSE	-	-	-	-	-	-	-	-	-
Miseq_LVRS_066-242889647/14632-21	-	P.1	P.1	30		FALSE	-	-	-	-	-	-	-	-	-
MiSeq_LVRS_067_25032021-240032794/7708-21	-	P.1	P.1	5		FALSE	-	-	-	-	-	-	-	-	-
Miseq_LVRS_069-249035793/15650-21	-	B.1.1	B.1.1	2		FALSE	-	-	-	-	-	-	-	-	-
Miseq_LVRS_069-249035793/15662-21	-	B.1.1.348	B.1.1.348	2		FALSE	-	-	-	-	-	-	-	-	-
Miseq_LVRS_063-240529289/10265-21	-	P.1	P.1	15		FALSE	-	-	-	-	-	-	-	-	-
Miseq_LVRS_063-240529289/10267-21	-	P.1	P.1	15		FALSE	-	-	-	-	-	-	-	-	-
Miseq_LVRS_054-234850616/6987-21	-	B.1.1.33	B.1.1.33	16		FALSE	-	-	-	-	-	-	-	-	-
Miseq_LVRS_050-233654426/06370-21	-	P.2	P.2	15		FALSE	-	-	-	-	-	-	-	-	-
LVRS_AM/20891128MC	-	B.1.111	B.1.111	11		FALSE	-	-	-	-	-	-	-	-	-
LVRS_AM/20890702BS	-	B.1.1.28	B.1.1.28	15		FALSE	-	-	-	-	-	-	-	-	-
LVRS_AM/20890610SL	-	B.1.195	B.1.195	11		FALSE	-	-	-	-	-	-	-	-	-
LVRS_AM/20843263MS	-	P.2	P.2	11		FALSE	-	-	-	-	-	-	-	-	-
LVRS_AM/20890046AA	-	B.1.1.28	B.1.1.28	5		FALSE	-	-	-	-	-	-	-	-	-
LVRS_AM/20890014DO	-	B.1.1.33	B.1.1.33	11		FALSE	-	-	-	-	-	-	-	-	-
MiSeq_LVRS_046/11293-20	-	B.1.1.33	B.1.1.33	14		FALSE	-	-	-	-	-	-	-	-	-
Miseq_LVRS_066-242889647/12043-21	-	P.1	P.1	14		FALSE	-	-	-	-	-	-	-	-	-
LVRS_AM/20142189LL	-	B.1.1.28	B.1.1.28	7		FALSE	-	-	-	-	-	-	-	-	-
LVRS_AM/20250295LD	-	B.1.195	B.1.195	12		FALSE	-	-	-	-	-	-	-	-	-
LVRS_AM/20890206CF	-	B.1.195	B.1.195	13		FALSE	-	-	-	-	-	-	-	-	-
LVRS_AM/20895548CN	-	B.1.1	B.1.1	11		FALSE	-	-	-	-	-	-	-	-	-
Miseq_LVRS_064-240358123/9811-20-1P	-	B.1.1.33	B.1.1.33	10		FALSE	-	-	-	-	-	-	-	-	-
hCoV-19/Brazil/PE-FIOCRUZ-IAM1579/2021|2021-01-03	-	P.2	P.2	12		FALSE	-	-	-	-	-	-	-	-	-
LVRS_AM/20891688MN	-	B.1.1.28	B.1.1.28	12		FALSE	-	-	-	-	-	-	-	-	-
FASTQ_CE_1/Ceara-33	-	P.1	P.1	5		FALSE	-	-	-	-	-	-	-	-	-
LVRS_AM/20890022AB	-	B.1.1.28	B.1.1.28	11		FALSE	-	-	-	-	-	-	-	-	-
LVRS_AM/20893866MN	-	P.1	P.1	3		FALSE	-	-	-	-	-	-	-	-	-
Miseq_LVRS_056-235646413/6562-21	-	B.1.1.33	B.1.1.33	11		FALSE	-	-	-	-	-	-	-	-	-
LVRS_AM/20143003CA	-	B.1.1.378	B.1.1.378	10		FALSE	-	-	-	-	-	-	-	-	-
LVRS_AM/20143088ER	-	P.1	P.1	2		FALSE	-	-	-	-	-	-	-	-	-
LVRS_AM/20890167ES	-	B.1.195	B.1.195	10		FALSE	-	-	-	-	-	-	-	-	-
LVRS_AM/21143339MM	-	P.1	P.1	2		FALSE	-	-	-	-	-	-	-	-	-
LVRS_AM/21890031RC	-	P.1	P.1	10		FALSE	-	-	-	-	-	-	-	-	-
Miseq_LVRS_062-239129891/10231-21	-	P.1	P.1	10		FALSE	-	-	-	-	-	-	-	-	-
hCoV-19/Brazil/PE-FIOCRUZ-IAM1491/2020|2020-12-05	-	P.2	P.2	5		FALSE	-	-	-	-	-	-	-	-	-
LVRS_AM/20140283VA	-	B.1.195	B.1.195	5		FALSE	-	-	-	-	-	-	-	-	-
Miseq_LVRS_062-239129891/10242-21	-	P.1	P.1	9		FALSE	-	-	-	-	-	-	-	-	-
LVRS_AM/20142424SS	-	B.1.1.28	B.1.1.28	7		FALSE	-	-	-	-	-	-	-	-	-
Miseq_LVRS_056-235646413/6554-21	-	B.1.1.33	B.1.1.33	2		FALSE	-	-	-	-	-	-	-	-	-
Miseq_LVRS_061-238015778/9705-21	-	P.1	P.1	8		FALSE	-	-	-	-	-	-	-	-	-
MiSeq_LVRS_067_25032021-240032794/8272-21	-	P.2	P.2	8		FALSE	-	-	-	-	-	-	-	-	-
MiSeq_LVRS_060-238009774/9417-21	-	P.1	P.1	15		FALSE	-	-	-	-	-	-	-	-	-
hCoV-19/Brazil/PE-FIOCRUZ-IAM1590/2021|2021-03-04	-	P.1	P.1	7		FALSE	-	-	-	-	-	-	-	-	-
LVRS_AM/20250329LS	-	B.1.195	B.1.195	7		FALSE	-	-	-	-	-	-	-	-	-
LVRS_AM/20890793EA	-	N.9	N.9	7		FALSE	-	-	-	-	-	-	-	-	-
LVRS_AM/20891184SB	-	B.1.111	B.1.111	7		FALSE	-	-	-	-	-	-	-	-	-
LVRS_AM/20892241JS	-	B.1.195	B.1.195	7		FALSE	-	-	-	-	-	-	-	-	-
LVRS_AM/20892523EN	-	B.1.195	B.1.195	6		FALSE	-	-	-	-	-	-	-	-	-
LVRS_AM/20895258MP	-	B.1.1.28	B.1.1.28	7		FALSE	-	-	-	-	-	-	-	-	-
LVRS_AM/21843511WC	-	P.1	P.1	4		FALSE	-	-	-	-	-	-	-	-	-
Miseq_LVRS_061-238015778/9650-21	-	P.2	P.2	7		FALSE	-	-	-	-	-	-	-	-	-
Miseq_LVRS_063-240529289/11450-21	-	P.1	P.1	7		FALSE	-	-	-	-	-	-	-	-	-
Miseq_LVRS_069-249035793/15655-21	-	B.1.1.274	B.1.1.274	2		FALSE	-	-	-	-	-	-	-	-	-
2021fev18_LVRS/4337-21	-	P.1	P.1	6		FALSE	-	-	-	-	-	-	-	-	-
250539291/1586463	-	P.1	P.1	2		FALSE	-	-	-	-	-	-	-	-	-
hCoV-19/Brazil/PE-FIOCRUZ-IAM1568/2021|2021-01-09	-	P.2	P.2	6		FALSE	-	-	-	-	-	-	-	-	-
LVRS_AM/20843355YM	-	P.1	P.1	3		FALSE	-	-	-	-	-	-	-	-	-
LVRS_AM/20891068DS	-	P.1	P.1	2		FALSE	-	-	-	-	-	-	-	-	-
LVRS_AM/20892136AL	-	B.1.195	B.1.195	6		FALSE	-	-	-	-	-	-	-	-	-
LVRS_AM/20892163CP	-	B.1.1.33	B.1.1.33	5		FALSE	-	-	-	-	-	-	-	-	-
LVRS_AM/20892533JB	-	B.1.1.33	B.1.1.33	6		FALSE	-	-	-	-	-	-	-	-	-
LVRS_AM/21143504VA	-	P.1	P.1	3		FALSE	-	-	-	-	-	-	-	-	-
LVRS_AM/21143575RS	-	P.1	P.1	3		FALSE	-	-	-	-	-	-	-	-	-
MiSeq_LVRS_046/11929-20	-	B.1.1.28	B.1.1.28	6		FALSE	-	-	-	-	-	-	-	-	-
Miseq_LVRS_050-233654426/04978-21	-	P.2	P.2	6		FALSE	-	-	-	-	-	-	-	-	-
Miseq_LVRS_054-234850616/6989-21	-	P.2	P.2	6		FALSE	-	-	-	-	-	-	-	-	-
Miseq_LVRS_055-234836602/33667-20	-	B.1.1.33	B.1.1.33	6		FALSE	-	-	-	-	-	-	-	-	-
Miseq_LVRS_055-234836602/33675-20	-	B.1.1.33	B.1.1.33	6		FALSE	-	-	-	-	-	-	-	-	-
Miseq_LVRS_061-238015778/9647-21	-	P.2	P.2	6		FALSE	-	-	-	-	-	-	-	-	-
Miseq_LVRS_062-239129891/10247-21	-	P.1	P.1	6		FALSE	-	-	-	-	-	-	-	-	-
Miseq_LVRS_062-239129891/9907-21	-	P.1	P.1	6		FALSE	-	-	-	-	-	-	-	-	-
Miseq_LVRS_069-249035793/15698-21	-	P.1	P.1	6		FALSE	-	-	-	-	-	-	-	-	-
Miseq_LVRS_069-249035793/15699-21	-	P.1	P.1	6		FALSE	-	-	-	-	-	-	-	-	-
Miseq_LVRS_069-249035793/16384-21	-	P.2	P.2	6		FALSE	-	-	-	-	-	-	-	-	-
2021fev18_LVRS/2825-21	-	P.1	P.1	5		FALSE	-	-	-	-	-	-	-	-	-
2021fev18_LVRS/4059-21	-	P.1	P.1	5		FALSE	-	-	-	-	-	-	-	-	-
FASTQ_CE_1/230366423	-	P.1	P.1	5		FALSE	-	-	-	-	-	-	-	-	-
LVRS_AM/20141916KM	-	B.1.1.33	B.1.1.33	3		FALSE	-	-	-	-	-	-	-	-	-
LVRS_AM/20842719LR	-	B.1.1.378	B.1.1.378	5		FALSE	-	-	-	-	-	-	-	-	-
LVRS_AM/20891643FA	-	B.1.1.28	B.1.1.28	5		FALSE	-	-	-	-	-	-	-	-	-
LVRS_AM/20892199FT	-	P.1	P.1	1		FALSE	-	-	-	-	-	-	-	-	-
LVRS_AM/20892204FL	-	P.1	P.1	1		FALSE	-	-	-	-	-	-	-	-	-
LVRS_AM/21143402KJ	-	P.1	P.1	2		FALSE	-	-	-	-	-	-	-	-	-
LVRS_AM/21143453RB	-	P.1	P.1	2		FALSE	-	-	-	-	-	-	-	-	-
LVRS_AM/21843518RA	-	P.1	P.1	2		FALSE	-	-	-	-	-	-	-	-	-
Miseq_LVRS_050-233654426/06373-21	-	P.1	P.1	5		FALSE	-	-	-	-	-	-	-	-	-
Miseq_LVRS_050-233654426/06376-21	-	P.1	P.1	5		FALSE	-	-	-	-	-	-	-	-	-
Miseq_LVRS_050-233654426/06385-21	-	P.1	P.1	5		FALSE	-	-	-	-	-	-	-	-	-
Miseq_LVRS_050-233654426/06759-21	-	P.1	P.1	5		FALSE	-	-	-	-	-	-	-	-	-
Miseq_LVRS_055-234836602/7363-21	-	P.1	P.1	5		FALSE	-	-	-	-	-	-	-	-	-
Miseq_LVRS_056-235646413/6563-21	-	B.1.1.33	B.1.1.33	5		FALSE	-	-	-	-	-	-	-	-	-
Miseq_LVRS_056-235646413/6573-21	-	B.1.1.33	B.1.1.33	5		FALSE	-	-	-	-	-	-	-	-	-
MiSeq_LVRS_060-238009774/9456-21	-	P.1	P.1	5		FALSE	-	-	-	-	-	-	-	-	-
MiSeq_LVRS_060-238009774/9465-21	-	P.1	P.1	5		FALSE	-	-	-	-	-	-	-	-	-
MiSeq_LVRS_060-238009774/9724-21	-	P.1	P.1	5		FALSE	-	-	-	-	-	-	-	-	-
Miseq_LVRS_066-242889647/11795-21	-	P.1	P.1	5		FALSE	-	-	-	-	-	-	-	-	-
Miseq_LVRS_066-242889647/14611-21	-	P.1	P.1	5		FALSE	-	-	-	-	-	-	-	-	-
MiSeq_LVRS_067_25032021-240032794/8361-21	-	P.2	P.2	5		FALSE	-	-	-	-	-	-	-	-	-
Miseq_LVRS_069-249035793/06874-21-2P	-	N.10	N.10	5		FALSE	-	-	-	-	-	-	-	-	-
Miseq_LVRS_069-249035793/15954-21	-	P.1	P.1	5		FALSE	-	-	-	-	-	-	-	-	-
2021fev18_LVRS/4784-21	-	P.1	P.1	4		FALSE	-	-	-	-	-	-	-	-	-
FASTQ_CE_1/Ceara-40	-	P.1	P.1	4		FALSE	-	-	-	-	-	-	-	-	-
LVRS_AM/20140536FR	-	B.1.195	B.1.195	3		FALSE	-	-	-	-	-	-	-	-	-
LVRS_AM/20141493LR	-	B.1.195	B.1.195	4		FALSE	-	-	-	-	-	-	-	-	-
LVRS_AM/20842451CN	-	B.1.1.28	B.1.1.28	4		FALSE	-	-	-	-	-	-	-	-	-
LVRS_AM/20842703OP	-	B.1.1.378	B.1.1.378	4		FALSE	-	-	-	-	-	-	-	-	-
LVRS_AM/20843044TM	-	B.1.1.378	B.1.1.378	4		FALSE	-	-	-	-	-	-	-	-	-
LVRS_AM/20843374ML	-	P.1	P.1	1		FALSE	-	-	-	-	-	-	-	-	-
LVRS_AM/20890114ED	-	B.1.1.28	B.1.1.28	4		FALSE	-	-	-	-	-	-	-	-	-
LVRS_AM/20890223JC	-	B.1.195	B.1.195	4		FALSE	-	-	-	-	-	-	-	-	-
LVRS_AM/20892300TV	-	B.1.212	B.1.212	4		FALSE	-	-	-	-	-	-	-	-	-
LVRS_AM/20892944LC	-	B.1.1	B.1.1	4		FALSE	-	-	-	-	-	-	-	-	-
LVRS_AM/20892974ES	-	B.1.195	B.1.195	4		FALSE	-	-	-	-	-	-	-	-	-
LVRS_AM/20893858ML	-	B.1.1.28	B.1.1.28	3		FALSE	-	-	-	-	-	-	-	-	-
LVRS_AM/20894654WF	-	B.1.1.28	B.1.1.28	4		FALSE	-	-	-	-	-	-	-	-	-
LVRS_AM/20894660LA	-	B.1.1.28	B.1.1.28	4		FALSE	-	-	-	-	-	-	-	-	-
LVRS_AM/20895570KS	-	B.1.1.28	B.1.1.28	4		FALSE	-	-	-	-	-	-	-	-	-
LVRS_AM/21143455VM	-	P.1	P.1	1		FALSE	-	-	-	-	-	-	-	-	-
LVRS_AM/21143496CM	-	P.1	P.1	1		FALSE	-	-	-	-	-	-	-	-	-
LVRS_AM/21890017IF	-	P.1	P.1	1		FALSE	-	-	-	-	-	-	-	-	-
Miseq_LVRS_054-234850616/7009-21	-	P.2	P.2	4		FALSE	-	-	-	-	-	-	-	-	-
Miseq_LVRS_055-234836602/7351-21	-	B.1.1.33	B.1.1.33	4		FALSE	-	-	-	-	-	-	-	-	-
Miseq_LVRS_055-234836602/7358-21	-	B.1.1.28	B.1.1.28	4		FALSE	-	-	-	-	-	-	-	-	-
Miseq_LVRS_056-235646413/08457-21	-	P.1	P.1	4		FALSE	-	-	-	-	-	-	-	-	-
MiSeq_LVRS_060-238009774/9423-21	-	P.1	P.1	4		FALSE	-	-	-	-	-	-	-	-	-
MiSeq_LVRS_060-238009774/9738-21	-	P.1	P.1	4		FALSE	-	-	-	-	-	-	-	-	-
MiSeq_LVRS_060-238009774/9740-21	-	P.1	P.1	4		FALSE	-	-	-	-	-	-	-	-	-
MiSeq_LVRS_060-238009774/9755-21	-	P.1	P.1	4		FALSE	-	-	-	-	-	-	-	-	-
Miseq_LVRS_062-239129891/10219-21	-	P.1	P.1	4		FALSE	-	-	-	-	-	-	-	-	-
Miseq_LVRS_063-240529289/10210-21	-	P.1	P.1	4		FALSE	-	-	-	-	-	-	-	-	-
Miseq_LVRS_063-240529289/10870-21	-	P.1	P.1	4		FALSE	-	-	-	-	-	-	-	-	-
Miseq_LVRS_063-240529289/10880-21	-	P.2	P.2	4		FALSE	-	-	-	-	-	-	-	-	-
Miseq_LVRS_063-240529289/11191-21	-	P.1	P.1	4		FALSE	-	-	-	-	-	-	-	-	-
Miseq_LVRS_063-240529289/11192-21	-	B.1.1.33	B.1.1.33	4		FALSE	-	-	-	-	-	-	-	-	-
Miseq_LVRS_063-240529289/11457-21	-	P.1	P.1	4		FALSE	-	-	-	-	-	-	-	-	-
Miseq_LVRS_063-240529289/11459-21	-	P.1	P.1	4		FALSE	-	-	-	-	-	-	-	-	-
Miseq_LVRS_064-240358123/11497-21	-	N.9	N.9	4		FALSE	-	-	-	-	-	-	-	-	-
Miseq_LVRS_064-240358123/12412-21	-	P.1	P.1	4		FALSE	-	-	-	-	-	-	-	-	-
Miseq_LVRS_064-240358123/12414-21	-	P.2	P.2	4		FALSE	-	-	-	-	-	-	-	-	-
MiSeq_LVRS_065-241478240/13114-21	-	P.1	P.1	4		FALSE	-	-	-	-	-	-	-	-	-
MiSeq_LVRS_067_25032021-240032794/8424-21	-	P.1	P.1	4		FALSE	-	-	-	-	-	-	-	-	-
MiSeq_LVRS_068-242406164/13458-21	-	P.1	P.1	4		FALSE	-	-	-	-	-	-	-	-	-
2021fev18_LVRS/05247-21	-	P.1	P.1	3		FALSE	-	-	-	-	-	-	-	-	-
2021fev18_LVRS/12887-20	-	B.1.1.33	B.1.1.33	3		FALSE	-	-	-	-	-	-	-	-	-
2021fev18_LVRS/2865-21	-	P.1	P.1	3		FALSE	-	-	-	-	-	-	-	-	-
2021fev18_LVRS/2875-21	-	P.1	P.1	3		FALSE	-	-	-	-	-	-	-	-	-
2021fev18_LVRS/3333-21	-	P.1	P.1	3		FALSE	-	-	-	-	-	-	-	-	-
2021fev18_LVRS/3521-21-1P	-	P.1	P.1	3		FALSE	-	-	-	-	-	-	-	-	-
2021fev18_LVRS/3522-21-1P	-	P.1	P.1	3		FALSE	-	-	-	-	-	-	-	-	-
2021fev18_LVRS/4047-21	-	P.1	P.1	3		FALSE	-	-	-	-	-	-	-	-	-
2021fev18_LVRS/4787-21	-	P.1	P.1	3		FALSE	-	-	-	-	-	-	-	-	-
2021fev18_LVRS/4789-21	-	P.1	P.1	3		FALSE	-	-	-	-	-	-	-	-	-
2021fev18_LVRS/4875-21	-	P.1	P.1	3		FALSE	-	-	-	-	-	-	-	-	-
FASTQ_AM_COVIDSEQ_002/230494349	-	P.1	P.1	3		FALSE	-	-	-	-	-	-	-	-	-
FASTQ_AM_COVIDSEQ_002/230495248	-	P.2	P.2	3		FALSE	-	-	-	-	-	-	-	-	-
FASTQ_CE_1/Ceara-38	-	P.1	P.1	3		FALSE	-	-	-	-	-	-	-	-	-
hCoV-19/Brazil/RS-FIOCRUZ-8584/2021|21-02-01	-	P.2	P.2	3		FALSE	-	-	-	-	-	-	-	-	-
LVRS_AM/20142910VS	-	B.1.1.378	B.1.1.378	3		FALSE	-	-	-	-	-	-	-	-	-
LVRS_AM/20143164MG	-	B.1.1.378	B.1.1.378	3		FALSE	-	-	-	-	-	-	-	-	-
LVRS_AM/20842386CA	-	B.1.1.378	B.1.1.378	3		FALSE	-	-	-	-	-	-	-	-	-
LVRS_AM/20842533AP	-	B.1.1	B.1.1	3		FALSE	-	-	-	-	-	-	-	-	-
LVRS_AM/20842572LS	-	B.1.1.28	B.1.1.28	3		FALSE	-	-	-	-	-	-	-	-	-
LVRS_AM/20843023JA	-	B.1.1.28	B.1.1.28	3		FALSE	-	-	-	-	-	-	-	-	-
LVRS_AM/20843312KD	-	P.1	P.1	3		FALSE	-	-	-	-	-	-	-	-	-
LVRS_AM/20843348JS	-	P.1	P.1	3		FALSE	-	-	-	-	-	-	-	-	-
LVRS_AM/20890125FV	-	B.1.195	B.1.195	3		FALSE	-	-	-	-	-	-	-	-	-
LVRS_AM/20891452AC	-	B.1.1.28	B.1.1.28	3		FALSE	-	-	-	-	-	-	-	-	-
LVRS_AM/20892262DR	-	P.1	P.1	3		FALSE	-	-	-	-	-	-	-	-	-
LVRS_AM/20892974MN	-	B.1.195	B.1.195	3		FALSE	-	-	-	-	-	-	-	-	-
LVRS_AM/20897269OP	-	B.1.1.28	B.1.1.28	3		FALSE	-	-	-	-	-	-	-	-	-
LVRS_AM/21143408DG	-	N.1	N.1	3		FALSE	-	-	-	-	-	-	-	-	-
LVRS_AM/21143603CF	-	P.1	P.1	3		FALSE	-	-	-	-	-	-	-	-	-
Miseq_249796548/F8_S62	-	P.1	P.1	3		FALSE	-	-	-	-	-	-	-	-	-
Miseq_LVRS_050-233654426/06348-21	-	P.2	P.2	3		FALSE	-	-	-	-	-	-	-	-	-
Miseq_LVRS_050-233654426/06802-21	-	B.1.1	B.1.1	3		FALSE	-	-	-	-	-	-	-	-	-
Miseq_LVRS_050-233654426/06821-21	-	P.1	P.1	3		FALSE	-	-	-	-	-	-	-	-	-
Miseq_LVRS_050-233654426/06876-21	-	N.9	N.9	3		FALSE	-	-	-	-	-	-	-	-	-
Miseq_LVRS_050-233654426/07223-21	-	P.1	P.1	3		FALSE	-	-	-	-	-	-	-	-	-
Miseq_LVRS_053-234554321/8212-21	-	P.1	P.1	3		FALSE	-	-	-	-	-	-	-	-	-
Miseq_LVRS_054-234850616/08184-21	-	P.2	P.2	2		FALSE	-	-	-	-	-	-	-	-	-
Miseq_LVRS_054-234850616/33769-20	-	P.1	P.1	3		FALSE	-	-	-	-	-	-	-	-	-
Miseq_LVRS_054-234850616/7179-21	-	P.1	P.1	3		FALSE	-	-	-	-	-	-	-	-	-
Miseq_LVRS_055-234836602/7353-21	-	B.1.1.28	B.1.1.28	3		FALSE	-	-	-	-	-	-	-	-	-
Miseq_LVRS_055-234836602/7365-21	-	B.1.1.28	B.1.1.28	3		FALSE	-	-	-	-	-	-	-	-	-
Miseq_LVRS_055-234836602/7376-21	-	P.1	P.1	3		FALSE	-	-	-	-	-	-	-	-	-
Miseq_LVRS_055-234836602/7390-21	-	P.2	P.2	3		FALSE	-	-	-	-	-	-	-	-	-
Miseq_LVRS_056-235646413/08219-21	-	P.1	P.1	3		FALSE	-	-	-	-	-	-	-	-	-
Miseq_LVRS_056-235646413/08221-21	-	P.1	P.1	3		FALSE	-	-	-	-	-	-	-	-	-
Miseq_LVRS_056-235646413/08226-21	-	P.2	P.2	3		FALSE	-	-	-	-	-	-	-	-	-
Miseq_LVRS_056-235646413/7946-21	-	P.1	P.1	3		FALSE	-	-	-	-	-	-	-	-	-
MiSeq_LVRS_060-238009774/9399-21	-	P.1	P.1	3		FALSE	-	-	-	-	-	-	-	-	-
MiSeq_LVRS_060-238009774/9409-21	-	P.1	P.1	3		FALSE	-	-	-	-	-	-	-	-	-
MiSeq_LVRS_060-238009774/9453-21	-	P.1	P.1	3		FALSE	-	-	-	-	-	-	-	-	-
MiSeq_LVRS_060-238009774/9717-21	-	P.1	P.1	3		FALSE	-	-	-	-	-	-	-	-	-
MiSeq_LVRS_060-238009774/9727-21	-	P.1	P.1	3		FALSE	-	-	-	-	-	-	-	-	-
MiSeq_LVRS_060-238009774/9735-21	-	P.1	P.1	3		FALSE	-	-	-	-	-	-	-	-	-
MiSeq_LVRS_060-238009774/9758-21	-	P.1	P.1	2		FALSE	-	-	-	-	-	-	-	-	-
Miseq_LVRS_061-238015778/7745-21	-	P.1	P.1	3		FALSE	-	-	-	-	-	-	-	-	-
Miseq_LVRS_061-238015778/9251-21	-	P.1	P.1	3		FALSE	-	-	-	-	-	-	-	-	-
Miseq_LVRS_062-239129891/10854-21	-	P.1	P.1	3		FALSE	-	-	-	-	-	-	-	-	-
Miseq_LVRS_062-239129891/10857-21	-	P.1	P.1	3		FALSE	-	-	-	-	-	-	-	-	-
Miseq_LVRS_063-240529289/10207-21	-	P.1	P.1	3		FALSE	-	-	-	-	-	-	-	-	-
Miseq_LVRS_063-240529289/10251-21	-	P.1	P.1	3		FALSE	-	-	-	-	-	-	-	-	-
Miseq_LVRS_063-240529289/10252-21	-	P.1	P.1	3		FALSE	-	-	-	-	-	-	-	-	-
Miseq_LVRS_063-240529289/10878-21	-	P.1	P.1	3		FALSE	-	-	-	-	-	-	-	-	-
Miseq_LVRS_063-240529289/11044-21	-	P.1	P.1	3		FALSE	-	-	-	-	-	-	-	-	-
Miseq_LVRS_063-240529289/11050-21	-	P.1	P.1	3		FALSE	-	-	-	-	-	-	-	-	-
Miseq_LVRS_063-240529289/11054-21	-	P.1	P.1	3		FALSE	-	-	-	-	-	-	-	-	-
Miseq_LVRS_063-240529289/11195-21	-	P.1	P.1	3		FALSE	-	-	-	-	-	-	-	-	-
Miseq_LVRS_063-240529289/11458-21	-	P.1	P.1	3		FALSE	-	-	-	-	-	-	-	-	-
Miseq_LVRS_063-240529289/11463-21	-	P.2	P.2	3		FALSE	-	-	-	-	-	-	-	-	-
Miseq_LVRS_064-240358123/11480-21	-	P.1	P.1	3		FALSE	-	-	-	-	-	-	-	-	-
Miseq_LVRS_064-240358123/11482-21	-	P.1	P.1	3		FALSE	-	-	-	-	-	-	-	-	-
Miseq_LVRS_064-240358123/11493-21	-	P.1	P.1	3		FALSE	-	-	-	-	-	-	-	-	-
Miseq_LVRS_064-240358123/11498-21	-	N.10	N.10	3		FALSE	-	-	-	-	-	-	-	-	-
Miseq_LVRS_064-240358123/11504-21	-	N.9	N.9	3		FALSE	-	-	-	-	-	-	-	-	-
Miseq_LVRS_064-240358123/11517-21	-	P.2	P.2	3		FALSE	-	-	-	-	-	-	-	-	-
Miseq_LVRS_064-240358123/12409-21	-	P.1	P.1	3		FALSE	-	-	-	-	-	-	-	-	-
Miseq_LVRS_064-240358123/12420-21	-	P.1	P.1	3		FALSE	-	-	-	-	-	-	-	-	-
Miseq_LVRS_064-240358123/5027-20-1P	-	B.1.1.33	B.1.1.33	3		FALSE	-	-	-	-	-	-	-	-	-
MiSeq_LVRS_065-241478240/12967-21	-	P.1	P.1	3		FALSE	-	-	-	-	-	-	-	-	-
Miseq_LVRS_066-242889647/13133-21	-	P.1	P.1	3		FALSE	-	-	-	-	-	-	-	-	-
Miseq_LVRS_066-242889647/13425-21	-	P.1	P.1	3		FALSE	-	-	-	-	-	-	-	-	-
Miseq_LVRS_066-242889647/13579-21	-	P.1	P.1	3		FALSE	-	-	-	-	-	-	-	-	-
Miseq_LVRS_066-242889647/14226-21	-	P.1	P.1	3		FALSE	-	-	-	-	-	-	-	-	-
Miseq_LVRS_066-242889647/14237-21	-	P.1	P.1	3		FALSE	-	-	-	-	-	-	-	-	-
Miseq_LVRS_066-242889647/14249-21	-	P.1	P.1	3		FALSE	-	-	-	-	-	-	-	-	-
Miseq_LVRS_066-242889647/14570-21	-	P.1	P.1	3		FALSE	-	-	-	-	-	-	-	-	-
Miseq_LVRS_066-242889647/14595-21	-	P.1	P.1	3		FALSE	-	-	-	-	-	-	-	-	-
MiSeq_LVRS_067_25032021-240032794/7994-21	-	P.1	P.1	3		FALSE	-	-	-	-	-	-	-	-	-
MiSeq_LVRS_068-242406164/13452-21	-	B.1.1.28	B.1.1.28	3		FALSE	-	-	-	-	-	-	-	-	-
MiSeq_LVRS_068-242406164/13456-21	-	P.2	P.2	3		FALSE	-	-	-	-	-	-	-	-	-
MiSeq_LVRS_068-242406164/13465-21	-	P.1	P.1	3		FALSE	-	-	-	-	-	-	-	-	-
MiSeq_LVRS_068-242406164/14218-21	-	B.1.1.7	B.1.1.7	3		FALSE	-	-	-	-	-	-	-	-	-
Miseq_LVRS_069-249035793/15633-21	-	P.1	P.1	3		FALSE	-	-	-	-	-	-	-	-	-
Miseq_LVRS_069-249035793/15703-21	-	P.1	P.1	3		FALSE	-	-	-	-	-	-	-	-	-
Miseq_LVRS_069-249035793/15730-21	-	P.2	P.2	3		FALSE	-	-	-	-	-	-	-	-	-
Miseq_LVRS_069-249035793/16401-21	-	B.1.1.7	B.1.1.7	3		FALSE	-	-	-	-	-	-	-	-	-
Miseq_LVRS_069-249035793/33954-20	-	B.1.1.1	B.1.1.1	3		FALSE	-	-	-	-	-	-	-	-	-
Miseq_LVRS_069-249035793/8496-21	-	P.1	P.1	3		FALSE	-	-	-	-	-	-	-	-	-
2021fev18_LVRS/05264-21	-	P.1	P.1	2		FALSE	-	-	-	-	-	-	-	-	-
2021fev18_LVRS/08180-21	-	P.2	P.2	2		FALSE	-	-	-	-	-	-	-	-	-
2021fev18_LVRS/12985-20	-	B.1.1.33	B.1.1.33	2		FALSE	-	-	-	-	-	-	-	-	-
2021fev18_LVRS/2826-21	-	P.1	P.1	2		FALSE	-	-	-	-	-	-	-	-	-
2021fev18_LVRS/33642-20	-	P.1	P.1	2		FALSE	-	-	-	-	-	-	-	-	-
2021fev18_LVRS/4062-21	-	P.1	P.1	2		FALSE	-	-	-	-	-	-	-	-	-
2021fev18_LVRS/4076-21	-	P.1	P.1	2		FALSE	-	-	-	-	-	-	-	-	-
2021fev18_LVRS/4288-21	-	P.1	P.1	2		FALSE	-	-	-	-	-	-	-	-	-
2021fev18_LVRS/4782-21	-	P.1	P.1	2		FALSE	-	-	-	-	-	-	-	-	-
2021fev18_LVRS/4793-21	-	P.1	P.1	2		FALSE	-	-	-	-	-	-	-	-	-
2021fev18_LVRS/5256-21	-	P.1	P.1	2		FALSE	-	-	-	-	-	-	-	-	-
2021fev18_LVRS/7029-21	-	P.1	P.1	2		FALSE	-	-	-	-	-	-	-	-	-
250539291/1088252	-	B.1.1	B.1.1	2		FALSE	-	-	-	-	-	-	-	-	-
FASTQ_AM_COVIDSEQ_002/230491784	-	P.2	P.2	2		FALSE	-	-	-	-	-	-	-	-	-
FASTQ_AM_COVIDSEQ_1/200006007281WSC	-	B.1.1.28	B.1.1.28	2		FALSE	-	-	-	-	-	-	-	-	-
FASTQ_AM_COVIDSEQ_1/230481197	-	P.1	P.1	2		FALSE	-	-	-	-	-	-	-	-	-
FASTQ_AM_COVIDSEQ_1/230503878	-	P.1	P.1	2		FALSE	-	-	-	-	-	-	-	-	-
FASTQ_AM_COVIDSEQ_1/230507799	-	P.1	P.1	2		FALSE	-	-	-	-	-	-	-	-	-
FASTQ_AM_COVIDSEQ_1/230510325	-	P.1	P.1	2		FALSE	-	-	-	-	-	-	-	-	-
FASTQ_AM_COVIDSEQ_1/270042933	-	P.1	P.1	2		FALSE	-	-	-	-	-	-	-	-	-
FASTQ_CE_1/Ceara-41	-	P.1	P.1	2		FALSE	-	-	-	-	-	-	-	-	-
hCoV-19/Brazil/PE-FIOCRUZ-IAM08/2020|2020-04-07	-	B.1.1.117	B.1.1.117	2		FALSE	-	-	-	-	-	-	-	-	-
hCoV-19/Brazil/PE-FIOCRUZ-IAM89/2020|2020-04-07	-	B.1.1	B.1.1	2		FALSE	-	-	-	-	-	-	-	-	-
hCoV-19/Brazil/RS-FIOCRUZ-8648/2021|21-02-01	-	P.2	P.2	2		FALSE	-	-	-	-	-	-	-	-	-
LVRS_AM/20140451EL	-	B.1.195	B.1.195	2		FALSE	-	-	-	-	-	-	-	-	-
LVRS_AM/20140488MF	-	B.1.195	B.1.195	2		FALSE	-	-	-	-	-	-	-	-	-
LVRS_AM/20141355VB	-	B.1.1.28	B.1.1.28	2		FALSE	-	-	-	-	-	-	-	-	-
LVRS_AM/20141882LT	-	B.1.1.28	B.1.1.28	2		FALSE	-	-	-	-	-	-	-	-	-
LVRS_AM/20142002AL	-	B.1.1.33	B.1.1.33	2		FALSE	-	-	-	-	-	-	-	-	-
LVRS_AM/20142116AS	-	B.1.1.28	B.1.1.28	2		FALSE	-	-	-	-	-	-	-	-	-
LVRS_AM/20142410MC	-	P.2	P.2	2		FALSE	-	-	-	-	-	-	-	-	-
LVRS_AM/20142973ES	-	P.2	P.2	2		FALSE	-	-	-	-	-	-	-	-	-
LVRS_AM/20143297CR	-	P.1	P.1	2		FALSE	-	-	-	-	-	-	-	-	-
LVRS_AM/20841592RS	-	B.1.1	B.1.1	2		FALSE	-	-	-	-	-	-	-	-	-
LVRS_AM/20842081KM	-	B.1.1.378	B.1.1.378	2		FALSE	-	-	-	-	-	-	-	-	-
LVRS_AM/20842378LB	-	B.1.1.28	B.1.1.28	2		FALSE	-	-	-	-	-	-	-	-	-
LVRS_AM/20842393GA	-	B.1.1.28	B.1.1.28	2		FALSE	-	-	-	-	-	-	-	-	-
LVRS_AM/20842657BJ	-	B.1.1.28	B.1.1.28	2		FALSE	-	-	-	-	-	-	-	-	-
LVRS_AM/20843049KC	-	B.1.1.33	B.1.1.33	2		FALSE	-	-	-	-	-	-	-	-	-
LVRS_AM/20843187NC	-	P.1	P.1	2		FALSE	-	-	-	-	-	-	-	-	-
LVRS_AM/20843351MC	-	P.1	P.1	2		FALSE	-	-	-	-	-	-	-	-	-
LVRS_AM/20890007MR	-	B.1.195	B.1.195	2		FALSE	-	-	-	-	-	-	-	-	-
LVRS_AM/20890079MS	-	B.1.195	B.1.195	2		FALSE	-	-	-	-	-	-	-	-	-
LVRS_AM/20890090MA	-	B.1.195	B.1.195	2		FALSE	-	-	-	-	-	-	-	-	-
LVRS_AM/20890297AX	-	B.1.1.28	B.1.1.28	2		FALSE	-	-	-	-	-	-	-	-	-
LVRS_AM/20890661CB	-	B.1.111	B.1.111	2		FALSE	-	-	-	-	-	-	-	-	-
LVRS_AM/20891680JR	-	B.1.1.28	B.1.1.28	2		FALSE	-	-	-	-	-	-	-	-	-
LVRS_AM/20891898RL	-	B.1.1.28	B.1.1.28	2		FALSE	-	-	-	-	-	-	-	-	-
LVRS_AM/20892962AF	-	B.1.1.378	B.1.1.378	2		FALSE	-	-	-	-	-	-	-	-	-
LVRS_AM/20895217CM	-	P.1	P.1	2		FALSE	-	-	-	-	-	-	-	-	-
LVRS_AM/21143395RC	-	P.1	P.1	2		FALSE	-	-	-	-	-	-	-	-	-
LVRS_AM/21143420WC	-	P.1	P.1	2		FALSE	-	-	-	-	-	-	-	-	-
LVRS_AM/21143459HF	-	P.1	P.1	2		FALSE	-	-	-	-	-	-	-	-	-
LVRS_AM/21843439LC	-	P.1	P.1	2		FALSE	-	-	-	-	-	-	-	-	-
LVRS_AM/21843807PS	-	P.1	P.1	2		FALSE	-	-	-	-	-	-	-	-	-
LVRS_AM/21890006JG	-	P.1	P.1	2		FALSE	-	-	-	-	-	-	-	-	-
LVRS_AM/21890025RM	-	P.1	P.1	2		FALSE	-	-	-	-	-	-	-	-	-
Miseq_249796548/B9_S66	-	P.1	P.1	2		FALSE	-	-	-	-	-	-	-	-	-
Miseq_249796548/C4_S27	-	P.1	P.1	2		FALSE	-	-	-	-	-	-	-	-	-
Miseq_249796548/C9_S67	-	P.1	P.1	2		FALSE	-	-	-	-	-	-	-	-	-
Miseq_249796548/E7_S53	-	P.1	P.1	2		FALSE	-	-	-	-	-	-	-	-	-
Miseq_249796548/F7_S54	-	P.1	P.1	2		FALSE	-	-	-	-	-	-	-	-	-
Miseq_249796548/H12_S96	-	P.1	P.1	2		FALSE	-	-	-	-	-	-	-	-	-
Miseq_249796548/H5_S40	-	P.1	P.1	2		FALSE	-	-	-	-	-	-	-	-	-
Miseq_251426175/17_S16	-	P.1	P.1	2		FALSE	-	-	-	-	-	-	-	-	-
MiSeq_LVRS_046/33585-20	-	B.1.1.28	B.1.1.28	2		FALSE	-	-	-	-	-	-	-	-	-
Miseq_LVRS_050-233654426/04942-21	-	P.1	P.1	2		FALSE	-	-	-	-	-	-	-	-	-
Miseq_LVRS_050-233654426/05236-21	-	P.1	P.1	2		FALSE	-	-	-	-	-	-	-	-	-
Miseq_LVRS_050-233654426/06355-21	-	P.1	P.1	2		FALSE	-	-	-	-	-	-	-	-	-
Miseq_LVRS_050-233654426/06356-21	-	P.2	P.2	2		FALSE	-	-	-	-	-	-	-	-	-
Miseq_LVRS_050-233654426/06377-21	-	P.1	P.1	2		FALSE	-	-	-	-	-	-	-	-	-
Miseq_LVRS_050-233654426/06381-21	-	P.1	P.1	2		FALSE	-	-	-	-	-	-	-	-	-
Miseq_LVRS_050-233654426/06803-21	-	P.2	P.2	2		FALSE	-	-	-	-	-	-	-	-	-
Miseq_LVRS_050-233654426/06807-21	-	P.2	P.2	2		FALSE	-	-	-	-	-	-	-	-	-
Miseq_LVRS_050-233654426/06828-21	-	P.1	P.1	2		FALSE	-	-	-	-	-	-	-	-	-
Miseq_LVRS_050-233654426/07222-21	-	P.2	P.2	2		FALSE	-	-	-	-	-	-	-	-	-
Miseq_LVRS_050-233654426/33619-20	-	B.1	B.1	2		FALSE	-	-	-	-	-	-	-	-	-
Miseq_LVRS_050-233654426/33764-20	-	P.2	P.2	2		FALSE	-	-	-	-	-	-	-	-	-
Miseq_LVRS_051-234046815/07173-21	-	P.1	P.1	2		FALSE	-	-	-	-	-	-	-	-	-
Miseq_LVRS_051-234046815/07207-21	-	P.1	P.1	2		FALSE	-	-	-	-	-	-	-	-	-
Miseq_LVRS_054-234850616/08180-21	-	P.2	P.2	2		FALSE	-	-	-	-	-	-	-	-	-
Miseq_LVRS_054-234850616/7029-21	-	P.1	P.1	2		FALSE	-	-	-	-	-	-	-	-	-
Miseq_LVRS_054-234850616/7032-21	-	P.2	P.2	2		FALSE	-	-	-	-	-	-	-	-	-
Miseq_LVRS_054-234850616/7177-21	-	P.1	P.1	2		FALSE	-	-	-	-	-	-	-	-	-
Miseq_LVRS_054-234850616/7317-21	-	P.1	P.1	2		FALSE	-	-	-	-	-	-	-	-	-
Miseq_LVRS_055-234836602/33678-20	-	B.1.1.28	B.1.1.28	2		FALSE	-	-	-	-	-	-	-	-	-
Miseq_LVRS_055-234836602/33679-20	-	B.1.1.33	B.1.1.33	2		FALSE	-	-	-	-	-	-	-	-	-
Miseq_LVRS_055-234836602/7362-21	-	B.1.1.28	B.1.1.28	2		FALSE	-	-	-	-	-	-	-	-	-
Miseq_LVRS_055-234836602/7368-21	-	B.1.1.28	B.1.1.28	2		FALSE	-	-	-	-	-	-	-	-	-
Miseq_LVRS_055-234836602/7370-21	-	B.1.1.28	B.1.1.28	2		FALSE	-	-	-	-	-	-	-	-	-
Miseq_LVRS_055-234836602/7373-21	-	P.1	P.1	2		FALSE	-	-	-	-	-	-	-	-	-
Miseq_LVRS_055-234836602/7374-21	-	P.1	P.1	2		FALSE	-	-	-	-	-	-	-	-	-
Miseq_LVRS_055-234836602/7375-21	-	P.1	P.1	2		FALSE	-	-	-	-	-	-	-	-	-
Miseq_LVRS_055-234836602/7383-21	-	B.1.1.33	B.1.1.33	2		FALSE	-	-	-	-	-	-	-	-	-
Miseq_LVRS_055-234836602/7385-21	-	P.1	P.1	2		FALSE	-	-	-	-	-	-	-	-	-
Miseq_LVRS_055-234836602/7389-21	-	P.1	P.1	2		FALSE	-	-	-	-	-	-	-	-	-
Miseq_LVRS_055-234836602/7391-21	-	P.1	P.1	2		FALSE	-	-	-	-	-	-	-	-	-
Miseq_LVRS_056-235646413/08214-21	-	P.2	P.2	2		FALSE	-	-	-	-	-	-	-	-	-
Miseq_LVRS_056-235646413/08223-21	-	P.2	P.2	2		FALSE	-	-	-	-	-	-	-	-	-
Miseq_LVRS_056-235646413/08228-21	-	P.2	P.2	2		FALSE	-	-	-	-	-	-	-	-	-
Miseq_LVRS_056-235646413/08459-21	-	P.1	P.1	2		FALSE	-	-	-	-	-	-	-	-	-
Miseq_LVRS_056-235646413/08460-21	-	P.1	P.1	2		FALSE	-	-	-	-	-	-	-	-	-
Miseq_LVRS_056-235646413/6557-21	-	P.2	P.2	2		FALSE	-	-	-	-	-	-	-	-	-
Miseq_LVRS_056-235646413/6558-21	-	N.9	N.9	2		FALSE	-	-	-	-	-	-	-	-	-
Miseq_LVRS_057-236769537/7581-21	-	P.1	P.1	2		FALSE	-	-	-	-	-	-	-	-	-
Miseq_LVRS_057-236769537/8938-21	-	P.1	P.1	2		FALSE	-	-	-	-	-	-	-	-	-
Miseq_LVRS_057-236769537/8954-21	-	P.1	P.1	2		FALSE	-	-	-	-	-	-	-	-	-
Miseq_LVRS_057-236769537/8958-21	-	P.1	P.1	2		FALSE	-	-	-	-	-	-	-	-	-
Miseq_LVRS_059-237781544/8271-21	-	P.1	P.1	2		FALSE	-	-	-	-	-	-	-	-	-
Miseq_LVRS_059-237781544/8911-21	-	P.1	P.1	2		FALSE	-	-	-	-	-	-	-	-	-
Miseq_LVRS_059-237781544/9258-21	-	P.1	P.1	2		FALSE	-	-	-	-	-	-	-	-	-
Miseq_LVRS_059-237781544/9260-21	-	P.1	P.1	2		FALSE	-	-	-	-	-	-	-	-	-
MiSeq_LVRS_060-238009774/9412-21	-	P.1	P.1	2		FALSE	-	-	-	-	-	-	-	-	-
MiSeq_LVRS_060-238009774/9418-21	-	P.1	P.1	2		FALSE	-	-	-	-	-	-	-	-	-
MiSeq_LVRS_060-238009774/9421-21	-	P.1	P.1	2		FALSE	-	-	-	-	-	-	-	-	-
MiSeq_LVRS_060-238009774/9431-21	-	P.1	P.1	2		FALSE	-	-	-	-	-	-	-	-	-
MiSeq_LVRS_060-238009774/9438-21	-	P.1	P.1	2		FALSE	-	-	-	-	-	-	-	-	-
MiSeq_LVRS_060-238009774/9440-21	-	P.1	P.1	2		FALSE	-	-	-	-	-	-	-	-	-
MiSeq_LVRS_060-238009774/9458-21	-	P.1	P.1	2		FALSE	-	-	-	-	-	-	-	-	-
MiSeq_LVRS_060-238009774/9462-21	-	P.1	P.1	2		FALSE	-	-	-	-	-	-	-	-	-
MiSeq_LVRS_060-238009774/9711-21	-	P.1	P.1	2		FALSE	-	-	-	-	-	-	-	-	-
MiSeq_LVRS_060-238009774/9712-21	-	P.1	P.1	2		FALSE	-	-	-	-	-	-	-	-	-
MiSeq_LVRS_060-238009774/9718-21	-	P.1	P.1	2		FALSE	-	-	-	-	-	-	-	-	-
MiSeq_LVRS_060-238009774/9720-21	-	P.1	P.1	2		FALSE	-	-	-	-	-	-	-	-	-
MiSeq_LVRS_060-238009774/9721-21	-	P.1	P.1	2		FALSE	-	-	-	-	-	-	-	-	-
MiSeq_LVRS_060-238009774/9725-21	-	P.1	P.1	2		FALSE	-	-	-	-	-	-	-	-	-
MiSeq_LVRS_060-238009774/9726-21	-	P.1	P.1	2		FALSE	-	-	-	-	-	-	-	-	-
MiSeq_LVRS_060-238009774/9730-21	-	P.1	P.1	2		FALSE	-	-	-	-	-	-	-	-	-
MiSeq_LVRS_060-238009774/9733-21	-	P.1	P.1	2		FALSE	-	-	-	-	-	-	-	-	-
MiSeq_LVRS_060-238009774/9737-21	-	P.1	P.1	2		FALSE	-	-	-	-	-	-	-	-	-
MiSeq_LVRS_060-238009774/9750-21	-	P.1	P.1	2		FALSE	-	-	-	-	-	-	-	-	-
MiSeq_LVRS_060-238009774/9764-21	-	P.1	P.1	2		FALSE	-	-	-	-	-	-	-	-	-
MiSeq_LVRS_060-238009774/9766-21	-	P.1	P.1	2		FALSE	-	-	-	-	-	-	-	-	-
Miseq_LVRS_061-238015778/9637-21	-	P.1	P.1	2		FALSE	-	-	-	-	-	-	-	-	-
Miseq_LVRS_061-238015778/9638-21	-	P.1	P.1	2		FALSE	-	-	-	-	-	-	-	-	-
Miseq_LVRS_061-238015778/9653-21	-	P.1	P.1	2		FALSE	-	-	-	-	-	-	-	-	-
Miseq_LVRS_061-238015778/9656-21	-	P.2	P.2	2		FALSE	-	-	-	-	-	-	-	-	-
Miseq_LVRS_062-239129891/06871-21-1P	-	N.10	N.10	2		FALSE	-	-	-	-	-	-	-	-	-
Miseq_LVRS_062-239129891/10189-21	-	P.2	P.2	2		FALSE	-	-	-	-	-	-	-	-	-
Miseq_LVRS_062-239129891/10191-21	-	P.1	P.1	2		FALSE	-	-	-	-	-	-	-	-	-
Miseq_LVRS_062-239129891/10221-21	-	P.1	P.1	2		FALSE	-	-	-	-	-	-	-	-	-
Miseq_LVRS_062-239129891/10849-21	-	P.1	P.1	2		FALSE	-	-	-	-	-	-	-	-	-
Miseq_LVRS_062-239129891/10850-21	-	P.2	P.2	2		FALSE	-	-	-	-	-	-	-	-	-
Miseq_LVRS_062-239129891/10851-21	-	P.2	P.2	2		FALSE	-	-	-	-	-	-	-	-	-
Miseq_LVRS_062-239129891/10856-21	-	P.1	P.1	2		FALSE	-	-	-	-	-	-	-	-	-
Miseq_LVRS_062-239129891/11179-21	-	P.1	P.1	2		FALSE	-	-	-	-	-	-	-	-	-
Miseq_LVRS_062-239129891/9894-21	-	P.2	P.2	2		FALSE	-	-	-	-	-	-	-	-	-
Miseq_LVRS_062-239129891/9901-21	-	P.1	P.1	2		FALSE	-	-	-	-	-	-	-	-	-
Miseq_LVRS_062-239129891/9916-21	-	B.1.1.28	B.1.1.28	2		FALSE	-	-	-	-	-	-	-	-	-
Miseq_LVRS_062-239129891/9927-21	-	P.2	P.2	2		FALSE	-	-	-	-	-	-	-	-	-
Miseq_LVRS_063-240529289/06868-21-1P	-	N.9	N.9	2		FALSE	-	-	-	-	-	-	-	-	-
Miseq_LVRS_063-240529289/10198-21	-	P.1	P.1	2		FALSE	-	-	-	-	-	-	-	-	-
Miseq_LVRS_063-240529289/10204-21	-	P.1	P.1	2		FALSE	-	-	-	-	-	-	-	-	-
Miseq_LVRS_063-240529289/10211-21	-	P.1	P.1	2		FALSE	-	-	-	-	-	-	-	-	-
Miseq_LVRS_063-240529289/10254-21	-	P.1	P.1	2		FALSE	-	-	-	-	-	-	-	-	-
Miseq_LVRS_063-240529289/10256-21	-	P.1	P.1	2		FALSE	-	-	-	-	-	-	-	-	-
Miseq_LVRS_063-240529289/10259-21	-	P.1	P.1	2		FALSE	-	-	-	-	-	-	-	-	-
Miseq_LVRS_063-240529289/10261-21	-	P.1	P.1	2		FALSE	-	-	-	-	-	-	-	-	-
Miseq_LVRS_063-240529289/10264-21	-	P.1	P.1	2		FALSE	-	-	-	-	-	-	-	-	-
Miseq_LVRS_063-240529289/10268-21	-	P.1	P.1	2		FALSE	-	-	-	-	-	-	-	-	-
Miseq_LVRS_063-240529289/10278-21	-	P.1	P.1	2		FALSE	-	-	-	-	-	-	-	-	-
Miseq_LVRS_063-240529289/10279-21	-	P.1	P.1	2		FALSE	-	-	-	-	-	-	-	-	-
Miseq_LVRS_063-240529289/10793-21	-	P.1	P.1	2		FALSE	-	-	-	-	-	-	-	-	-
Miseq_LVRS_063-240529289/10867-21	-	P.1	P.1	2		FALSE	-	-	-	-	-	-	-	-	-
Miseq_LVRS_063-240529289/10874-21	-	P.1	P.1	2		FALSE	-	-	-	-	-	-	-	-	-
Miseq_LVRS_063-240529289/10877-21	-	P.1	P.1	2		FALSE	-	-	-	-	-	-	-	-	-
Miseq_LVRS_063-240529289/10879-21	-	P.1	P.1	2		FALSE	-	-	-	-	-	-	-	-	-
Miseq_LVRS_063-240529289/10885-21	-	P.2	P.2	2		FALSE	-	-	-	-	-	-	-	-	-
Miseq_LVRS_063-240529289/10886-21	-	P.2	P.2	2		FALSE	-	-	-	-	-	-	-	-	-
Miseq_LVRS_063-240529289/11046-21	-	P.2	P.2	2		FALSE	-	-	-	-	-	-	-	-	-
Miseq_LVRS_063-240529289/11048-21	-	P.1	P.1	2		FALSE	-	-	-	-	-	-	-	-	-
Miseq_LVRS_063-240529289/11051-21	-	P.1	P.1	2		FALSE	-	-	-	-	-	-	-	-	-
Miseq_LVRS_063-240529289/11052-21	-	P.1	P.1	2		FALSE	-	-	-	-	-	-	-	-	-
Miseq_LVRS_063-240529289/11055-21	-	P.2	P.2	2		FALSE	-	-	-	-	-	-	-	-	-
Miseq_LVRS_063-240529289/11185-21	-	P.2	P.2	2		FALSE	-	-	-	-	-	-	-	-	-
Miseq_LVRS_063-240529289/11188-21	-	P.1	P.1	2		FALSE	-	-	-	-	-	-	-	-	-
Miseq_LVRS_063-240529289/11193-21	-	P.1	P.1	2		FALSE	-	-	-	-	-	-	-	-	-
Miseq_LVRS_063-240529289/11446-21	-	P.1	P.1	2		FALSE	-	-	-	-	-	-	-	-	-
Miseq_LVRS_063-240529289/11456-21	-	P.2	P.2	2		FALSE	-	-	-	-	-	-	-	-	-
Miseq_LVRS_063-240529289/11466-21	-	P.1	P.1	2		FALSE	-	-	-	-	-	-	-	-	-
Miseq_LVRS_063-240529289/11468-21	-	P.1	P.1	2		FALSE	-	-	-	-	-	-	-	-	-
Miseq_LVRS_063-240529289/11469-21	-	P.1	P.1	2		FALSE	-	-	-	-	-	-	-	-	-
Miseq_LVRS_063-240529289/11472-21	-	N.10	N.10	2		FALSE	-	-	-	-	-	-	-	-	-
Miseq_LVRS_063-240529289/33444-20-1P	-	B.1.1.28	B.1.1.28	2		FALSE	-	-	-	-	-	-	-	-	-
Miseq_LVRS_063-240529289/33640-20-1P	-	P.2	P.2	2		FALSE	-	-	-	-	-	-	-	-	-
Miseq_LVRS_063-240529289/33656-20-1P	-	B.1.1.28	B.1.1.28	2		FALSE	-	-	-	-	-	-	-	-	-
Miseq_LVRS_063-240529289/33864-20	-	B.1.1.28	B.1.1.28	2		FALSE	-	-	-	-	-	-	-	-	-
Miseq_LVRS_063-240529289/33865-20	-	P.2	P.2	2		FALSE	-	-	-	-	-	-	-	-	-
Miseq_LVRS_064-240358123/10206-21	-	P.1	P.1	2		FALSE	-	-	-	-	-	-	-	-	-
Miseq_LVRS_064-240358123/10776-21	-	P.2	P.2	2		FALSE	-	-	-	-	-	-	-	-	-
Miseq_LVRS_064-240358123/10802-21	-	B.1.1.7	B.1.1.7	2		FALSE	-	-	-	-	-	-	-	-	-
Miseq_LVRS_064-240358123/11487-21	-	P.1	P.1	2		FALSE	-	-	-	-	-	-	-	-	-
Miseq_LVRS_064-240358123/11490-21	-	N.10	N.10	2		FALSE	-	-	-	-	-	-	-	-	-
Miseq_LVRS_064-240358123/11491-21	-	P.1	P.1	2		FALSE	-	-	-	-	-	-	-	-	-
Miseq_LVRS_064-240358123/11496-21	-	N.9	N.9	2		FALSE	-	-	-	-	-	-	-	-	-
Miseq_LVRS_064-240358123/11509-21	-	P.1	P.1	2		FALSE	-	-	-	-	-	-	-	-	-
Miseq_LVRS_064-240358123/11511-21	-	P.2	P.2	2		FALSE	-	-	-	-	-	-	-	-	-
Miseq_LVRS_064-240358123/11514-21	-	N.9	N.9	2		FALSE	-	-	-	-	-	-	-	-	-
Miseq_LVRS_064-240358123/12152-21	-	P.1	P.1	2		FALSE	-	-	-	-	-	-	-	-	-
Miseq_LVRS_064-240358123/12153-21	-	P.1	P.1	2		FALSE	-	-	-	-	-	-	-	-	-
Miseq_LVRS_064-240358123/12158-21	-	P.1	P.1	2		FALSE	-	-	-	-	-	-	-	-	-
Miseq_LVRS_064-240358123/12357-20-1P	-	B.1.1.33	B.1.1.33	2		FALSE	-	-	-	-	-	-	-	-	-
Miseq_LVRS_064-240358123/12403-21	-	P.1	P.1	2		FALSE	-	-	-	-	-	-	-	-	-
Miseq_LVRS_064-240358123/12407-21	-	P.1	P.1	2		FALSE	-	-	-	-	-	-	-	-	-
Miseq_LVRS_064-240358123/12411-21	-	P.1	P.1	2		FALSE	-	-	-	-	-	-	-	-	-
Miseq_LVRS_064-240358123/12419-21	-	P.1	P.1	2		FALSE	-	-	-	-	-	-	-	-	-
Miseq_LVRS_064-240358123/12422-21	-	P.1	P.1	2		FALSE	-	-	-	-	-	-	-	-	-
Miseq_LVRS_064-240358123/12423-21	-	P.1	P.1	2		FALSE	-	-	-	-	-	-	-	-	-
Miseq_LVRS_064-240358123/12424-21	-	P.1	P.1	2		FALSE	-	-	-	-	-	-	-	-	-
Miseq_LVRS_064-240358123/12427-21	-	P.1	P.1	2		FALSE	-	-	-	-	-	-	-	-	-
Miseq_LVRS_064-240358123/12433-21	-	P.1	P.1	2		FALSE	-	-	-	-	-	-	-	-	-
Miseq_LVRS_064-240358123/12434-21	-	P.1	P.1	2		FALSE	-	-	-	-	-	-	-	-	-
Miseq_LVRS_064-240358123/12437-21	-	P.1	P.1	2		FALSE	-	-	-	-	-	-	-	-	-
Miseq_LVRS_064-240358123/12438-21	-	B.1.1.7	B.1.1.7	2		FALSE	-	-	-	-	-	-	-	-	-
Miseq_LVRS_064-240358123/12446-21	-	P.1	P.1	2		FALSE	-	-	-	-	-	-	-	-	-
Miseq_LVRS_064-240358123/13658-20-1P	-	B.1.1.33	B.1.1.33	2		FALSE	-	-	-	-	-	-	-	-	-
Miseq_LVRS_064-240358123/15291-20-1P	-	B.1.1	B.1.1	2		FALSE	-	-	-	-	-	-	-	-	-
MiSeq_LVRS_065-241478240/11768-21	-	P.1	P.1	2		FALSE	-	-	-	-	-	-	-	-	-
MiSeq_LVRS_065-241478240/12972-21	-	P.1	P.1	2		FALSE	-	-	-	-	-	-	-	-	-
MiSeq_LVRS_065-241478240/13113-21	-	P.1	P.1	2		FALSE	-	-	-	-	-	-	-	-	-
MiSeq_LVRS_065-241478240/13297-21	-	P.1	P.1	2		FALSE	-	-	-	-	-	-	-	-	-
MiSeq_LVRS_065-241478240/13450-21	-	P.2	P.2	2		FALSE	-	-	-	-	-	-	-	-	-
MiSeq_LVRS_065-241478240/19770-20	-	B.1.1.33	B.1.1.33	2		FALSE	-	-	-	-	-	-	-	-	-
Miseq_LVRS_066-242889647/11298-21	-	P.1	P.1	2		FALSE	-	-	-	-	-	-	-	-	-
Miseq_LVRS_066-242889647/11314-21	-	P.1	P.1	2		FALSE	-	-	-	-	-	-	-	-	-
Miseq_LVRS_066-242889647/11574-21	-	P.1	P.1	2		FALSE	-	-	-	-	-	-	-	-	-
Miseq_LVRS_066-242889647/12107-21	-	P.1	P.1	2		FALSE	-	-	-	-	-	-	-	-	-
Miseq_LVRS_066-242889647/13062-21	-	P.1	P.1	2		FALSE	-	-	-	-	-	-	-	-	-
Miseq_LVRS_066-242889647/13076-21	-	P.1	P.1	2		FALSE	-	-	-	-	-	-	-	-	-
Miseq_LVRS_066-242889647/13608-21	-	P.1	P.1	2		FALSE	-	-	-	-	-	-	-	-	-
Miseq_LVRS_066-242889647/13682-21	-	P.1	P.1	2		FALSE	-	-	-	-	-	-	-	-	-
Miseq_LVRS_066-242889647/14225-21	-	P.1	P.1	2		FALSE	-	-	-	-	-	-	-	-	-
Miseq_LVRS_066-242889647/14228-21	-	P.1	P.1	2		FALSE	-	-	-	-	-	-	-	-	-
Miseq_LVRS_066-242889647/14234-21	-	P.1	P.1	2		FALSE	-	-	-	-	-	-	-	-	-
Miseq_LVRS_066-242889647/14236-21	-	P.1	P.1	2		FALSE	-	-	-	-	-	-	-	-	-
Miseq_LVRS_066-242889647/14241-21	-	P.1	P.1	2		FALSE	-	-	-	-	-	-	-	-	-
Miseq_LVRS_066-242889647/14247-21	-	P.1	P.1	2		FALSE	-	-	-	-	-	-	-	-	-
Miseq_LVRS_066-242889647/14248-21	-	P.1	P.1	2		FALSE	-	-	-	-	-	-	-	-	-
Miseq_LVRS_066-242889647/14250-21	-	P.1	P.1	2		FALSE	-	-	-	-	-	-	-	-	-
Miseq_LVRS_066-242889647/14251-21	-	P.1	P.1	2		FALSE	-	-	-	-	-	-	-	-	-
Miseq_LVRS_066-242889647/14557-21	-	P.1	P.1	2		FALSE	-	-	-	-	-	-	-	-	-
Miseq_LVRS_066-242889647/14567-21	-	P.1	P.1	2		FALSE	-	-	-	-	-	-	-	-	-
Miseq_LVRS_066-242889647/14568-21	-	P.1	P.1	2		FALSE	-	-	-	-	-	-	-	-	-
Miseq_LVRS_066-242889647/14596-21	-	P.1	P.1	2		FALSE	-	-	-	-	-	-	-	-	-
Miseq_LVRS_066-242889647/14597-21	-	P.1	P.1	2		FALSE	-	-	-	-	-	-	-	-	-
Miseq_LVRS_066-242889647/14609-21	-	P.1	P.1	2		FALSE	-	-	-	-	-	-	-	-	-
Miseq_LVRS_066-242889647/14616-21	-	P.1	P.1	2		FALSE	-	-	-	-	-	-	-	-	-
Miseq_LVRS_066-242889647/14619-21	-	P.1	P.1	2		FALSE	-	-	-	-	-	-	-	-	-
Miseq_LVRS_066-242889647/14620-21	-	P.1	P.1	2		FALSE	-	-	-	-	-	-	-	-	-
Miseq_LVRS_066-242889647/14625-21	-	P.1	P.1	2		FALSE	-	-	-	-	-	-	-	-	-
Miseq_LVRS_066-242889647/14627-21	-	P.1	P.1	2		FALSE	-	-	-	-	-	-	-	-	-
Miseq_LVRS_066-242889647/21330-20	-	P.2	P.2	2		FALSE	-	-	-	-	-	-	-	-	-
MiSeq_LVRS_067_25032021-240032794/3590-20	-	P.1	P.1	2		FALSE	-	-	-	-	-	-	-	-	-
MiSeq_LVRS_067_25032021-240032794/4678-21	-	P.1	P.1	2		FALSE	-	-	-	-	-	-	-	-	-
MiSeq_LVRS_067_25032021-240032794/6997-21	-	P.2	P.2	2		FALSE	-	-	-	-	-	-	-	-	-
MiSeq_LVRS_067_25032021-240032794/7706-21	-	P.1	P.1	2		FALSE	-	-	-	-	-	-	-	-	-
MiSeq_LVRS_067_25032021-240032794/7971-21	-	P.1	P.1	2		FALSE	-	-	-	-	-	-	-	-	-
MiSeq_LVRS_067_25032021-240032794/8009-21	-	P.2	P.2	2		FALSE	-	-	-	-	-	-	-	-	-
MiSeq_LVRS_068-242406164/12965-21	-	P.1	P.1	2		FALSE	-	-	-	-	-	-	-	-	-
MiSeq_LVRS_068-242406164/13454-21	-	P.1	P.1	2		FALSE	-	-	-	-	-	-	-	-	-
MiSeq_LVRS_068-242406164/13457-21	-	P.1	P.1	2		FALSE	-	-	-	-	-	-	-	-	-
MiSeq_LVRS_068-242406164/13891-21	-	P.1	P.1	2		FALSE	-	-	-	-	-	-	-	-	-
MiSeq_LVRS_068-242406164/14204-21	-	P.1	P.1	2		FALSE	-	-	-	-	-	-	-	-	-
MiSeq_LVRS_068-242406164/14211-21	-	P.1	P.1	2		FALSE	-	-	-	-	-	-	-	-	-
MiSeq_LVRS_068-242406164/14216-21	-	P.1	P.1	2		FALSE	-	-	-	-	-	-	-	-	-
MiSeq_LVRS_068-242406164/14220-21	-	P.1	P.1	2		FALSE	-	-	-	-	-	-	-	-	-
Miseq_LVRS_069-249035793/15093-21	-	P.1	P.1	2		FALSE	-	-	-	-	-	-	-	-	-
Miseq_LVRS_069-249035793/15095-21	-	P.1	P.1	2		FALSE	-	-	-	-	-	-	-	-	-
Miseq_LVRS_069-249035793/15313-21	-	P.1	P.1	2		FALSE	-	-	-	-	-	-	-	-	-
Miseq_LVRS_069-249035793/15315-21	-	P.1	P.1	2		FALSE	-	-	-	-	-	-	-	-	-
Miseq_LVRS_069-249035793/15637-21	-	P.1	P.1	2		FALSE	-	-	-	-	-	-	-	-	-
Miseq_LVRS_069-249035793/15696-21	-	P.1	P.1	2		FALSE	-	-	-	-	-	-	-	-	-
Miseq_LVRS_069-249035793/15705-21	-	P.1	P.1	2		FALSE	-	-	-	-	-	-	-	-	-
Miseq_LVRS_069-249035793/15707-21	-	P.2	P.2	2		FALSE	-	-	-	-	-	-	-	-	-
Miseq_LVRS_069-249035793/15718-21	-	P.1	P.1	2		FALSE	-	-	-	-	-	-	-	-	-
Miseq_LVRS_069-249035793/15955-21	-	P.1	P.1	2		FALSE	-	-	-	-	-	-	-	-	-
Miseq_LVRS_069-249035793/15958-21	-	P.1	P.1	2		FALSE	-	-	-	-	-	-	-	-	-
Miseq_LVRS_069-249035793/15968-21	-	P.1	P.1	2		FALSE	-	-	-	-	-	-	-	-	-
Miseq_LVRS_069-249035793/16386-21	-	P.1	P.1	2		FALSE	-	-	-	-	-	-	-	-	-
Miseq_LVRS_069-249035793/16506-21	-	P.1	P.1	2		FALSE	-	-	-	-	-	-	-	-	-
Miseq_LVRS_069-249035793/16711-21	-	P.1	P.1	2		FALSE	-	-	-	-	-	-	-	-	-
Miseq_LVRS_069-249035793/16717-21	-	P.1	P.1	2		FALSE	-	-	-	-	-	-	-	-	-
Miseq_LVRS_069-249035793/16719-21	-	P.1	P.1	2		FALSE	-	-	-	-	-	-	-	-	-
Miseq_LVRS_069-249035793/16722-21	-	P.1	P.1	2		FALSE	-	-	-	-	-	-	-	-	-
Miseq_LVRS_069-249035793/16723-21	-	P.1	P.1	2		FALSE	-	-	-	-	-	-	-	-	-
Miseq_LVRS_069-249035793/16727-21	-	P.1	P.1	2		FALSE	-	-	-	-	-	-	-	-	-
Miseq_LVRS_069-249035793/8494-21	-	P.1	P.1	2		FALSE	-	-	-	-	-	-	-	-	-
2021fev18_LVRS/05241-21	-	P.1.1	P.1.1	1		FALSE	-	-	-	-	-	-	-	-	-
2021fev18_LVRS/05246-21	-	P.1	P.1	1		FALSE	-	-	-	-	-	-	-	-	-
2021fev18_LVRS/05263-21	-	P.1	P.1	1		FALSE	-	-	-	-	-	-	-	-	-
2021fev18_LVRS/05267-21	-	P.1	P.1	1		FALSE	-	-	-	-	-	-	-	-	-
2021fev18_LVRS/05268-21	-	P.1	P.1	1		FALSE	-	-	-	-	-	-	-	-	-
2021fev18_LVRS/05271-21	-	P.1	P.1	1		FALSE	-	-	-	-	-	-	-	-	-
2021fev18_LVRS/05278-21	-	P.1	P.1	1		FALSE	-	-	-	-	-	-	-	-	-
2021fev18_LVRS/06459-21	-	P.1	P.1	1		FALSE	-	-	-	-	-	-	-	-	-
2021fev18_LVRS/13737-20	-	B.1.1.33	B.1.1.33	1		FALSE	-	-	-	-	-	-	-	-	-
2021fev18_LVRS/2839-21	-	P.1	P.1	1		FALSE	-	-	-	-	-	-	-	-	-
2021fev18_LVRS/2870-21	-	P.1	P.1	1		FALSE	-	-	-	-	-	-	-	-	-
2021fev18_LVRS/3814-21	-	P.1	P.1	1		FALSE	-	-	-	-	-	-	-	-	-
2021fev18_LVRS/4043-21	-	P.1	P.1	1		FALSE	-	-	-	-	-	-	-	-	-
2021fev18_LVRS/4058-21	-	P.1	P.1	1		FALSE	-	-	-	-	-	-	-	-	-
2021fev18_LVRS/4061-21	-	P.1	P.1	1		FALSE	-	-	-	-	-	-	-	-	-
2021fev18_LVRS/4073-21	-	P.1	P.1	1		FALSE	-	-	-	-	-	-	-	-	-
2021fev18_LVRS/4074-21	-	P.1	P.1	1		FALSE	-	-	-	-	-	-	-	-	-
2021fev18_LVRS/4580-21	-	P.1	P.1	1		FALSE	-	-	-	-	-	-	-	-	-
2021fev18_LVRS/4786-21	-	P.1	P.1	1		FALSE	-	-	-	-	-	-	-	-	-
2021fev18_LVRS/4792-21	-	P.1	P.1	1		FALSE	-	-	-	-	-	-	-	-	-
2021fev18_LVRS/4794-21	-	P.1	P.1	1		FALSE	-	-	-	-	-	-	-	-	-
2021fev18_LVRS/4795-21	-	P.1	P.1	1		FALSE	-	-	-	-	-	-	-	-	-
2021fev18_LVRS/4798-21	-	P.1	P.1	1		FALSE	-	-	-	-	-	-	-	-	-
250539291/1520715	-	P.1	P.1	1		FALSE	-	-	-	-	-	-	-	-	-
FASTQ_AM_COVIDSEQ_002/230480855	-	P.2	P.2	1		FALSE	-	-	-	-	-	-	-	-	-
FASTQ_AM_COVIDSEQ_002/230492857	-	P.1	P.1	1		FALSE	-	-	-	-	-	-	-	-	-
FASTQ_AM_COVIDSEQ_002/230494369	-	P.1	P.1	1		FALSE	-	-	-	-	-	-	-	-	-
FASTQ_AM_COVIDSEQ_002/230494743	-	P.2	P.2	1		FALSE	-	-	-	-	-	-	-	-	-
FASTQ_AM_COVIDSEQ_002/230495291	-	P.1	P.1	1		FALSE	-	-	-	-	-	-	-	-	-
FASTQ_AM_COVIDSEQ_002/230495425	-	P.2	P.2	1		FALSE	-	-	-	-	-	-	-	-	-
FASTQ_AM_COVIDSEQ_002/230504281	-	P.1	P.1	1		FALSE	-	-	-	-	-	-	-	-	-
FASTQ_AM_COVIDSEQ_1/230492416	-	P.1	P.1	1		FALSE	-	-	-	-	-	-	-	-	-
FASTQ_AM_COVIDSEQ_1/230501019	-	P.1	P.1	1		FALSE	-	-	-	-	-	-	-	-	-
FASTQ_AM_COVIDSEQ_1/230502700	-	P.1	P.1	1		FALSE	-	-	-	-	-	-	-	-	-
FASTQ_AM_COVIDSEQ_1/230508721	-	P.2	P.2	1		FALSE	-	-	-	-	-	-	-	-	-
FASTQ_AM_COVIDSEQ_1/230509845	-	P.1	P.1	1		FALSE	-	-	-	-	-	-	-	-	-
FASTQ_AM_COVIDSEQ_1/230511474	-	P.1	P.1	1		FALSE	-	-	-	-	-	-	-	-	-
FASTQ_AM_COVIDSEQ_1/230520194	-	P.1	P.1	1		FALSE	-	-	-	-	-	-	-	-	-
FASTQ_AM_COVIDSEQ_1/270039827	-	P.1	P.1	1		FALSE	-	-	-	-	-	-	-	-	-
FASTQ_AM_COVIDSEQ_1/270040375	-	P.1	P.1	1		FALSE	-	-	-	-	-	-	-	-	-
FASTQ_AM_COVIDSEQ_1/270040602	-	P.1	P.1	1		FALSE	-	-	-	-	-	-	-	-	-
FASTQ_AM_COVIDSEQ_1/270041421	-	P.1	P.1	1		FALSE	-	-	-	-	-	-	-	-	-
FASTQ_AM_COVIDSEQ_1/270042148	-	P.1	P.1	1		FALSE	-	-	-	-	-	-	-	-	-
FASTQ_AM_COVIDSEQ_1/270042807	-	P.1	P.1	1		FALSE	-	-	-	-	-	-	-	-	-
FASTQ_CE_1/230364049	-	P.1	P.1	1		FALSE	-	-	-	-	-	-	-	-	-
FASTQ_CE_1/Ceara-27	-	P.1	P.1	1		FALSE	-	-	-	-	-	-	-	-	-
FASTQ_CE_1/Ceara-35	-	P.1	P.1	1		FALSE	-	-	-	-	-	-	-	-	-
FASTQ_CE_1/Ceara-36	-	P.1	P.1	1		FALSE	-	-	-	-	-	-	-	-	-
hCoV-19/Brazil/CE-FIOCRUZ-IAM1690/2021	-	P.2	P.2	1		FALSE	-	-	-	-	-	-	-	-	-
hCoV-19/Brazil/PE-FIOCRUZ-IAM103/2020|2020-04-09	-	B.1.1	B.1.1	1		FALSE	-	-	-	-	-	-	-	-	-
hCoV-19/Brazil/PE-FIOCRUZ-IAM109/2020|2020-04-08	-	B.1.1	B.1.1	1		FALSE	-	-	-	-	-	-	-	-	-
hCoV-19/Brazil/PE-FIOCRUZ-IAM1562/2021|2021-01-13	-	P.2	P.2	1		FALSE	-	-	-	-	-	-	-	-	-
hCoV-19/Brazil/PE-FIOCRUZ-IAM1586/2021|2021-02-25	-	P.1	P.1	1		FALSE	-	-	-	-	-	-	-	-	-
hCoV-19/Brazil/PE-FIOCRUZ-IAM1592/2021|2021-01-13	-	P.2	P.2	1		FALSE	-	-	-	-	-	-	-	-	-
LVRS_AM/20140437IA	-	B.1.1.28	B.1.1.28	1		FALSE	-	-	-	-	-	-	-	-	-
LVRS_AM/20141671CB	-	B.1.1.28	B.1.1.28	1		FALSE	-	-	-	-	-	-	-	-	-
LVRS_AM/20141721RM	-	B.1.1.28	B.1.1.28	1		FALSE	-	-	-	-	-	-	-	-	-
LVRS_AM/20141881JO	-	B.1.1.33	B.1.1.33	1		FALSE	-	-	-	-	-	-	-	-	-
LVRS_AM/20141978DR	-	B.1.1.28	B.1.1.28	1		FALSE	-	-	-	-	-	-	-	-	-
LVRS_AM/20142153MO	-	B.1.1.28	B.1.1.28	1		FALSE	-	-	-	-	-	-	-	-	-
LVRS_AM/20142274FB	-	B.1.1.378	B.1.1.378	1		FALSE	-	-	-	-	-	-	-	-	-
LVRS_AM/20142279MP	-	B.1.1.28	B.1.1.28	1		FALSE	-	-	-	-	-	-	-	-	-
LVRS_AM/20142371CJ	-	B.1.1.378	B.1.1.378	1		FALSE	-	-	-	-	-	-	-	-	-
LVRS_AM/20142493RO	-	B.1.1.28	B.1.1.28	1		FALSE	-	-	-	-	-	-	-	-	-
LVRS_AM/20142761FC	-	B.1.1.28	B.1.1.28	1		FALSE	-	-	-	-	-	-	-	-	-
LVRS_AM/20143093FL	-	P.1	P.1	1		FALSE	-	-	-	-	-	-	-	-	-
LVRS_AM/20143145KL	-	B.1.1.378	B.1.1.378	1		FALSE	-	-	-	-	-	-	-	-	-
LVRS_AM/20841891TC	-	B.1.1.33	B.1.1.33	1		FALSE	-	-	-	-	-	-	-	-	-
LVRS_AM/20842408LA	-	B.1.1.378	B.1.1.378	1		FALSE	-	-	-	-	-	-	-	-	-
LVRS_AM/20842455CA	-	B.1.1.378	B.1.1.378	1		FALSE	-	-	-	-	-	-	-	-	-
LVRS_AM/20842652AF	-	B.1.1.28	B.1.1.28	1		FALSE	-	-	-	-	-	-	-	-	-
LVRS_AM/20842695EA	-	B.1.1.28	B.1.1.28	1		FALSE	-	-	-	-	-	-	-	-	-
LVRS_AM/20842781AF	-	N.9	N.9	1		FALSE	-	-	-	-	-	-	-	-	-
LVRS_AM/20842837AN	-	P.2	P.2	1		FALSE	-	-	-	-	-	-	-	-	-
LVRS_AM/20842980AA	-	P.2	P.2	1		FALSE	-	-	-	-	-	-	-	-	-
LVRS_AM/20843185MR	-	P.1	P.1	1		FALSE	-	-	-	-	-	-	-	-	-
LVRS_AM/20843198JS	-	P.1	P.1	1		FALSE	-	-	-	-	-	-	-	-	-
LVRS_AM/20843278FR	-	P.1	P.1	1		FALSE	-	-	-	-	-	-	-	-	-
LVRS_AM/20843310NT	-	B.1.1.378	B.1.1.378	1		FALSE	-	-	-	-	-	-	-	-	-
LVRS_AM/20843383RG	-	B.1.1.28	B.1.1.28	1		FALSE	-	-	-	-	-	-	-	-	-
LVRS_AM/20890012JJ	-	B.1.1.28	B.1.1.28	1		FALSE	-	-	-	-	-	-	-	-	-
LVRS_AM/20890083OP	-	B.1.1.28	B.1.1.28	1		FALSE	-	-	-	-	-	-	-	-	-
LVRS_AM/20890084SS	-	B.1.195	B.1.195	1		FALSE	-	-	-	-	-	-	-	-	-
LVRS_AM/20890091VS	-	B.1.1.28	B.1.1.28	1		FALSE	-	-	-	-	-	-	-	-	-
LVRS_AM/20890111DM	-	B.1.195	B.1.195	1		FALSE	-	-	-	-	-	-	-	-	-
LVRS_AM/20890140CD	-	B.1.195	B.1.195	1		FALSE	-	-	-	-	-	-	-	-	-
LVRS_AM/20890173FB	-	B.1.1.28	B.1.1.28	1		FALSE	-	-	-	-	-	-	-	-	-
LVRS_AM/20890244FP	-	B.1.195	B.1.195	1		FALSE	-	-	-	-	-	-	-	-	-
LVRS_AM/20891120MA	-	B.1.1.33	B.1.1.33	1		FALSE	-	-	-	-	-	-	-	-	-
LVRS_AM/20891505PT	-	B.1.1.28	B.1.1.28	1		FALSE	-	-	-	-	-	-	-	-	-
LVRS_AM/20891894JM	-	B.1.1.33	B.1.1.33	1		FALSE	-	-	-	-	-	-	-	-	-
LVRS_AM/20892224RM	-	B.1.1.28	B.1.1.28	1		FALSE	-	-	-	-	-	-	-	-	-
LVRS_AM/20892477WL	-	B.1.1.33	B.1.1.33	1		FALSE	-	-	-	-	-	-	-	-	-
LVRS_AM/20892484AS	-	B.1.1.33	B.1.1.33	1		FALSE	-	-	-	-	-	-	-	-	-
LVRS_AM/20892494MS	-	B.1.1.33	B.1.1.33	1		FALSE	-	-	-	-	-	-	-	-	-
LVRS_AM/20892520WS	-	B.1.195	B.1.195	1		FALSE	-	-	-	-	-	-	-	-	-
LVRS_AM/20893356IS	-	B.1.195	B.1.195	1		FALSE	-	-	-	-	-	-	-	-	-
LVRS_AM/20893844ED	-	B.1.1.33	B.1.1.33	1		FALSE	-	-	-	-	-	-	-	-	-
LVRS_AM/20894176SC	-	B.1.1	B.1.1	1		FALSE	-	-	-	-	-	-	-	-	-
LVRS_AM/20894648MM	-	B.1.1.28	B.1.1.28	1		FALSE	-	-	-	-	-	-	-	-	-
LVRS_AM/20895554JT	-	B.1.1.378	B.1.1.378	1		FALSE	-	-	-	-	-	-	-	-	-
LVRS_AM/20895864ER	-	N.9	N.9	1		FALSE	-	-	-	-	-	-	-	-	-
LVRS_AM/21143321SM	-	P.1	P.1	1		FALSE	-	-	-	-	-	-	-	-	-
LVRS_AM/21143333CC	-	P.1	P.1	1		FALSE	-	-	-	-	-	-	-	-	-
LVRS_AM/21143537SL	-	P.1	P.1	1		FALSE	-	-	-	-	-	-	-	-	-
LVRS_AM/21143541HC	-	P.1	P.1	1		FALSE	-	-	-	-	-	-	-	-	-
LVRS_AM/21143580DO	-	P.1	P.1	1		FALSE	-	-	-	-	-	-	-	-	-
LVRS_AM/21143607WL	-	P.2	P.2	1		FALSE	-	-	-	-	-	-	-	-	-
LVRS_AM/21143608MV	-	P.1	P.1	1		FALSE	-	-	-	-	-	-	-	-	-
LVRS_AM/21843667JC	-	P.1	P.1	1		FALSE	-	-	-	-	-	-	-	-	-
LVRS_AM/21843677AF	-	P.1	P.1	1		FALSE	-	-	-	-	-	-	-	-	-
LVRS_AM/21890017MD	-	P.1	P.1	1		FALSE	-	-	-	-	-	-	-	-	-
LVRS_AM/21890365EC	-	P.1	P.1	1		FALSE	-	-	-	-	-	-	-	-	-
Miseq_249796548/A1_S1	-	P.1	P.1	1		FALSE	-	-	-	-	-	-	-	-	-
Miseq_249796548/A2_S9	-	P.1	P.1	1		FALSE	-	-	-	-	-	-	-	-	-
Miseq_249796548/A4_S25	-	P.1	P.1	1		FALSE	-	-	-	-	-	-	-	-	-
Miseq_249796548/A8_S57	-	P.1	P.1	1		FALSE	-	-	-	-	-	-	-	-	-
Miseq_249796548/B2_S10	-	P.1	P.1	1		FALSE	-	-	-	-	-	-	-	-	-
Miseq_249796548/D1_S4	-	P.1	P.1	1		FALSE	-	-	-	-	-	-	-	-	-
Miseq_249796548/E3_S21	-	P.2	P.2	1		FALSE	-	-	-	-	-	-	-	-	-
Miseq_249796548/E8_S61	-	P.1	P.1	1		FALSE	-	-	-	-	-	-	-	-	-
Miseq_249796548/F1_S6	-	P.1	P.1	1		FALSE	-	-	-	-	-	-	-	-	-
Miseq_249796548/F2_S14	-	P.1	P.1	1		FALSE	-	-	-	-	-	-	-	-	-
Miseq_249796548/G7_S55	-	P.1	P.1	1		FALSE	-	-	-	-	-	-	-	-	-
Miseq_249796548/H1_S8	-	P.1	P.1	1		FALSE	-	-	-	-	-	-	-	-	-
Miseq_249796548/H7_S56	-	P.1	P.1	1		FALSE	-	-	-	-	-	-	-	-	-
Miseq_249796548/H8_S64	-	P.1	P.1	1		FALSE	-	-	-	-	-	-	-	-	-
Miseq_LVRS_027-213081869/21774-20	-	B.1.1.28	B.1.1.28	1		FALSE	-	-	-	-	-	-	-	-	-
Miseq_LVRS_039-227059833/02055-21	-	P.2	P.2	1		FALSE	-	-	-	-	-	-	-	-	-
Miseq_LVRS_039-227059833/02068-21	-	B.1.416	B.1.416	1		FALSE	-	-	-	-	-	-	-	-	-
Miseq_LVRS_039-227059833/03301-21	-	P.2	P.2	1		FALSE	-	-	-	-	-	-	-	-	-
Miseq_LVRS_039-227059833/33200-20	-	B.1.1.28	B.1.1.28	1		FALSE	-	-	-	-	-	-	-	-	-
MiSeq_LVRS_046/12534-20	-	B.1.1.33	B.1.1.33	1		FALSE	-	-	-	-	-	-	-	-	-
MiSeq_LVRS_046/33574-20	-	B.1.1	B.1.1	1		FALSE	-	-	-	-	-	-	-	-	-
Miseq_LVRS_050-233654426/01892-21	-	P.2	P.2	1		FALSE	-	-	-	-	-	-	-	-	-
Miseq_LVRS_050-233654426/05012-21	-	P.2	P.2	1		FALSE	-	-	-	-	-	-	-	-	-
Miseq_LVRS_050-233654426/05230-21	-	P.1	P.1	1		FALSE	-	-	-	-	-	-	-	-	-
Miseq_LVRS_050-233654426/05233-21	-	P.2	P.2	1		FALSE	-	-	-	-	-	-	-	-	-
Miseq_LVRS_050-233654426/06347-21	-	N.9	N.9	1		FALSE	-	-	-	-	-	-	-	-	-
Miseq_LVRS_050-233654426/06358-21	-	P.1	P.1	1		FALSE	-	-	-	-	-	-	-	-	-
Miseq_LVRS_050-233654426/06427-21	-	P.1	P.1	1		FALSE	-	-	-	-	-	-	-	-	-
Miseq_LVRS_050-233654426/06590-21	-	P.2	P.2	1		FALSE	-	-	-	-	-	-	-	-	-
Miseq_LVRS_050-233654426/06755-21	-	P.1	P.1	1		FALSE	-	-	-	-	-	-	-	-	-
Miseq_LVRS_050-233654426/06760-21	-	P.1	P.1	1		FALSE	-	-	-	-	-	-	-	-	-
Miseq_LVRS_050-233654426/06789-21	-	P.1	P.1	1		FALSE	-	-	-	-	-	-	-	-	-
Miseq_LVRS_050-233654426/06790-21	-	P.1	P.1	1		FALSE	-	-	-	-	-	-	-	-	-
Miseq_LVRS_050-233654426/06801-21	-	P.1	P.1	1		FALSE	-	-	-	-	-	-	-	-	-
Miseq_LVRS_050-233654426/06804-21	-	P.1	P.1	1		FALSE	-	-	-	-	-	-	-	-	-
Miseq_LVRS_050-233654426/06808-21	-	P.1	P.1	1		FALSE	-	-	-	-	-	-	-	-	-
Miseq_LVRS_050-233654426/06810-21	-	P.2	P.2	1		FALSE	-	-	-	-	-	-	-	-	-
Miseq_LVRS_050-233654426/07221-21	-	P.1	P.1	1		FALSE	-	-	-	-	-	-	-	-	-
Miseq_LVRS_050-233654426/07226-21	-	P.2	P.2	1		FALSE	-	-	-	-	-	-	-	-	-
Miseq_LVRS_050-233654426/07227-21	-	B.1.1.28	B.1.1.28	1		FALSE	-	-	-	-	-	-	-	-	-
Miseq_LVRS_050-233654426/33180-20	-	P.2	P.2	1		FALSE	-	-	-	-	-	-	-	-	-
Miseq_LVRS_050-233654426/33749-20	-	B.1.1.28	B.1.1.28	1		FALSE	-	-	-	-	-	-	-	-	-
Miseq_LVRS_050-233654426/33755-20	-	P.2	P.2	1		FALSE	-	-	-	-	-	-	-	-	-
Miseq_LVRS_050-233654426/33758-20	-	B.1.1.28	B.1.1.28	1		FALSE	-	-	-	-	-	-	-	-	-
Miseq_LVRS_050-233654426/33760-20	-	P.2	P.2	1		FALSE	-	-	-	-	-	-	-	-	-
Miseq_LVRS_050-233654426/33765-20	-	B.1.1.33	B.1.1.33	1		FALSE	-	-	-	-	-	-	-	-	-
Miseq_LVRS_051-234046815/07169-21	-	P.2	P.2	1		FALSE	-	-	-	-	-	-	-	-	-
Miseq_LVRS_051-234046815/07171-21	-	P.1	P.1	1		FALSE	-	-	-	-	-	-	-	-	-
Miseq_LVRS_051-234046815/07172-21	-	P.1	P.1	1		FALSE	-	-	-	-	-	-	-	-	-
Miseq_LVRS_051-234046815/07174-21	-	P.1	P.1	1		FALSE	-	-	-	-	-	-	-	-	-
Miseq_LVRS_051-234046815/07175-21	-	P.1	P.1	1		FALSE	-	-	-	-	-	-	-	-	-
Miseq_LVRS_051-234046815/07181-21	-	B.1.1.28	B.1.1.28	1		FALSE	-	-	-	-	-	-	-	-	-
Miseq_LVRS_053-234554321/8231-21	-	B.1.1.28	B.1.1.28	1		FALSE	-	-	-	-	-	-	-	-	-
Miseq_LVRS_054-234850616/08178-21	-	B.1.1.28	B.1.1.28	1		FALSE	-	-	-	-	-	-	-	-	-
Miseq_LVRS_054-234850616/08181-21	-	P.2	P.2	1		FALSE	-	-	-	-	-	-	-	-	-
Miseq_LVRS_054-234850616/08187-21	-	P.2	P.2	1		FALSE	-	-	-	-	-	-	-	-	-
Miseq_LVRS_054-234850616/08201-21	-	P.2	P.2	1		FALSE	-	-	-	-	-	-	-	-	-
Miseq_LVRS_054-234850616/08203-21	-	P.2	P.2	1		FALSE	-	-	-	-	-	-	-	-	-
Miseq_LVRS_054-234850616/08205-21	-	P.2	P.2	1		FALSE	-	-	-	-	-	-	-	-	-
Miseq_LVRS_054-234850616/6997-21	-	P.2	P.2	1		FALSE	-	-	-	-	-	-	-	-	-
Miseq_LVRS_054-234850616/7178-21	-	P.1	P.1	1		FALSE	-	-	-	-	-	-	-	-	-
Miseq_LVRS_054-234850616/7314-21	-	P.1	P.1	1		FALSE	-	-	-	-	-	-	-	-	-
Miseq_LVRS_054-234850616/7318-21	-	P.1	P.1	1		FALSE	-	-	-	-	-	-	-	-	-
Miseq_LVRS_054-234850616/7319-21	-	P.1	P.1	1		FALSE	-	-	-	-	-	-	-	-	-
Miseq_LVRS_054-234850616/7392-21	-	P.1	P.1	1		FALSE	-	-	-	-	-	-	-	-	-
Miseq_LVRS_055-234836602/06550-21	-	B.1.1.332	B.1.1.332	1		FALSE	-	-	-	-	-	-	-	-	-
Miseq_LVRS_055-234836602/33658-20	-	P.2	P.2	1		FALSE	-	-	-	-	-	-	-	-	-
Miseq_LVRS_055-234836602/33660-20	-	B.1.1.33	B.1.1.33	1		FALSE	-	-	-	-	-	-	-	-	-
Miseq_LVRS_055-234836602/33664-20	-	B.1.1.33	B.1.1.33	1		FALSE	-	-	-	-	-	-	-	-	-
Miseq_LVRS_055-234836602/33670-20	-	B.1.1.33	B.1.1.33	1		FALSE	-	-	-	-	-	-	-	-	-
Miseq_LVRS_055-234836602/33684-20	-	B.1.1.33	B.1.1.33	1		FALSE	-	-	-	-	-	-	-	-	-
Miseq_LVRS_055-234836602/33685-20	-	B.1.1.33	B.1.1.33	1		FALSE	-	-	-	-	-	-	-	-	-
Miseq_LVRS_055-234836602/33686-20	-	B.1.1.33	B.1.1.33	1		FALSE	-	-	-	-	-	-	-	-	-
Miseq_LVRS_055-234836602/33687-20	-	B.1.1.28	B.1.1.28	1		FALSE	-	-	-	-	-	-	-	-	-
Miseq_LVRS_055-234836602/33690-20	-	B.1.1.33	B.1.1.33	1		FALSE	-	-	-	-	-	-	-	-	-
Miseq_LVRS_055-234836602/7349-21	-	P.2	P.2	1		FALSE	-	-	-	-	-	-	-	-	-
Miseq_LVRS_055-234836602/7350-21	-	P.1	P.1	1		FALSE	-	-	-	-	-	-	-	-	-
Miseq_LVRS_055-234836602/7359-21	-	B.1.1.28	B.1.1.28	1		FALSE	-	-	-	-	-	-	-	-	-
Miseq_LVRS_055-234836602/7364-21	-	P.2	P.2	1		FALSE	-	-	-	-	-	-	-	-	-
Miseq_LVRS_055-234836602/7367-21	-	P.1	P.1	1		FALSE	-	-	-	-	-	-	-	-	-
Miseq_LVRS_055-234836602/7377-21	-	P.2	P.2	1		FALSE	-	-	-	-	-	-	-	-	-
Miseq_LVRS_055-234836602/7378-21	-	P.1	P.1	1		FALSE	-	-	-	-	-	-	-	-	-
Miseq_LVRS_055-234836602/7379-21	-	P.2	P.2	1		FALSE	-	-	-	-	-	-	-	-	-
Miseq_LVRS_055-234836602/7380-21	-	P.2	P.2	1		FALSE	-	-	-	-	-	-	-	-	-
Miseq_LVRS_055-234836602/7382-21	-	P.1	P.1	1		FALSE	-	-	-	-	-	-	-	-	-
Miseq_LVRS_055-234836602/7384-21	-	P.2	P.2	1		FALSE	-	-	-	-	-	-	-	-	-
Miseq_LVRS_055-234836602/7387-21	-	P.1	P.1	1		FALSE	-	-	-	-	-	-	-	-	-
Miseq_LVRS_055-234836602/7388-21	-	P.1	P.1	1		FALSE	-	-	-	-	-	-	-	-	-
Miseq_LVRS_055-234836602/7394-21	-	P.2	P.2	1		FALSE	-	-	-	-	-	-	-	-	-
Miseq_LVRS_055-234836602/7395-21	-	P.2	P.2	1		FALSE	-	-	-	-	-	-	-	-	-
Miseq_LVRS_055-234836602/7398-21	-	P.1	P.1	1		FALSE	-	-	-	-	-	-	-	-	-
Miseq_LVRS_055-234836602/7403-21	-	B.1.1.28	B.1.1.28	1		FALSE	-	-	-	-	-	-	-	-	-
Miseq_LVRS_055-234836602/7404-21	-	B.1.1.28	B.1.1.28	1		FALSE	-	-	-	-	-	-	-	-	-
Miseq_LVRS_055-234836602/7406-21	-	P.2	P.2	1		FALSE	-	-	-	-	-	-	-	-	-
Miseq_LVRS_055-234836602/7407-21	-	P.1	P.1	1		FALSE	-	-	-	-	-	-	-	-	-
Miseq_LVRS_055-234836602/7408-21	-	P.2	P.2	1		FALSE	-	-	-	-	-	-	-	-	-
Miseq_LVRS_055-234836602/7410-21	-	P.1	P.1	1		FALSE	-	-	-	-	-	-	-	-	-
Miseq_LVRS_056-235646413/08207-21	-	B.1.1.7	B.1.1.7	1		FALSE	-	-	-	-	-	-	-	-	-
Miseq_LVRS_056-235646413/08210-21	-	P.2	P.2	1		FALSE	-	-	-	-	-	-	-	-	-
Miseq_LVRS_056-235646413/08211-21	-	P.2	P.2	1		FALSE	-	-	-	-	-	-	-	-	-
Miseq_LVRS_056-235646413/08213-21	-	P.2	P.2	1		FALSE	-	-	-	-	-	-	-	-	-
Miseq_LVRS_056-235646413/08216-21	-	B.1.1.7	B.1.1.7	1		FALSE	-	-	-	-	-	-	-	-	-
Miseq_LVRS_056-235646413/08217-21	-	P.2	P.2	1		FALSE	-	-	-	-	-	-	-	-	-
Miseq_LVRS_056-235646413/08222-21	-	P.1	P.1	1		FALSE	-	-	-	-	-	-	-	-	-
Miseq_LVRS_056-235646413/08224-21	-	P.1	P.1	1		FALSE	-	-	-	-	-	-	-	-	-
Miseq_LVRS_056-235646413/08225-21	-	P.2	P.2	1		FALSE	-	-	-	-	-	-	-	-	-
Miseq_LVRS_056-235646413/08229-21	-	P.2	P.2	1		FALSE	-	-	-	-	-	-	-	-	-
Miseq_LVRS_056-235646413/08230-21	-	P.1	P.1	1		FALSE	-	-	-	-	-	-	-	-	-
Miseq_LVRS_056-235646413/08456-21	-	P.1	P.1	1		FALSE	-	-	-	-	-	-	-	-	-
Miseq_LVRS_056-235646413/08461-21	-	P.2	P.2	1		FALSE	-	-	-	-	-	-	-	-	-
Miseq_LVRS_056-235646413/6555-21	-	B.1.1.33	B.1.1.33	1		FALSE	-	-	-	-	-	-	-	-	-
Miseq_LVRS_056-235646413/6565-21	-	P.1	P.1	1		FALSE	-	-	-	-	-	-	-	-	-
Miseq_LVRS_056-235646413/6568-21	-	P.1	P.1	1		FALSE	-	-	-	-	-	-	-	-	-
Miseq_LVRS_056-235646413/6570-21	-	B.1.1.33	B.1.1.33	1		FALSE	-	-	-	-	-	-	-	-	-
Miseq_LVRS_056-235646413/6571-21	-	P.1	P.1	1		FALSE	-	-	-	-	-	-	-	-	-
Miseq_LVRS_056-235646413/6583-21	-	P.2	P.2	1		FALSE	-	-	-	-	-	-	-	-	-
Miseq_LVRS_056-235646413/6587-21	-	P.1	P.1	1		FALSE	-	-	-	-	-	-	-	-	-
Miseq_LVRS_056-235646413/7557-21	-	P.1	P.1	1		FALSE	-	-	-	-	-	-	-	-	-
Miseq_LVRS_056-235646413/7941-21	-	P.1	P.1	1		FALSE	-	-	-	-	-	-	-	-	-
Miseq_LVRS_056-235646413/7944-21	-	P.1	P.1	1		FALSE	-	-	-	-	-	-	-	-	-
Miseq_LVRS_056-235646413/7945-21	-	P.1	P.1	1		FALSE	-	-	-	-	-	-	-	-	-
Miseq_LVRS_057-236769537/7021-21	-	P.1	P.1	1		FALSE	-	-	-	-	-	-	-	-	-
Miseq_LVRS_057-236769537/7157-21	-	P.1	P.1	1		FALSE	-	-	-	-	-	-	-	-	-
Miseq_LVRS_057-236769537/7345-21	-	P.1	P.1	1		FALSE	-	-	-	-	-	-	-	-	-
Miseq_LVRS_057-236769537/7494-21	-	P.2	P.2	1		FALSE	-	-	-	-	-	-	-	-	-
Miseq_LVRS_057-236769537/7666-21	-	P.1	P.1	1		FALSE	-	-	-	-	-	-	-	-	-
Miseq_LVRS_057-236769537/8935-21	-	P.1	P.1	1		FALSE	-	-	-	-	-	-	-	-	-
Miseq_LVRS_057-236769537/8936-21	-	P.1	P.1	1		FALSE	-	-	-	-	-	-	-	-	-
Miseq_LVRS_057-236769537/8937-21	-	P.1	P.1	1		FALSE	-	-	-	-	-	-	-	-	-
Miseq_LVRS_057-236769537/8939-21	-	P.1	P.1	1		FALSE	-	-	-	-	-	-	-	-	-
Miseq_LVRS_057-236769537/8946-21	-	P.1	P.1	1		FALSE	-	-	-	-	-	-	-	-	-
Miseq_LVRS_057-236769537/8955-21	-	P.1	P.1	1		FALSE	-	-	-	-	-	-	-	-	-
Miseq_LVRS_057-236769537/8962-21	-	P.1	P.1	1		FALSE	-	-	-	-	-	-	-	-	-
Miseq_LVRS_059-237781544/9032-21	-	B.1.1.7	B.1.1.7	1		FALSE	-	-	-	-	-	-	-	-	-
Miseq_LVRS_059-237781544/9256-21	-	P.1	P.1	1		FALSE	-	-	-	-	-	-	-	-	-
Miseq_LVRS_059-237781544/9257-21	-	P.1	P.1	1		FALSE	-	-	-	-	-	-	-	-	-
Miseq_LVRS_059-237781544/9262-21	-	P.1	P.1	1		FALSE	-	-	-	-	-	-	-	-	-
Miseq_LVRS_059-237781544/9269-21	-	P.1	P.1	1		FALSE	-	-	-	-	-	-	-	-	-
Miseq_LVRS_059-237781544/9272-21	-	P.1	P.1	1		FALSE	-	-	-	-	-	-	-	-	-
MiSeq_LVRS_060-238009774/9413-21	-	P.1	P.1	1		FALSE	-	-	-	-	-	-	-	-	-
MiSeq_LVRS_060-238009774/9414-21	-	P.1	P.1	1		FALSE	-	-	-	-	-	-	-	-	-
MiSeq_LVRS_060-238009774/9415-21	-	B.1.1.7	B.1.1.7	1		FALSE	-	-	-	-	-	-	-	-	-
MiSeq_LVRS_060-238009774/9420-21	-	P.1	P.1	1		FALSE	-	-	-	-	-	-	-	-	-
MiSeq_LVRS_060-238009774/9424-21	-	P.1	P.1	1		FALSE	-	-	-	-	-	-	-	-	-
MiSeq_LVRS_060-238009774/9425-21	-	P.1	P.1	1		FALSE	-	-	-	-	-	-	-	-	-
MiSeq_LVRS_060-238009774/9428-21	-	P.1	P.1	1		FALSE	-	-	-	-	-	-	-	-	-
MiSeq_LVRS_060-238009774/9429-21	-	P.1	P.1	1		FALSE	-	-	-	-	-	-	-	-	-
MiSeq_LVRS_060-238009774/9430-21	-	P.1	P.1	1		FALSE	-	-	-	-	-	-	-	-	-
MiSeq_LVRS_060-238009774/9439-21	-	P.1	P.1	1		FALSE	-	-	-	-	-	-	-	-	-
MiSeq_LVRS_060-238009774/9446-21	-	P.1	P.1	1		FALSE	-	-	-	-	-	-	-	-	-
MiSeq_LVRS_060-238009774/9447-21	-	P.1	P.1	1		FALSE	-	-	-	-	-	-	-	-	-
MiSeq_LVRS_060-238009774/9449-21	-	P.1	P.1	1		FALSE	-	-	-	-	-	-	-	-	-
MiSeq_LVRS_060-238009774/9452-21	-	P.1	P.1	1		FALSE	-	-	-	-	-	-	-	-	-
MiSeq_LVRS_060-238009774/9455-21	-	P.1	P.1	1		FALSE	-	-	-	-	-	-	-	-	-
MiSeq_LVRS_060-238009774/9459-21	-	P.1	P.1	1		FALSE	-	-	-	-	-	-	-	-	-
MiSeq_LVRS_060-238009774/9466-21	-	P.1	P.1	1		FALSE	-	-	-	-	-	-	-	-	-
MiSeq_LVRS_060-238009774/9467-21	-	P.1	P.1	1		FALSE	-	-	-	-	-	-	-	-	-
MiSeq_LVRS_060-238009774/9714-21	-	P.1	P.1	1		FALSE	-	-	-	-	-	-	-	-	-
MiSeq_LVRS_060-238009774/9716-21	-	P.1	P.1	1		FALSE	-	-	-	-	-	-	-	-	-
MiSeq_LVRS_060-238009774/9719-21	-	P.1	P.1	1		FALSE	-	-	-	-	-	-	-	-	-
MiSeq_LVRS_060-238009774/9728-21	-	P.1	P.1	1		FALSE	-	-	-	-	-	-	-	-	-
MiSeq_LVRS_060-238009774/9729-21	-	P.1	P.1	1		FALSE	-	-	-	-	-	-	-	-	-
MiSeq_LVRS_060-238009774/9731-21	-	P.1	P.1	1		FALSE	-	-	-	-	-	-	-	-	-
MiSeq_LVRS_060-238009774/9732-21	-	P.1	P.1	1		FALSE	-	-	-	-	-	-	-	-	-
MiSeq_LVRS_060-238009774/9736-21	-	P.1	P.1	1		FALSE	-	-	-	-	-	-	-	-	-
MiSeq_LVRS_060-238009774/9742-21	-	P.1	P.1	1		FALSE	-	-	-	-	-	-	-	-	-
MiSeq_LVRS_060-238009774/9746-21	-	P.1	P.1	1		FALSE	-	-	-	-	-	-	-	-	-
MiSeq_LVRS_060-238009774/9749-21	-	P.1	P.1	1		FALSE	-	-	-	-	-	-	-	-	-
MiSeq_LVRS_060-238009774/9752-21	-	P.1	P.1	1		FALSE	-	-	-	-	-	-	-	-	-
MiSeq_LVRS_060-238009774/9754-21	-	P.1	P.1	1		FALSE	-	-	-	-	-	-	-	-	-
MiSeq_LVRS_060-238009774/9757-21	-	P.1	P.1	1		FALSE	-	-	-	-	-	-	-	-	-
MiSeq_LVRS_060-238009774/9761-21	-	P.1	P.1	1		FALSE	-	-	-	-	-	-	-	-	-
MiSeq_LVRS_060-238009774/9762-21	-	P.1	P.1	1		FALSE	-	-	-	-	-	-	-	-	-
MiSeq_LVRS_060-238009774/9765-21	-	P.1	P.1	1		FALSE	-	-	-	-	-	-	-	-	-
MiSeq_LVRS_060-238009774/9767-21	-	P.1	P.1	1		FALSE	-	-	-	-	-	-	-	-	-
MiSeq_LVRS_060-238009774/9769-21	-	P.1	P.1	1		FALSE	-	-	-	-	-	-	-	-	-
MiSeq_LVRS_060-238009774/9770-21	-	P.2	P.2	1		FALSE	-	-	-	-	-	-	-	-	-
Miseq_LVRS_061-238015778/7399-21	-	B.1	B.1	1		FALSE	-	-	-	-	-	-	-	-	-
Miseq_LVRS_061-238015778/7665-21	-	P.1	P.1	1		FALSE	-	-	-	-	-	-	-	-	-
Miseq_LVRS_061-238015778/7971-21-POOL2	-	B.1	B.1	1		FALSE	-	-	-	-	-	-	-	-	-
Miseq_LVRS_061-238015778/8995-21	-	P.1	P.1	1		FALSE	-	-	-	-	-	-	-	-	-
Miseq_LVRS_061-238015778/9640-21	-	P.1	P.1	1		FALSE	-	-	-	-	-	-	-	-	-
Miseq_LVRS_061-238015778/9648-21	-	N.9	N.9	1		FALSE	-	-	-	-	-	-	-	-	-
Miseq_LVRS_061-238015778/9657-21	-	P.2	P.2	1		FALSE	-	-	-	-	-	-	-	-	-
Miseq_LVRS_062-239129891/10183-21	-	P.1	P.1	1		FALSE	-	-	-	-	-	-	-	-	-
Miseq_LVRS_062-239129891/10184-21	-	P.1	P.1	1		FALSE	-	-	-	-	-	-	-	-	-
Miseq_LVRS_062-239129891/10185-21	-	P.1	P.1	1		FALSE	-	-	-	-	-	-	-	-	-
Miseq_LVRS_062-239129891/10186-21	-	P.1	P.1	1		FALSE	-	-	-	-	-	-	-	-	-
Miseq_LVRS_062-239129891/10188-21	-	P.2	P.2	1		FALSE	-	-	-	-	-	-	-	-	-
Miseq_LVRS_062-239129891/10195-21	-	P.1	P.1	1		FALSE	-	-	-	-	-	-	-	-	-
Miseq_LVRS_062-239129891/10197-21	-	P.1	P.1	1		FALSE	-	-	-	-	-	-	-	-	-
Miseq_LVRS_062-239129891/10209-21	-	P.1	P.1	1		FALSE	-	-	-	-	-	-	-	-	-
Miseq_LVRS_062-239129891/10214-21	-	P.1	P.1	1		FALSE	-	-	-	-	-	-	-	-	-
Miseq_LVRS_062-239129891/10220-21	-	P.1	P.1	1		FALSE	-	-	-	-	-	-	-	-	-
Miseq_LVRS_062-239129891/10228-21	-	P.1	P.1	1		FALSE	-	-	-	-	-	-	-	-	-
Miseq_LVRS_062-239129891/10836-21	-	P.1	P.1	1		FALSE	-	-	-	-	-	-	-	-	-
Miseq_LVRS_062-239129891/10840-21	-	P.2	P.2	1		FALSE	-	-	-	-	-	-	-	-	-
Miseq_LVRS_062-239129891/10842-21	-	P.2	P.2	1		FALSE	-	-	-	-	-	-	-	-	-
Miseq_LVRS_062-239129891/10845-21	-	P.1	P.1	1		FALSE	-	-	-	-	-	-	-	-	-
Miseq_LVRS_062-239129891/10846-21	-	P.1	P.1	1		FALSE	-	-	-	-	-	-	-	-	-
Miseq_LVRS_062-239129891/10847-21	-	P.1	P.1	1		FALSE	-	-	-	-	-	-	-	-	-
Miseq_LVRS_062-239129891/10848-21	-	P.1	P.1	1		FALSE	-	-	-	-	-	-	-	-	-
Miseq_LVRS_062-239129891/10855-21	-	B.1.1.28	B.1.1.28	1		FALSE	-	-	-	-	-	-	-	-	-
Miseq_LVRS_062-239129891/10858-21	-	P.1	P.1	1		FALSE	-	-	-	-	-	-	-	-	-
Miseq_LVRS_062-239129891/10929-20	-	B.1.2	B.1.2	1		FALSE	-	-	-	-	-	-	-	-	-
Miseq_LVRS_062-239129891/10930-20	-	B.1.595	B.1.595	1		FALSE	-	-	-	-	-	-	-	-	-
Miseq_LVRS_062-239129891/11151-21	-	B.1.1.33	B.1.1.33	1		FALSE	-	-	-	-	-	-	-	-	-
Miseq_LVRS_062-239129891/11152-21	-	P.2	P.2	1		FALSE	-	-	-	-	-	-	-	-	-
Miseq_LVRS_062-239129891/11157-21	-	P.1	P.1	1		FALSE	-	-	-	-	-	-	-	-	-
Miseq_LVRS_062-239129891/11159-21	-	P.2	P.2	1		FALSE	-	-	-	-	-	-	-	-	-
Miseq_LVRS_062-239129891/11160-21	-	P.2	P.2	1		FALSE	-	-	-	-	-	-	-	-	-
Miseq_LVRS_062-239129891/11162-21	-	P.2	P.2	1		FALSE	-	-	-	-	-	-	-	-	-
Miseq_LVRS_062-239129891/11163-21	-	P.1	P.1	1		FALSE	-	-	-	-	-	-	-	-	-
Miseq_LVRS_062-239129891/11164-21	-	P.2	P.2	1		FALSE	-	-	-	-	-	-	-	-	-
Miseq_LVRS_062-239129891/11167-21	-	P.2	P.2	1		FALSE	-	-	-	-	-	-	-	-	-
Miseq_LVRS_062-239129891/11168-21	-	P.1	P.1	1		FALSE	-	-	-	-	-	-	-	-	-
Miseq_LVRS_062-239129891/11171-21	-	P.1	P.1	1		FALSE	-	-	-	-	-	-	-	-	-
Miseq_LVRS_062-239129891/11176-21	-	N.9	N.9	1		FALSE	-	-	-	-	-	-	-	-	-
Miseq_LVRS_062-239129891/11178-21	-	P.1	P.1	1		FALSE	-	-	-	-	-	-	-	-	-
Miseq_LVRS_062-239129891/11180-21	-	P.1	P.1	1		FALSE	-	-	-	-	-	-	-	-	-
Miseq_LVRS_062-239129891/11181-21	-	P.1	P.1	1		FALSE	-	-	-	-	-	-	-	-	-
Miseq_LVRS_062-239129891/33820-20	-	B.1.378	B.1.378	1		FALSE	-	-	-	-	-	-	-	-	-
Miseq_LVRS_062-239129891/33827-20	-	B.1.395	B.1.395	1		FALSE	-	-	-	-	-	-	-	-	-
Miseq_LVRS_062-239129891/33828-20	-	B.1.395	B.1.395	1		FALSE	-	-	-	-	-	-	-	-	-
Miseq_LVRS_062-239129891/33830-20	-	B.1.240	B.1.240	1		FALSE	-	-	-	-	-	-	-	-	-
Miseq_LVRS_062-239129891/33845-20	-	B.1.1.192	B.1.1.192	1		FALSE	-	-	-	-	-	-	-	-	-
Miseq_LVRS_062-239129891/33847-20	-	B.1.1.192	B.1.1.192	1		FALSE	-	-	-	-	-	-	-	-	-
Miseq_LVRS_062-239129891/33858-20	-	B.1.1.192	B.1.1.192	1		FALSE	-	-	-	-	-	-	-	-	-
Miseq_LVRS_063-240529289/06866-21-1P	-	N.9	N.9	1		FALSE	-	-	-	-	-	-	-	-	-
Miseq_LVRS_063-240529289/10199-21	-	P.1	P.1	1		FALSE	-	-	-	-	-	-	-	-	-
Miseq_LVRS_063-240529289/10201-21	-	P.1	P.1	1		FALSE	-	-	-	-	-	-	-	-	-
Miseq_LVRS_063-240529289/10203-21	-	P.1	P.1	1		FALSE	-	-	-	-	-	-	-	-	-
Miseq_LVRS_063-240529289/10208-21	-	P.1	P.1	1		FALSE	-	-	-	-	-	-	-	-	-
Miseq_LVRS_063-240529289/10212-21	-	P.2	P.2	1		FALSE	-	-	-	-	-	-	-	-	-
Miseq_LVRS_063-240529289/10213-21	-	P.1	P.1	1		FALSE	-	-	-	-	-	-	-	-	-
Miseq_LVRS_063-240529289/10250-21	-	B.1.1.28	B.1.1.28	1		FALSE	-	-	-	-	-	-	-	-	-
Miseq_LVRS_063-240529289/10253-21	-	P.1	P.1	1		FALSE	-	-	-	-	-	-	-	-	-
Miseq_LVRS_063-240529289/10262-21	-	P.1	P.1	1		FALSE	-	-	-	-	-	-	-	-	-
Miseq_LVRS_063-240529289/10271-21	-	P.1	P.1	1		FALSE	-	-	-	-	-	-	-	-	-
Miseq_LVRS_063-240529289/10273-21	-	P.1	P.1	1		FALSE	-	-	-	-	-	-	-	-	-
Miseq_LVRS_063-240529289/10275-21	-	P.1	P.1	1		FALSE	-	-	-	-	-	-	-	-	-
Miseq_LVRS_063-240529289/10280-21	-	P.1	P.1	1		FALSE	-	-	-	-	-	-	-	-	-
Miseq_LVRS_063-240529289/10283-21	-	P.1	P.1	1		FALSE	-	-	-	-	-	-	-	-	-
Miseq_LVRS_063-240529289/10788-21	-	P.2	P.2	1		FALSE	-	-	-	-	-	-	-	-	-
Miseq_LVRS_063-240529289/10862-21	-	P.1	P.1	1		FALSE	-	-	-	-	-	-	-	-	-
Miseq_LVRS_063-240529289/10863-21	-	P.1	P.1	1		FALSE	-	-	-	-	-	-	-	-	-
Miseq_LVRS_063-240529289/10865-21	-	P.1	P.1	1		FALSE	-	-	-	-	-	-	-	-	-
Miseq_LVRS_063-240529289/10868-21	-	P.2	P.2	1		FALSE	-	-	-	-	-	-	-	-	-
Miseq_LVRS_063-240529289/10869-21	-	P.1	P.1	1		FALSE	-	-	-	-	-	-	-	-	-
Miseq_LVRS_063-240529289/10871-21	-	P.1	P.1	1		FALSE	-	-	-	-	-	-	-	-	-
Miseq_LVRS_063-240529289/10872-21	-	P.1	P.1	1		FALSE	-	-	-	-	-	-	-	-	-
Miseq_LVRS_063-240529289/10882-21	-	P.1	P.1	1		FALSE	-	-	-	-	-	-	-	-	-
Miseq_LVRS_063-240529289/10883-21	-	P.1	P.1	1		FALSE	-	-	-	-	-	-	-	-	-
Miseq_LVRS_063-240529289/10890-21	-	P.2	P.2	1		FALSE	-	-	-	-	-	-	-	-	-
Miseq_LVRS_063-240529289/10892-21	-	P.1	P.1	1		FALSE	-	-	-	-	-	-	-	-	-
Miseq_LVRS_063-240529289/11047-21	-	P.2	P.2	1		FALSE	-	-	-	-	-	-	-	-	-
Miseq_LVRS_063-240529289/11049-21	-	P.1	P.1	1		FALSE	-	-	-	-	-	-	-	-	-
Miseq_LVRS_063-240529289/11053-21	-	P.1	P.1	1		FALSE	-	-	-	-	-	-	-	-	-
Miseq_LVRS_063-240529289/11183-21	-	P.1	P.1	1		FALSE	-	-	-	-	-	-	-	-	-
Miseq_LVRS_063-240529289/11186-21	-	P.2	P.2	1		FALSE	-	-	-	-	-	-	-	-	-
Miseq_LVRS_063-240529289/11189-21	-	P.1	P.1	1		FALSE	-	-	-	-	-	-	-	-	-
Miseq_LVRS_063-240529289/11194-21	-	P.1	P.1	1		FALSE	-	-	-	-	-	-	-	-	-
Miseq_LVRS_063-240529289/11445-21	-	P.1	P.1	1		FALSE	-	-	-	-	-	-	-	-	-
Miseq_LVRS_063-240529289/11451-21	-	P.2	P.2	1		FALSE	-	-	-	-	-	-	-	-	-
Miseq_LVRS_063-240529289/11460-21	-	P.1	P.1	1		FALSE	-	-	-	-	-	-	-	-	-
Miseq_LVRS_063-240529289/11465-21	-	P.1	P.1	1		FALSE	-	-	-	-	-	-	-	-	-
Miseq_LVRS_063-240529289/11470-21	-	P.1	P.1	1		FALSE	-	-	-	-	-	-	-	-	-
Miseq_LVRS_063-240529289/11473-21	-	N.10	N.10	1		FALSE	-	-	-	-	-	-	-	-	-
Miseq_LVRS_063-240529289/11474-21	-	P.1	P.1	1		FALSE	-	-	-	-	-	-	-	-	-
Miseq_LVRS_064-240358123/10196-21	-	P.1	P.1	1		FALSE	-	-	-	-	-	-	-	-	-
Miseq_LVRS_064-240358123/10257-21	-	P.1	P.1	1		FALSE	-	-	-	-	-	-	-	-	-
Miseq_LVRS_064-240358123/10776-21-REP	-	P.2	P.2	1		FALSE	-	-	-	-	-	-	-	-	-
Miseq_LVRS_064-240358123/10777-21	-	P.2	P.2	1		FALSE	-	-	-	-	-	-	-	-	-
Miseq_LVRS_064-240358123/10778-21	-	P.1	P.1	1		FALSE	-	-	-	-	-	-	-	-	-
Miseq_LVRS_064-240358123/10778-21-REP	-	P.1	P.1	1		FALSE	-	-	-	-	-	-	-	-	-
Miseq_LVRS_064-240358123/10782-21	-	P.1	P.1	1		FALSE	-	-	-	-	-	-	-	-	-
Miseq_LVRS_064-240358123/10787-21	-	P.1	P.1	1		FALSE	-	-	-	-	-	-	-	-	-
Miseq_LVRS_064-240358123/10788-21	-	P.2	P.2	1		FALSE	-	-	-	-	-	-	-	-	-
Miseq_LVRS_064-240358123/11476-21	-	P.1	P.1	1		FALSE	-	-	-	-	-	-	-	-	-
Miseq_LVRS_064-240358123/11478-21	-	P.1	P.1	1		FALSE	-	-	-	-	-	-	-	-	-
Miseq_LVRS_064-240358123/11479-21	-	P.1	P.1	1		FALSE	-	-	-	-	-	-	-	-	-
Miseq_LVRS_064-240358123/11481-21	-	P.1	P.1	1		FALSE	-	-	-	-	-	-	-	-	-
Miseq_LVRS_064-240358123/11483-21	-	P.1	P.1	1		FALSE	-	-	-	-	-	-	-	-	-
Miseq_LVRS_064-240358123/11499-21	-	B.1.1.33	B.1.1.33	1		FALSE	-	-	-	-	-	-	-	-	-
Miseq_LVRS_064-240358123/11502-21	-	N.9	N.9	1		FALSE	-	-	-	-	-	-	-	-	-
Miseq_LVRS_064-240358123/11506-21	-	N.10	N.10	1		FALSE	-	-	-	-	-	-	-	-	-
Miseq_LVRS_064-240358123/11507-21	-	P.2	P.2	1		FALSE	-	-	-	-	-	-	-	-	-
Miseq_LVRS_064-240358123/11513-21	-	N.10	N.10	1		FALSE	-	-	-	-	-	-	-	-	-
Miseq_LVRS_064-240358123/11519-21	-	P.2	P.2	1		FALSE	-	-	-	-	-	-	-	-	-
Miseq_LVRS_064-240358123/11520-21	-	P.2	P.2	1		FALSE	-	-	-	-	-	-	-	-	-
Miseq_LVRS_064-240358123/11521-21	-	N.9	N.9	1		FALSE	-	-	-	-	-	-	-	-	-
Miseq_LVRS_064-240358123/11523-21	-	P.2	P.2	1		FALSE	-	-	-	-	-	-	-	-	-
Miseq_LVRS_064-240358123/11524-21	-	P.2	P.2	1		FALSE	-	-	-	-	-	-	-	-	-
Miseq_LVRS_064-240358123/11526-21	-	N.10	N.10	1		FALSE	-	-	-	-	-	-	-	-	-
Miseq_LVRS_064-240358123/12154-21	-	P.1	P.1	1		FALSE	-	-	-	-	-	-	-	-	-
Miseq_LVRS_064-240358123/12157-21	-	B.1.1.7	B.1.1.7	1		FALSE	-	-	-	-	-	-	-	-	-
Miseq_LVRS_064-240358123/12159-21	-	P.1	P.1	1		FALSE	-	-	-	-	-	-	-	-	-
Miseq_LVRS_064-240358123/12160-21	-	P.1	P.1	1		FALSE	-	-	-	-	-	-	-	-	-
Miseq_LVRS_064-240358123/12356-21	-	P.1	P.1	1		FALSE	-	-	-	-	-	-	-	-	-
Miseq_LVRS_064-240358123/12404-21	-	P.1	P.1	1		FALSE	-	-	-	-	-	-	-	-	-
Miseq_LVRS_064-240358123/12405-21	-	P.1	P.1	1		FALSE	-	-	-	-	-	-	-	-	-
Miseq_LVRS_064-240358123/12408-21	-	P.2	P.2	1		FALSE	-	-	-	-	-	-	-	-	-
Miseq_LVRS_064-240358123/12410-21	-	P.1	P.1	1		FALSE	-	-	-	-	-	-	-	-	-
Miseq_LVRS_064-240358123/12415-21	-	P.1	P.1	1		FALSE	-	-	-	-	-	-	-	-	-
Miseq_LVRS_064-240358123/12416-21	-	B.1.1.28	B.1.1.28	1		FALSE	-	-	-	-	-	-	-	-	-
Miseq_LVRS_064-240358123/12417-21	-	P.1	P.1	1		FALSE	-	-	-	-	-	-	-	-	-
Miseq_LVRS_064-240358123/12418-21	-	P.1	P.1	1		FALSE	-	-	-	-	-	-	-	-	-
Miseq_LVRS_064-240358123/12421-21	-	P.1	P.1	1		FALSE	-	-	-	-	-	-	-	-	-
Miseq_LVRS_064-240358123/12425-21	-	P.1	P.1	1		FALSE	-	-	-	-	-	-	-	-	-
Miseq_LVRS_064-240358123/12429-21	-	P.1	P.1	1		FALSE	-	-	-	-	-	-	-	-	-
Miseq_LVRS_064-240358123/12432-21	-	P.1	P.1	1		FALSE	-	-	-	-	-	-	-	-	-
Miseq_LVRS_064-240358123/12435-21	-	P.1	P.1	1		FALSE	-	-	-	-	-	-	-	-	-
Miseq_LVRS_064-240358123/12436-21	-	P.1	P.1	1		FALSE	-	-	-	-	-	-	-	-	-
Miseq_LVRS_064-240358123/12439-21	-	P.1	P.1	1		FALSE	-	-	-	-	-	-	-	-	-
Miseq_LVRS_064-240358123/12440-21	-	P.1	P.1	1		FALSE	-	-	-	-	-	-	-	-	-
Miseq_LVRS_064-240358123/12441-21	-	P.1	P.1	1		FALSE	-	-	-	-	-	-	-	-	-
Miseq_LVRS_064-240358123/12442-21	-	P.1	P.1	1		FALSE	-	-	-	-	-	-	-	-	-
Miseq_LVRS_064-240358123/12443-21	-	P.1	P.1	1		FALSE	-	-	-	-	-	-	-	-	-
Miseq_LVRS_064-240358123/12444-21	-	P.1	P.1	1		FALSE	-	-	-	-	-	-	-	-	-
Miseq_LVRS_064-240358123/12445-21	-	P.1	P.1	1		FALSE	-	-	-	-	-	-	-	-	-
Miseq_LVRS_064-240358123/12447-21	-	P.1	P.1	1		FALSE	-	-	-	-	-	-	-	-	-
Miseq_LVRS_064-240358123/12448-21	-	P.1	P.1	1		FALSE	-	-	-	-	-	-	-	-	-
Miseq_LVRS_064-240358123/12450-21	-	P.1	P.1	1		FALSE	-	-	-	-	-	-	-	-	-
Miseq_LVRS_064-240358123/12451-21	-	P.1	P.1	1		FALSE	-	-	-	-	-	-	-	-	-
Miseq_LVRS_064-240358123/12456-21	-	P.2	P.2	1		FALSE	-	-	-	-	-	-	-	-	-
Miseq_LVRS_064-240358123/16574-20-1P	-	B.1.1	B.1.1	1		FALSE	-	-	-	-	-	-	-	-	-
MiSeq_LVRS_065-241478240/11194-21	-	P.1	P.1	1		FALSE	-	-	-	-	-	-	-	-	-
MiSeq_LVRS_065-241478240/12966-21	-	P.1	P.1	1		FALSE	-	-	-	-	-	-	-	-	-
MiSeq_LVRS_065-241478240/12971-21	-	P.1	P.1	1		FALSE	-	-	-	-	-	-	-	-	-
MiSeq_LVRS_065-241478240/12973-21	-	P.1	P.1	1		FALSE	-	-	-	-	-	-	-	-	-
MiSeq_LVRS_065-241478240/12975-21	-	P.1	P.1	1		FALSE	-	-	-	-	-	-	-	-	-
MiSeq_LVRS_065-241478240/13039-21	-	P.1	P.1	1		FALSE	-	-	-	-	-	-	-	-	-
MiSeq_LVRS_065-241478240/13104-21	-	P.1	P.1	1		FALSE	-	-	-	-	-	-	-	-	-
MiSeq_LVRS_065-241478240/13110-21	-	B.1.1.7	B.1.1.7	1		FALSE	-	-	-	-	-	-	-	-	-
MiSeq_LVRS_065-241478240/13446-21	-	P.2	P.2	1		FALSE	-	-	-	-	-	-	-	-	-
MiSeq_LVRS_065-241478240/13448-21	-	P.2	P.2	1		FALSE	-	-	-	-	-	-	-	-	-
MiSeq_LVRS_065-241478240/33872-20	-	B.1	B.1	1		FALSE	-	-	-	-	-	-	-	-	-
MiSeq_LVRS_065-241478240/33898-20	-	B.1.1.368	B.1.1.368	1		FALSE	-	-	-	-	-	-	-	-	-
Miseq_LVRS_066-242889647/11240-21	-	P.1	P.1	1		FALSE	-	-	-	-	-	-	-	-	-
Miseq_LVRS_066-242889647/11271-21	-	P.1	P.1	1		FALSE	-	-	-	-	-	-	-	-	-
Miseq_LVRS_066-242889647/11296-21	-	P.1	P.1	1		FALSE	-	-	-	-	-	-	-	-	-
Miseq_LVRS_066-242889647/11345-21	-	P.1	P.1	1		FALSE	-	-	-	-	-	-	-	-	-
Miseq_LVRS_066-242889647/12109-21	-	P.1	P.1	1		FALSE	-	-	-	-	-	-	-	-	-
Miseq_LVRS_066-242889647/12300-21	-	P.1	P.1	1		FALSE	-	-	-	-	-	-	-	-	-
Miseq_LVRS_066-242889647/13575-21	-	P.1	P.1	1		FALSE	-	-	-	-	-	-	-	-	-
Miseq_LVRS_066-242889647/13624-21	-	P.1	P.1	1		FALSE	-	-	-	-	-	-	-	-	-
Miseq_LVRS_066-242889647/13641-21	-	P.1	P.1	1		FALSE	-	-	-	-	-	-	-	-	-
Miseq_LVRS_066-242889647/13655-21	-	P.1	P.1	1		FALSE	-	-	-	-	-	-	-	-	-
Miseq_LVRS_066-242889647/13656-21	-	P.1	P.1	1		FALSE	-	-	-	-	-	-	-	-	-
Miseq_LVRS_066-242889647/13687-21	-	P.1	P.1	1		FALSE	-	-	-	-	-	-	-	-	-
Miseq_LVRS_066-242889647/14035-21	-	P.1	P.1	1		FALSE	-	-	-	-	-	-	-	-	-
Miseq_LVRS_066-242889647/14221-21	-	P.1	P.1	1		FALSE	-	-	-	-	-	-	-	-	-
Miseq_LVRS_066-242889647/14230-21	-	P.1	P.1	1		FALSE	-	-	-	-	-	-	-	-	-
Miseq_LVRS_066-242889647/14231-21	-	P.2	P.2	1		FALSE	-	-	-	-	-	-	-	-	-
Miseq_LVRS_066-242889647/14232-21	-	P.1	P.1	1		FALSE	-	-	-	-	-	-	-	-	-
Miseq_LVRS_066-242889647/14233-21	-	P.1	P.1	1		FALSE	-	-	-	-	-	-	-	-	-
Miseq_LVRS_066-242889647/14235-21	-	B.1.1.33	B.1.1.33	1		FALSE	-	-	-	-	-	-	-	-	-
Miseq_LVRS_066-242889647/14238-21	-	P.1	P.1	1		FALSE	-	-	-	-	-	-	-	-	-
Miseq_LVRS_066-242889647/14239-21	-	P.1	P.1	1		FALSE	-	-	-	-	-	-	-	-	-
Miseq_LVRS_066-242889647/14240-21	-	P.1	P.1	1		FALSE	-	-	-	-	-	-	-	-	-
Miseq_LVRS_066-242889647/14242-21	-	P.1	P.1	1		FALSE	-	-	-	-	-	-	-	-	-
Miseq_LVRS_066-242889647/14243-21	-	P.1	P.1	1		FALSE	-	-	-	-	-	-	-	-	-
Miseq_LVRS_066-242889647/14244-21	-	P.1	P.1	1		FALSE	-	-	-	-	-	-	-	-	-
Miseq_LVRS_066-242889647/14245-21	-	P.1	P.1	1		FALSE	-	-	-	-	-	-	-	-	-
Miseq_LVRS_066-242889647/14246-21	-	P.1	P.1	1		FALSE	-	-	-	-	-	-	-	-	-
Miseq_LVRS_066-242889647/14252-21	-	P.1	P.1	1		FALSE	-	-	-	-	-	-	-	-	-
Miseq_LVRS_066-242889647/14253-21	-	P.1	P.1	1		FALSE	-	-	-	-	-	-	-	-	-
Miseq_LVRS_066-242889647/14389-20	-	B.1.1.33	B.1.1.33	1		FALSE	-	-	-	-	-	-	-	-	-
Miseq_LVRS_066-242889647/14552-21	-	P.1	P.1	1		FALSE	-	-	-	-	-	-	-	-	-
Miseq_LVRS_066-242889647/14558-21	-	P.1	P.1	1		FALSE	-	-	-	-	-	-	-	-	-
Miseq_LVRS_066-242889647/14560-21	-	P.1	P.1	1		FALSE	-	-	-	-	-	-	-	-	-
Miseq_LVRS_066-242889647/14561-21	-	P.1	P.1	1		FALSE	-	-	-	-	-	-	-	-	-
Miseq_LVRS_066-242889647/14562-21	-	P.1	P.1	1		FALSE	-	-	-	-	-	-	-	-	-
Miseq_LVRS_066-242889647/14564-21	-	P.1	P.1	1		FALSE	-	-	-	-	-	-	-	-	-
Miseq_LVRS_066-242889647/14565-21	-	P.1	P.1	1		FALSE	-	-	-	-	-	-	-	-	-
Miseq_LVRS_066-242889647/14566-21	-	P.1	P.1	1		FALSE	-	-	-	-	-	-	-	-	-
Miseq_LVRS_066-242889647/14572-21	-	P.1	P.1	1		FALSE	-	-	-	-	-	-	-	-	-
Miseq_LVRS_066-242889647/14573-21	-	P.1	P.1	1		FALSE	-	-	-	-	-	-	-	-	-
Miseq_LVRS_066-242889647/14598-21	-	P.1	P.1	1		FALSE	-	-	-	-	-	-	-	-	-
Miseq_LVRS_066-242889647/14599-21	-	P.1	P.1	1		FALSE	-	-	-	-	-	-	-	-	-
Miseq_LVRS_066-242889647/14600-21	-	P.1	P.1	1		FALSE	-	-	-	-	-	-	-	-	-
Miseq_LVRS_066-242889647/14601-21	-	P.1	P.1	1		FALSE	-	-	-	-	-	-	-	-	-
Miseq_LVRS_066-242889647/14602-21	-	P.1	P.1	1		FALSE	-	-	-	-	-	-	-	-	-
Miseq_LVRS_066-242889647/14604-21	-	P.1	P.1	1		FALSE	-	-	-	-	-	-	-	-	-
Miseq_LVRS_066-242889647/14605-21	-	P.1	P.1	1		FALSE	-	-	-	-	-	-	-	-	-
Miseq_LVRS_066-242889647/14607-21	-	P.1	P.1	1		FALSE	-	-	-	-	-	-	-	-	-
Miseq_LVRS_066-242889647/14610-21	-	P.1	P.1	1		FALSE	-	-	-	-	-	-	-	-	-
Miseq_LVRS_066-242889647/14612-21	-	P.2	P.2	1		FALSE	-	-	-	-	-	-	-	-	-
Miseq_LVRS_066-242889647/14613-21	-	P.1	P.1	1		FALSE	-	-	-	-	-	-	-	-	-
Miseq_LVRS_066-242889647/14614-21	-	P.1	P.1	1		FALSE	-	-	-	-	-	-	-	-	-
Miseq_LVRS_066-242889647/14615-21	-	P.1	P.1	1		FALSE	-	-	-	-	-	-	-	-	-
Miseq_LVRS_066-242889647/14617-21	-	P.1	P.1	1		FALSE	-	-	-	-	-	-	-	-	-
Miseq_LVRS_066-242889647/14621-21	-	P.1	P.1	1		FALSE	-	-	-	-	-	-	-	-	-
Miseq_LVRS_066-242889647/14624-21	-	P.1	P.1	1		FALSE	-	-	-	-	-	-	-	-	-
Miseq_LVRS_066-242889647/14626-21	-	P.1	P.1	1		FALSE	-	-	-	-	-	-	-	-	-
Miseq_LVRS_066-242889647/14628-21	-	P.1	P.1	1		FALSE	-	-	-	-	-	-	-	-	-
Miseq_LVRS_066-242889647/21303-20	-	P.2	P.2	1		FALSE	-	-	-	-	-	-	-	-	-
MiSeq_LVRS_067_25032021-240032794/6996-21	-	P.2	P.2	1		FALSE	-	-	-	-	-	-	-	-	-
MiSeq_LVRS_067_25032021-240032794/8495-21	-	P.1	P.1	1		FALSE	-	-	-	-	-	-	-	-	-
MiSeq_LVRS_067_25032021-240032794/8921-21	-	P.1	P.1	1		FALSE	-	-	-	-	-	-	-	-	-
MiSeq_LVRS_068-242406164/12968-21	-	P.1	P.1	1		FALSE	-	-	-	-	-	-	-	-	-
MiSeq_LVRS_068-242406164/12974-21	-	P.2	P.2	1		FALSE	-	-	-	-	-	-	-	-	-
MiSeq_LVRS_068-242406164/13459-21	-	P.1	P.1	1		FALSE	-	-	-	-	-	-	-	-	-
MiSeq_LVRS_068-242406164/13463-21	-	P.1	P.1	1		FALSE	-	-	-	-	-	-	-	-	-
MiSeq_LVRS_068-242406164/14203-21	-	P.1	P.1	1		FALSE	-	-	-	-	-	-	-	-	-
MiSeq_LVRS_068-242406164/14212-21	-	P.1	P.1	1		FALSE	-	-	-	-	-	-	-	-	-
MiSeq_LVRS_068-242406164/14217-21	-	P.1	P.1	1		FALSE	-	-	-	-	-	-	-	-	-
Miseq_LVRS_069-249035793/15091-21	-	P.1	P.1	1		FALSE	-	-	-	-	-	-	-	-	-
Miseq_LVRS_069-249035793/15094-21	-	P.1	P.1	1		FALSE	-	-	-	-	-	-	-	-	-
Miseq_LVRS_069-249035793/15096-21	-	P.1	P.1	1		FALSE	-	-	-	-	-	-	-	-	-
Miseq_LVRS_069-249035793/15097-21	-	P.1	P.1	1		FALSE	-	-	-	-	-	-	-	-	-
Miseq_LVRS_069-249035793/15098-21	-	P.1	P.1	1		FALSE	-	-	-	-	-	-	-	-	-
Miseq_LVRS_069-249035793/15099-21	-	P.1	P.1	1		FALSE	-	-	-	-	-	-	-	-	-
Miseq_LVRS_069-249035793/15100-21	-	P.1	P.1	1		FALSE	-	-	-	-	-	-	-	-	-
Miseq_LVRS_069-249035793/15632-21	-	P.1	P.1	1		FALSE	-	-	-	-	-	-	-	-	-
Miseq_LVRS_069-249035793/15636-21	-	P.1	P.1	1		FALSE	-	-	-	-	-	-	-	-	-
Miseq_LVRS_069-249035793/15660-21	-	B.1.1	B.1.1	1		FALSE	-	-	-	-	-	-	-	-	-
Miseq_LVRS_069-249035793/15664-21	-	B.1.1	B.1.1	1		FALSE	-	-	-	-	-	-	-	-	-
Miseq_LVRS_069-249035793/15666-21	-	B.1.1.348	B.1.1.348	1		FALSE	-	-	-	-	-	-	-	-	-
Miseq_LVRS_069-249035793/15672-21	-	B.1.1.274	B.1.1.274	1		FALSE	-	-	-	-	-	-	-	-	-
Miseq_LVRS_069-249035793/15678-21	-	B.1.1.7	B.1.1.7	1		FALSE	-	-	-	-	-	-	-	-	-
Miseq_LVRS_069-249035793/15695-21	-	P.2	P.2	1		FALSE	-	-	-	-	-	-	-	-	-
Miseq_LVRS_069-249035793/15697-21	-	P.1	P.1	1		FALSE	-	-	-	-	-	-	-	-	-
Miseq_LVRS_069-249035793/15700-21	-	P.1	P.1	1		FALSE	-	-	-	-	-	-	-	-	-
Miseq_LVRS_069-249035793/15701-21	-	P.1	P.1	1		FALSE	-	-	-	-	-	-	-	-	-
Miseq_LVRS_069-249035793/15706-21	-	P.1	P.1	1		FALSE	-	-	-	-	-	-	-	-	-
Miseq_LVRS_069-249035793/15708-21	-	P.1	P.1	1		FALSE	-	-	-	-	-	-	-	-	-
Miseq_LVRS_069-249035793/15710-21	-	P.2	P.2	1		FALSE	-	-	-	-	-	-	-	-	-
Miseq_LVRS_069-249035793/15711-21	-	P.1	P.1	1		FALSE	-	-	-	-	-	-	-	-	-
Miseq_LVRS_069-249035793/15712-21	-	P.1	P.1	1		FALSE	-	-	-	-	-	-	-	-	-
Miseq_LVRS_069-249035793/15713-21	-	P.1	P.1	1		FALSE	-	-	-	-	-	-	-	-	-
Miseq_LVRS_069-249035793/15714-21	-	P.1	P.1	1		FALSE	-	-	-	-	-	-	-	-	-
Miseq_LVRS_069-249035793/15715-21	-	P.1	P.1	1		FALSE	-	-	-	-	-	-	-	-	-
Miseq_LVRS_069-249035793/15719-21	-	P.1	P.1	1		FALSE	-	-	-	-	-	-	-	-	-
Miseq_LVRS_069-249035793/15720-21	-	P.1	P.1	1		FALSE	-	-	-	-	-	-	-	-	-
Miseq_LVRS_069-249035793/15721-21	-	P.2	P.2	1		FALSE	-	-	-	-	-	-	-	-	-
Miseq_LVRS_069-249035793/15724-21	-	P.1	P.1	1		FALSE	-	-	-	-	-	-	-	-	-
Miseq_LVRS_069-249035793/15729-21	-	P.2	P.2	1		FALSE	-	-	-	-	-	-	-	-	-
Miseq_LVRS_069-249035793/15732-21	-	P.1	P.1	1		FALSE	-	-	-	-	-	-	-	-	-
Miseq_LVRS_069-249035793/15735-21	-	P.1	P.1	1		FALSE	-	-	-	-	-	-	-	-	-
Miseq_LVRS_069-249035793/15950-21	-	P.1	P.1	1		FALSE	-	-	-	-	-	-	-	-	-
Miseq_LVRS_069-249035793/15951-21	-	P.1	P.1	1		FALSE	-	-	-	-	-	-	-	-	-
Miseq_LVRS_069-249035793/15952-21	-	P.2	P.2	1		FALSE	-	-	-	-	-	-	-	-	-
Miseq_LVRS_069-249035793/15956-21	-	P.1	P.1	1		FALSE	-	-	-	-	-	-	-	-	-
Miseq_LVRS_069-249035793/15957-21	-	P.1	P.1	1		FALSE	-	-	-	-	-	-	-	-	-
Miseq_LVRS_069-249035793/15961-21	-	P.1	P.1	1		FALSE	-	-	-	-	-	-	-	-	-
Miseq_LVRS_069-249035793/15962-21	-	P.1	P.1	1		FALSE	-	-	-	-	-	-	-	-	-
Miseq_LVRS_069-249035793/15963-21	-	P.1	P.1	1		FALSE	-	-	-	-	-	-	-	-	-
Miseq_LVRS_069-249035793/15964-21	-	P.1	P.1	1		FALSE	-	-	-	-	-	-	-	-	-
Miseq_LVRS_069-249035793/15967-21	-	P.1	P.1	1		FALSE	-	-	-	-	-	-	-	-	-
Miseq_LVRS_069-249035793/16390-21	-	P.1	P.1	1		FALSE	-	-	-	-	-	-	-	-	-
Miseq_LVRS_069-249035793/16391-21	-	P.1	P.1	1		FALSE	-	-	-	-	-	-	-	-	-
Miseq_LVRS_069-249035793/16392-21	-	P.1	P.1	1		FALSE	-	-	-	-	-	-	-	-	-
Miseq_LVRS_069-249035793/16396-21	-	B.1.1.7	B.1.1.7	1		FALSE	-	-	-	-	-	-	-	-	-
Miseq_LVRS_069-249035793/16397-21	-	P.1	P.1	1		FALSE	-	-	-	-	-	-	-	-	-
Miseq_LVRS_069-249035793/16505-21	-	P.1	P.1	1		FALSE	-	-	-	-	-	-	-	-	-
Miseq_LVRS_069-249035793/16507-21	-	P.1	P.1	1		FALSE	-	-	-	-	-	-	-	-	-
Miseq_LVRS_069-249035793/16508-21	-	P.1	P.1	1		FALSE	-	-	-	-	-	-	-	-	-
Miseq_LVRS_069-249035793/16705-21	-	P.1	P.1	1		FALSE	-	-	-	-	-	-	-	-	-
Miseq_LVRS_069-249035793/16706-21	-	P.2	P.2	1		FALSE	-	-	-	-	-	-	-	-	-
Miseq_LVRS_069-249035793/16707-21	-	P.1	P.1	1		FALSE	-	-	-	-	-	-	-	-	-
Miseq_LVRS_069-249035793/16712-21	-	P.1	P.1	1		FALSE	-	-	-	-	-	-	-	-	-
Miseq_LVRS_069-249035793/16713-21	-	P.1	P.1	1		FALSE	-	-	-	-	-	-	-	-	-
Miseq_LVRS_069-249035793/16720-21	-	P.1	P.1	1		FALSE	-	-	-	-	-	-	-	-	-
Miseq_LVRS_069-249035793/16724-21	-	P.1	P.1	1		FALSE	-	-	-	-	-	-	-	-	-
Miseq_LVRS_069-249035793/16725-21	-	P.1	P.1	1		FALSE	-	-	-	-	-	-	-	-	-
Miseq_LVRS_069-249035793/33944-20	-	B.1	B.1	1		FALSE	-	-	-	-	-	-	-	-	-
Miseq_LVRS_069-249035793/33947-20	-	B.1.1.348	B.1.1.348	1		FALSE	-	-	-	-	-	-	-	-	-
Miseq_LVRS_069-249035793/33948-20	-	B.1	B.1	1		FALSE	-	-	-	-	-	-	-	-	-
Miseq_LVRS_069-249035793/8488-21	-	P.1	P.1	1		FALSE	-	-	-	-	-	-	-	-	-
*Lineages on parentheses are defined throghouth phylogenetic analysis
				24

## Sheet: Table S4
Table S4. Summary of samples with the lineage change assigned by Pangolin and phylogenetic analysis
genome	State	MAF sites	Mean and stdev MAFs depth*	Lineages**	GISAID ID
CE-FIOCRUZ-00657	CE	23	13.87% (4.35%)	P.2/P.1.1***	EPI_ISL_3869215
RS-FIOCRUZ-8680	RS	8	7.27% (15.86%)	P.1/P.1.2	EPI_ISL_983865
AM-FIOCRUZ-21142481RG	AM	31	32.14% (10.32%)	P.1/B.1.1.28***	EPI_ISL_1068258
RS-FIOCRUZ-2060	RS	25	19.42% (8.19%)	P.2/B.1.1.28***	EPI_ISL_2661789
BA-FIOCRUZ-4739	BA	31	38.26% (2.82%)	P.2/N.9***	EPI_ISL_2491769
ES-FIOCRUZ-6992	ES	14	12.32% (8.05%)	P.2/B.1.1	EPI_ISL_2645598
ES-FIOCRUZ-6993	ES	32	39.59% (12.88%)	B.1.1.28/P.1***	EPI_ISL_2645599
ES-FIOCRUZ-6999	ES	9	10.61% (4.52%)	B.1.1.33/B.1.1.28	EPI_ISL_2645605
PR-FIOCRUZ-7316	PR	15	21.04% (10.74%)	P.1/B.1.1.333	-
CE-FIOCRUZ-6559	CE	41	41.25% (2.62%)	P.1/P.2***	EPI_ISL_2661931
BA-FIOCRUZ-9644	BA	8	7.82% (2.53%)	B.1.1.153/B.1.1.34	EPI_ISL_2491739
SC-FIOCRUZ-10891	SC	28	12.50% (1.84%)	B.1.1.332/B.1.1.28***	EPI_ISL_2677092
MA-FIOCRUZ-11464	MA	23	17.94% (12.82%)	P.1/B.1	EPI_ISL_1465208
BA-FIOCRUZ-10781	BA	40	28.53% (10.72%)	P.1.1/B.1.1.28***	EPI_ISL_2491781
AM-FIOCRUZ-21890619RGS	AM	23	37.39% (9.94%)	P.1/B.1.1.28***	EPI_ISL_2777552
MG-FIOCRUZ-15969	MG	18	26.43% (4.63%)	P.1/B.1	EPI_ISL_2660561
*Mean value (stdev), MAF depth/total depth allele frequencies, raw results in Table S3. ** MajV/MinV Pango lineages. *** Confirmed lineage change in the phylogenetic analysis.

## Sheet: Table S5
Table S5. Major and minor alleles details
sample	position	gene	depth	major allele	minor allele	major allele depth	minor allele depth	minor/totalr depth
CE-FIOCRUZ-00657	733	ORF1AB	1241	T	C	1065	174	0.14021
CE-FIOCRUZ-00657	745	ORF1AB	1126	C	T	978	147	0.130551
CE-FIOCRUZ-00657	2749	ORF1AB	1644	C	T	1416	228	0.138686
CE-FIOCRUZ-00657	3828	ORF1AB	713	C	T	612	101	0.141655
CE-FIOCRUZ-00657	5648	ORF1AB	1731	A	C	1448	283	0.163489
CE-FIOCRUZ-00657	6319	ORF1AB	685	A	G	566	119	0.173723
CE-FIOCRUZ-00657	10667	ORF1AB	1017	G	T	890	127	0.124877
CE-FIOCRUZ-00657	11288	ORF1AB	1552	T	-	1266	141	0.0908505
CE-FIOCRUZ-00657	11289	ORF1AB	1401	C	-	1260	141	0.100642
CE-FIOCRUZ-00657	11290	ORF1AB	1410	T	-	1269	141	0.1
CE-FIOCRUZ-00657	11291	ORF1AB	1409	G	-	1266	141	0.100071
CE-FIOCRUZ-00657	11292	ORF1AB	1413	G	-	1272	141	0.0997877
CE-FIOCRUZ-00657	11293	ORF1AB	1397	T	-	1256	141	0.100931
CE-FIOCRUZ-00657	11294	ORF1AB	1416	T	-	1275	141	0.0995763
CE-FIOCRUZ-00657	11295	ORF1AB	1425	T	-	1284	141	0.0989474
CE-FIOCRUZ-00657	11296	ORF1AB	1450	T	-	1297	141	0.0972414
CE-FIOCRUZ-00657	11824	ORF1AB	882	T	C	748	134	0.151927
CE-FIOCRUZ-00657	12053	ORF1AB	773	T	C	667	106	0.137128
CE-FIOCRUZ-00657	12778	ORF1AB	1048	C	T	938	110	0.104962
CE-FIOCRUZ-00657	21638	S	681	C	T	553	128	0.187959
CE-FIOCRUZ-00657	23525	S	1238	C	T	1064	174	0.140549
CE-FIOCRUZ-00657	24642	S	908	C	T	775	133	0.146476
CE-FIOCRUZ-00657	25946	ORF3A	2185	G	A	1880	303	0.138673
CE-FIOCRUZ-00657	26149	ORF3A	1153	T	C	979	174	0.150911
CE-FIOCRUZ-00657	28167	ORF8	534	G	A	425	109	0.20412
CE-FIOCRUZ-00657	28253	ORF8	1144	T	C	892	246	0.215035
CE-FIOCRUZ-00657	28262	N	1249	G	GAACA	1019	230	0.184147
CE-FIOCRUZ-00657	28512	N	2833	C	G	2304	527	0.186022
CE-FIOCRUZ-00657	28628	N	2719	T	G	1997	722	0.265539
CE-FIOCRUZ-00657	28877	N	1276	A	T	1103	173	0.13558
CE-FIOCRUZ-00657	28878	N	1244	G	C	1075	169	0.135852
CE-FIOCRUZ-00657	28975	N	1617	T	G	1244	373	0.230674
RS-FIOCRUZ-8680	733	ORF1AB	2484	C	T	2358	126	0.0507246
RS-FIOCRUZ-8680	1871	ORF1AB	1755	T	G	1047	707	0.402849
RS-FIOCRUZ-8680	5648	ORF1AB	2320	C	A	2196	122	0.0525862
RS-FIOCRUZ-8680	21974	S	1618	T	G	1510	108	0.0667491
RS-FIOCRUZ-8680	22812	S	1836	C	A	1725	111	0.0604575
RS-FIOCRUZ-8680	23656	S	529	A	G	308	221	0.417769
RS-FIOCRUZ-8680	28167	ORF8	6060	A	G	5577	477	0.0787129
RS-FIOCRUZ-8680	28262	N	2262	GAACA	G	1787	475	0.209991
AM-FIOCRUZ-21142481RG	733	ORF1AB	2335	C	T	1590	745	0.319058
AM-FIOCRUZ-21142481RG	1190	ORF1AB	682	C	T	456	226	0.331378
AM-FIOCRUZ-21142481RG	2306	ORF1AB	505	C	T	395	110	0.217822
AM-FIOCRUZ-21142481RG	2544	ORF1AB	1377	C	T	963	414	0.300654
AM-FIOCRUZ-21142481RG	2749	ORF1AB	1922	T	C	1288	634	0.329865
AM-FIOCRUZ-21142481RG	3828	ORF1AB	338	T	C	225	113	0.33432
AM-FIOCRUZ-21142481RG	4179	ORF1AB	1136	A	G	1021	115	0.101232
AM-FIOCRUZ-21142481RG	5648	ORF1AB	1921	C	A	1295	626	0.325872
AM-FIOCRUZ-21142481RG	5849	ORF1AB	406	T	C	275	131	0.32266
AM-FIOCRUZ-21142481RG	11288	ORF1AB	2462	-	T	1024	412	0.167344
AM-FIOCRUZ-21142481RG	11289	ORF1AB	1441	-	C	1024	417	0.289382
AM-FIOCRUZ-21142481RG	11290	ORF1AB	1453	-	T	1024	429	0.295251
AM-FIOCRUZ-21142481RG	11291	ORF1AB	1456	-	G	1024	418	0.287088
AM-FIOCRUZ-21142481RG	11292	ORF1AB	1468	-	G	1024	444	0.302452
AM-FIOCRUZ-21142481RG	11293	ORF1AB	1482	-	T	1024	458	0.309042
AM-FIOCRUZ-21142481RG	11294	ORF1AB	1493	-	T	1024	469	0.314133
AM-FIOCRUZ-21142481RG	11295	ORF1AB	1498	-	T	1024	474	0.316422
AM-FIOCRUZ-21142481RG	11296	ORF1AB	1499	-	T	1024	419	0.27952
AM-FIOCRUZ-21142481RG	12778	ORF1AB	1145	T	C	696	449	0.39214
AM-FIOCRUZ-21142481RG	17259	ORF1AB	528	T	G	357	171	0.323864
AM-FIOCRUZ-21142481RG	21614	S	329	T	C	214	115	0.349544
AM-FIOCRUZ-21142481RG	21621	S	432	C	A	217	215	0.497685
AM-FIOCRUZ-21142481RG	21622	S	435	C	T	218	217	0.498851
AM-FIOCRUZ-21142481RG	21638	S	631	T	C	358	273	0.432647
AM-FIOCRUZ-21142481RG	23012	S	350	A	G	227	123	0.351429
AM-FIOCRUZ-21142481RG	23063	S	433	T	A	297	136	0.314088
AM-FIOCRUZ-21142481RG	23335	S	1289	T	C	1178	107	0.0830101
AM-FIOCRUZ-21142481RG	23525	S	1786	T	C	1271	515	0.288354
AM-FIOCRUZ-21142481RG	23638	S	1168	C	T	962	206	0.17637
AM-FIOCRUZ-21142481RG	24642	S	2360	T	C	1569	777	0.329237
AM-FIOCRUZ-21142481RG	25912	ORF3A	2281	G	T	1548	733	0.32135
AM-FIOCRUZ-21142481RG	28079	ORF8	855	G	T	749	106	0.123977
AM-FIOCRUZ-21142481RG	28167	ORF8	971	A	G	619	352	0.362513
AM-FIOCRUZ-21142481RG	28262	N	2671	GAACA	G	1566	1105	0.413703
AM-FIOCRUZ-21142481RG	28290	N	3222	C	T	2003	1219	0.378336
AM-FIOCRUZ-21142481RG	28512	N	6308	G	C	3943	2359	0.37397
AM-FIOCRUZ-21142481RG	28877	N	3043	A	T	1674	1369	0.449885
AM-FIOCRUZ-21142481RG	28878	N	3054	G	C	1669	1384	0.453176
AM-FIOCRUZ-21142481RG	29095	N	2179	C	T	2054	122	0.055989
RS-FIOCRUZ-2060	942	ORF1AB	1031	G	A	758	273	0.264791
RS-FIOCRUZ-2060	1060	ORF1AB	817	C	T	702	115	0.140759
RS-FIOCRUZ-2060	1288	ORF1AB	670	C	T	496	174	0.259701
RS-FIOCRUZ-2060	1885	ORF1AB	538	C	T	304	234	0.434944
RS-FIOCRUZ-2060	2122	ORF1AB	1658	T	C	1385	273	0.164656
RS-FIOCRUZ-2060	2257	ORF1AB	1975	C	T	1139	836	0.423291
RS-FIOCRUZ-2060	3766	ORF1AB	1140	C	T	973	167	0.146491
RS-FIOCRUZ-2060	4573	ORF1AB	2189	C	T	1790	399	0.182275
RS-FIOCRUZ-2060	8809	ORF1AB	4582	C	T	3710	872	0.19031
RS-FIOCRUZ-2060	9711	ORF1AB	5818	T	C	3457	2361	0.40581
RS-FIOCRUZ-2060	10323	ORF1AB	7333	A	G	5838	1492	0.203464
RS-FIOCRUZ-2060	10667	ORF1AB	4565	G	T	3713	852	0.186637
RS-FIOCRUZ-2060	15857	ORF1AB	3027	C	T	2624	400	0.132144
RS-FIOCRUZ-2060	19727	ORF1AB	7618	A	G	6291	1327	0.174193
RS-FIOCRUZ-2060	22828	S	1045	T	C	836	207	0.198086
RS-FIOCRUZ-2060	23012	S	4066	A	G	3350	714	0.175603
RS-FIOCRUZ-2060	23593	S	7220	G	T	5402	1814	0.251247
RS-FIOCRUZ-2060	23889	S	5552	A	G	4322	1229	0.221362
RS-FIOCRUZ-2060	25769	ORF3A	4956	G	T	3928	1028	0.207425
RS-FIOCRUZ-2060	26985	M	3409	C	T	2699	710	0.208272
RS-FIOCRUZ-2060	27900	ORF8	2517	T	-	1864	326	0.129519
RS-FIOCRUZ-2060	27901	ORF8	2204	T	-	1878	326	0.147913
RS-FIOCRUZ-2060	27902	ORF8	2153	T	-	1802	326	0.151417
RS-FIOCRUZ-2060	27903	ORF8	2133	C	-	1806	326	0.152836
RS-FIOCRUZ-2060	28253	ORF8	2186	T	C	1776	402	0.183898
RS-FIOCRUZ-2060	28269	N	1815	C	A	1441	374	0.206061
RS-FIOCRUZ-2060	28628	N	990	T	G	758	232	0.234343
RS-FIOCRUZ-2060	28975	N	797	T	G	632	165	0.207026
BA-FIOCRUZ-4739	100	5UTR	2358	T	C	1314	1044	0.442748
BA-FIOCRUZ-4739	1264	ORF1AB	2303	G	T	1416	884	0.383847
BA-FIOCRUZ-4739	2644	ORF1AB	2310	C	T	1371	938	0.406061
BA-FIOCRUZ-4739	2879	ORF1AB	2519	G	A	1504	1015	0.402938
BA-FIOCRUZ-4739	6195	ORF1AB	3275	T	C	2051	1222	0.37313
BA-FIOCRUZ-4739	6706	ORF1AB	4405	C	T	2797	1606	0.364586
BA-FIOCRUZ-4739	7164	ORF1AB	7476	T	C	4711	2763	0.369583
BA-FIOCRUZ-4739	7600	ORF1AB	7120	C	T	4371	2745	0.385534
BA-FIOCRUZ-4739	7851	ORF1AB	6752	C	T	4210	2540	0.376185
BA-FIOCRUZ-4739	10318	ORF1AB	7077	T	G	4425	2652	0.374735
BA-FIOCRUZ-4739	10667	ORF1AB	4993	G	T	3180	1805	0.361506
BA-FIOCRUZ-4739	11078	ORF1AB	1937	T	C	1148	788	0.406815
BA-FIOCRUZ-4739	11824	ORF1AB	1710	T	C	1031	679	0.397076
BA-FIOCRUZ-4739	12053	ORF1AB	1742	T	C	1065	676	0.38806
BA-FIOCRUZ-4739	12253	ORF1AB	4509	T	C	2768	1741	0.386117
BA-FIOCRUZ-4739	17703	ORF1AB	7695	C	T	4689	3005	0.390513
BA-FIOCRUZ-4739	18366	ORF1AB	6253	A	G	3956	2293	0.366704
BA-FIOCRUZ-4739	18508	ORF1AB	5830	C	T	3641	2189	0.375472
BA-FIOCRUZ-4739	19602	ORF1AB	6742	C	T	4276	2466	0.365767
BA-FIOCRUZ-4739	25088	S	4075	T	G	2461	1611	0.395337
BA-FIOCRUZ-4739	25844	ORF3A	4653	T	C	2901	1752	0.376531
BA-FIOCRUZ-4739	27299	ORF6	4536	T	C	2940	1595	0.351631
BA-FIOCRUZ-4739	27853	ORF7B	4368	A	C	2849	1517	0.347299
BA-FIOCRUZ-4739	28010	ORF8	5110	C	T	3166	1944	0.380431
BA-FIOCRUZ-4739	28045	ORF8	5923	T	C	3653	2266	0.382576
BA-FIOCRUZ-4739	28253	ORF8	5096	T	C	3286	1804	0.354003
BA-FIOCRUZ-4739	28628	N	1232	T	G	721	511	0.414773
BA-FIOCRUZ-4739	28975	N	1222	T	G	675	547	0.447627
BA-FIOCRUZ-4739	29148	N	1279	T	C	702	576	0.450352
BA-FIOCRUZ-4739	29722	3UTR	1670	C	T	968	702	0.420359
BA-FIOCRUZ-4739	29754	3UTR	1285	T	C	858	427	0.332296
ES-FIOCRUZ-6992	1068	ORF1AB	431	A	G	306	123	0.285383
ES-FIOCRUZ-6992	2973	ORF1AB	1984	C	T	1856	123	0.061996
ES-FIOCRUZ-6992	3619	ORF1AB	1160	C	T	1054	103	0.0887931
ES-FIOCRUZ-6992	6781	ORF1AB	475	T	C	316	159	0.334737
ES-FIOCRUZ-6992	10667	ORF1AB	3675	G	T	3200	474	0.12898
ES-FIOCRUZ-6992	19949	ORF1AB	7160	G	A	5662	1493	0.20852
ES-FIOCRUZ-6992	23012	S	2236	A	G	1965	268	0.119857
ES-FIOCRUZ-6992	25088	S	1354	T	G	1183	168	0.124077
ES-FIOCRUZ-6992	25207	S	1300	C	T	1172	127	0.0976923
ES-FIOCRUZ-6992	26061	ORF3A	1659	T	A	1456	203	0.122363
ES-FIOCRUZ-6992	26065	ORF3A	1737	G	T	1596	141	0.0811744
ES-FIOCRUZ-6992	27299	ORF6	2591	T	C	2237	348	0.134311
ES-FIOCRUZ-6992	27680	ORF7A	2526	T	G	2353	171	0.067696
ES-FIOCRUZ-6992	28253	ORF8	3189	T	C	2664	504	0.158043
ES-FIOCRUZ-6993	733	ORF1AB	320	C	T	167	153	0.478125
ES-FIOCRUZ-6993	2749	ORF1AB	1185	C	T	1020	165	0.139241
ES-FIOCRUZ-6993	3828	ORF1AB	430	C	T	292	138	0.32093
ES-FIOCRUZ-6993	3948	ORF1AB	311	G	A	182	128	0.411576
ES-FIOCRUZ-6993	4474	ORF1AB	350	T	G	199	151	0.431429
ES-FIOCRUZ-6993	4586	ORF1AB	394	T	C	227	167	0.423858
ES-FIOCRUZ-6993	5648	ORF1AB	464	A	C	274	190	0.409483
ES-FIOCRUZ-6993	6319	ORF1AB	383	A	G	231	152	0.396867
ES-FIOCRUZ-6993	6613	ORF1AB	439	A	G	260	179	0.407745
ES-FIOCRUZ-6993	7877	ORF1AB	904	A	G	529	373	0.412611
ES-FIOCRUZ-6993	8425	ORF1AB	948	A	T	528	420	0.443038
ES-FIOCRUZ-6993	9856	ORF1AB	3624	T	G	2981	639	0.176325
ES-FIOCRUZ-6993	9891	ORF1AB	3567	C	T	3385	179	0.0501822
ES-FIOCRUZ-6993	21614	S	357	C	T	216	141	0.394958
ES-FIOCRUZ-6993	21621	S	369	C	A	216	153	0.414634
ES-FIOCRUZ-6993	21638	S	406	C	T	253	152	0.374384
ES-FIOCRUZ-6993	21974	S	333	G	T	217	116	0.348348
ES-FIOCRUZ-6993	22132	S	325	G	T	188	136	0.418462
ES-FIOCRUZ-6993	22468	S	348	T	G	189	159	0.456897
ES-FIOCRUZ-6993	22675	S	334	C	A	190	144	0.431138
ES-FIOCRUZ-6993	22812	S	403	A	C	231	172	0.426799
ES-FIOCRUZ-6993	23012	S	1582	G	A	1259	323	0.204172
ES-FIOCRUZ-6993	23063	S	1890	A	T	1584	306	0.161905
ES-FIOCRUZ-6993	23481	S	1738	C	T	1610	124	0.0713464
ES-FIOCRUZ-6993	23525	S	1783	C	T	1470	313	0.175547
ES-FIOCRUZ-6993	23593	S	1755	T	G	1326	427	0.243305
ES-FIOCRUZ-6993	24642	S	1319	C	T	1064	254	0.19257
ES-FIOCRUZ-6993	25413	ORF3A	925	T	C	536	386	0.417297
ES-FIOCRUZ-6993	25552	ORF3A	1083	T	G	639	444	0.409972
ES-FIOCRUZ-6993	26149	ORF3A	1136	T	C	734	402	0.353873
ES-FIOCRUZ-6993	28167	ORF8	2668	G	A	2212	455	0.17054
ES-FIOCRUZ-6993	28262	N	2429	G	GAACA	2082	347	0.142857
ES-FIOCRUZ-6999	10626	ORF1AB	3704	C	T	2957	745	0.201134
ES-FIOCRUZ-6999	10667	ORF1AB	2715	T	G	2426	288	0.106077
ES-FIOCRUZ-6999	23012	S	2013	G	A	1851	159	0.0789866
ES-FIOCRUZ-6999	25088	S	1102	G	T	984	118	0.107078
ES-FIOCRUZ-6999	26061	ORF3A	1314	A	T	1161	152	0.115677
ES-FIOCRUZ-6999	26065	ORF3A	1372	T	G	1132	238	0.173469
ES-FIOCRUZ-6999	27299	ORF6	2464	C	T	2235	226	0.0917208
ES-FIOCRUZ-6999	27476	ORF7A	1929	C	T	1798	131	0.0679108
ES-FIOCRUZ-6999	28253	ORF8	3283	C	T	3014	259	0.0788913
PR-FIOCRUZ-7316	2749	ORF1AB	599	T	C	472	126	0.210351
PR-FIOCRUZ-7316	3117	ORF1AB	618	C	T	495	122	0.197411
PR-FIOCRUZ-7316	5724	ORF1AB	792	C	T	482	310	0.391414
PR-FIOCRUZ-7316	6027	ORF1AB	646	C	T	415	231	0.357585
PR-FIOCRUZ-7316	7054	ORF1AB	750	T	C	634	116	0.154667
PR-FIOCRUZ-7316	19862	ORF1AB	2388	C	T	2212	175	0.0732831
PR-FIOCRUZ-7316	23063	S	1166	T	A	1046	119	0.102058
PR-FIOCRUZ-7316	23525	S	1157	T	C	1036	121	0.104581
PR-FIOCRUZ-7316	24642	S	900	T	C	777	123	0.136667
PR-FIOCRUZ-7316	26571	M	1445	C	T	1315	128	0.0885813
PR-FIOCRUZ-7316	28109	ORF8	2522	G	T	2322	198	0.0785091
PR-FIOCRUZ-7316	28167	ORF8	2054	A	G	1856	198	0.0963973
PR-FIOCRUZ-7316	28262	N	1604	GAACA	G	1309	295	0.183915
PR-FIOCRUZ-7316	28705	N	782	T	C	608	174	0.222506
PR-FIOCRUZ-7316	29756	3UTR	601	A	-	316	142	0.236273
PR-FIOCRUZ-7316	29757	3UTR	458	G	-	316	142	0.310044
PR-FIOCRUZ-7316	29758	3UTR	458	T	-	315	142	0.310044
PR-FIOCRUZ-7316	29759	3UTR	452	G	-	310	142	0.314159
PR-FIOCRUZ-7316	29760	3UTR	422	T	-	272	142	0.336493
PR-FIOCRUZ-7316	29761	3UTR	415	A	-	273	142	0.342169
PR-FIOCRUZ-7316	29762	3UTR	418	C	-	276	142	0.339713
CE-FIOCRUZ-6559	100	5UTR	2401	C	T	1540	861	0.358601
CE-FIOCRUZ-6559	733	ORF1AB	3068	C	T	1889	1179	0.384289
CE-FIOCRUZ-6559	2749	ORF1AB	2581	T	C	1572	1009	0.390934
CE-FIOCRUZ-6559	3828	ORF1AB	2017	T	C	1206	809	0.401091
CE-FIOCRUZ-6559	4815	ORF1AB	2131	T	C	1222	909	0.42656
CE-FIOCRUZ-6559	5648	ORF1AB	2044	C	A	1209	835	0.408513
CE-FIOCRUZ-6559	6319	ORF1AB	1408	G	A	831	577	0.409801
CE-FIOCRUZ-6559	6613	ORF1AB	1609	G	A	961	648	0.402735
CE-FIOCRUZ-6559	6627	ORF1AB	1393	T	C	842	551	0.395549
CE-FIOCRUZ-6559	10667	ORF1AB	4574	T	G	2623	1951	0.426541
CE-FIOCRUZ-6559	11288	ORF1AB	1180	-	T	652	528	0.447458
CE-FIOCRUZ-6559	11288	ORF1AB	1191	-	C	652	539	0.452561
CE-FIOCRUZ-6559	11288	ORF1AB	1202	-	T	652	550	0.457571
CE-FIOCRUZ-6559	11292	ORF1AB	1200	-	G	652	548	0.456667
CE-FIOCRUZ-6559	11293	ORF1AB	1204	-	T	652	552	0.458472
CE-FIOCRUZ-6559	11294	ORF1AB	1194	-	T	652	542	0.453936
CE-FIOCRUZ-6559	11295	ORF1AB	1188	-	T	652	536	0.451178
CE-FIOCRUZ-6559	11296	ORF1AB	1210	-	T	652	538	0.444628
CE-FIOCRUZ-6559	11824	ORF1AB	1234	C	T	706	528	0.427877
CE-FIOCRUZ-6559	12053	ORF1AB	1132	C	T	685	447	0.394876
CE-FIOCRUZ-6559	12778	ORF1AB	1787	T	C	1049	735	0.411304
CE-FIOCRUZ-6559	12964	ORF1AB	1579	A	G	949	630	0.398987
CE-FIOCRUZ-6559	13860	ORF1AB	1789	T	C	1105	684	0.382337
CE-FIOCRUZ-6559	17259	ORF1AB	2788	T	G	1699	1089	0.390603
CE-FIOCRUZ-6559	18486	ORF1AB	7283	C	G	4417	2865	0.393382
CE-FIOCRUZ-6559	20719	ORF1AB	7250	T	C	4168	3079	0.42469
CE-FIOCRUZ-6559	21123	ORF1AB	2981	G	T	1710	1271	0.426367
CE-FIOCRUZ-6559	21614	S	1733	T	C	1044	689	0.397576
CE-FIOCRUZ-6559	21621	S	1654	A	C	995	659	0.398428
CE-FIOCRUZ-6559	21638	S	1794	T	C	1062	731	0.407469
CE-FIOCRUZ-6559	21974	S	1297	T	G	791	506	0.390131
CE-FIOCRUZ-6559	22132	S	1248	T	G	740	508	0.407051
CE-FIOCRUZ-6559	22812	S	1444	C	A	821	623	0.43144
CE-FIOCRUZ-6559	23063	S	5009	T	A	2984	2023	0.403873
CE-FIOCRUZ-6559	23525	S	5105	T	C	3054	2051	0.401763
CE-FIOCRUZ-6559	24642	S	3774	T	C	2357	1417	0.375464
CE-FIOCRUZ-6559	26149	ORF3A	5824	C	T	3369	2453	0.421188
CE-FIOCRUZ-6559	27684	ORF7A	3260	C	T	1941	1319	0.404601
CE-FIOCRUZ-6559	27901	ORF8	2762	T	C	1620	1140	0.412744
CE-FIOCRUZ-6559	28077	ORF8	5804	G	A	3294	2510	0.43246
CE-FIOCRUZ-6559	28167	ORF8	5344	A	G	3083	2259	0.422717
CE-FIOCRUZ-6559	28253	ORF8	3990	C	T	2304	1681	0.421303
CE-FIOCRUZ-6559	28262	N	3547	GAACA	G	2008	1539	0.433888
CE-FIOCRUZ-6559	28512	N	2048	G	C	1204	842	0.411133
CE-FIOCRUZ-6559	28628	N	1938	G	T	1139	799	0.412281
CE-FIOCRUZ-6559	28877	N	1278	A	T	721	557	0.435837
CE-FIOCRUZ-6559	28878	N	1330	G	C	720	610	0.458647
CE-FIOCRUZ-6559	28975	N	1553	G	T	894	659	0.42434
CE-FIOCRUZ-6559	29754	3UTR	1446	T	C	734	711	0.491701
BA-FIOCRUZ-9644	10507	ORF1AB	2000	C	T	1866	134	0.067
BA-FIOCRUZ-9644	10667	ORF1AB	1733	T	G	1494	239	0.137911
BA-FIOCRUZ-9644	16456	ORF1AB	1479	C	T	1371	104	0.0703178
BA-FIOCRUZ-9644	19862	ORF1AB	3977	T	C	3635	342	0.0859945
BA-FIOCRUZ-9644	20823	ORF1AB	4020	T	C	3702	318	0.0791045
BA-FIOCRUZ-9644	23012	S	2237	G	A	2064	173	0.0773357
BA-FIOCRUZ-9644	27561	ORF7A	3182	G	T	2894	288	0.0905091
BA-FIOCRUZ-9644	28253	ORF8	3313	C	T	3140	173	0.0522185
SC-FIOCRUZ-10891	2749	ORF1AB	2356	C	T	2096	258	0.109508
SC-FIOCRUZ-10891	3180	ORF1AB	2068	G	A	1812	246	0.118956
SC-FIOCRUZ-10891	5648	ORF1AB	2819	A	C	2464	355	0.125931
SC-FIOCRUZ-10891	6310	ORF1AB	1833	T	C	1640	193	0.105292
SC-FIOCRUZ-10891	6319	ORF1AB	1895	A	G	1676	219	0.115567
SC-FIOCRUZ-10891	6525	ORF1AB	1669	T	C	1425	243	0.145596
SC-FIOCRUZ-10891	6613	ORF1AB	1847	A	G	1601	246	0.133189
SC-FIOCRUZ-10891	7979	ORF1AB	4848	A	C	4101	747	0.154084
SC-FIOCRUZ-10891	8392	ORF1AB	4798	T	A	4131	666	0.138808
SC-FIOCRUZ-10891	8626	ORF1AB	4219	T	C	3646	563	0.133444
SC-FIOCRUZ-10891	12778	ORF1AB	1235	C	T	1076	159	0.128745
SC-FIOCRUZ-10891	13035	ORF1AB	1216	C	T	1113	103	0.0847039
SC-FIOCRUZ-10891	13860	ORF1AB	977	C	T	873	104	0.106448
SC-FIOCRUZ-10891	14120	ORF1AB	832	T	C	727	105	0.126202
SC-FIOCRUZ-10891	16944	ORF1AB	1757	C	T	1586	171	0.097325
SC-FIOCRUZ-10891	17259	ORF1AB	1855	G	T	1675	180	0.097035
SC-FIOCRUZ-10891	23012	S	1210	G	A	1022	188	0.155372
SC-FIOCRUZ-10891	23063	S	1872	A	T	1613	259	0.138355
SC-FIOCRUZ-10891	23525	S	2846	C	T	2496	350	0.12298
SC-FIOCRUZ-10891	24642	S	1015	C	T	892	123	0.121182
SC-FIOCRUZ-10891	25489	ORF3A	1917	G	T	1629	288	0.150235
SC-FIOCRUZ-10891	26062	ORF3A	2836	C	G	2389	445	0.156911
SC-FIOCRUZ-10891	26149	ORF3A	2701	T	C	2322	379	0.140318
SC-FIOCRUZ-10891	26256	E	2230	T	C	1955	275	0.123318
SC-FIOCRUZ-10891	27407	ORF7A	1589	C	T	1408	180	0.113279
SC-FIOCRUZ-10891	28167	ORF8	2207	G	A	1941	266	0.120526
SC-FIOCRUZ-10891	28253	ORF8	1110	T	C	961	147	0.132432
SC-FIOCRUZ-10891	28262	N	976	G	GAACA	855	121	0.123975
MA-FIOCRUZ-11464	241	5UTR	1420	T	C	1134	282	0.198592
MA-FIOCRUZ-11464	548	ORF1AB	1737	G	A	1385	352	0.202648
MA-FIOCRUZ-11464	733	ORF1AB	2029	C	T	1661	364	0.179399
MA-FIOCRUZ-11464	745	ORF1AB	2107	C	T	2001	106	0.0503085
MA-FIOCRUZ-11464	3828	ORF1AB	1683	T	C	1573	110	0.0653595
MA-FIOCRUZ-11464	4423	ORF1AB	2247	C	T	2079	164	0.0729862
MA-FIOCRUZ-11464	11083	ORF1AB	2799	G	T	2606	165	0.0589496
MA-FIOCRUZ-11464	11288	ORF1AB	3025	-	T	2807	218	0.0720661
MA-FIOCRUZ-11464	11289	ORF1AB	3021	-	C	2807	214	0.0708375
MA-FIOCRUZ-11464	11290	ORF1AB	3037	-	T	2807	230	0.0757326
MA-FIOCRUZ-11464	11291	ORF1AB	3025	-	G	2807	218	0.0720661
MA-FIOCRUZ-11464	11292	ORF1AB	3064	-	G	2807	257	0.0838773
MA-FIOCRUZ-11464	11293	ORF1AB	3066	-	T	2807	259	0.0844749
MA-FIOCRUZ-11464	11294	ORF1AB	3069	-	T	2807	262	0.0853698
MA-FIOCRUZ-11464	11295	ORF1AB	3080	-	T	2807	273	0.0886364
MA-FIOCRUZ-11464	11296	ORF1AB	3086	-	T	2807	229	0.0742061
MA-FIOCRUZ-11464	14408	ORF1AB	4413	T	C	2455	1948	0.441423
MA-FIOCRUZ-11464	14805	ORF1AB	5417	C	T	2976	2438	0.450065
MA-FIOCRUZ-11464	22812	S	855	C	A	754	101	0.118129
MA-FIOCRUZ-11464	24947	S	1902	T	G	1509	389	0.204522
MA-FIOCRUZ-11464	25088	S	2093	T	G	1542	551	0.263258
MA-FIOCRUZ-11464	26144	ORF3A	4164	G	T	2459	1705	0.409462
MA-FIOCRUZ-11464	26149	ORF3A	4138	C	T	2458	1680	0.405993
MA-FIOCRUZ-11464	28167	ORF8	2087	A	G	1892	195	0.0934356
MA-FIOCRUZ-11464	28262	N	1165	GAACA	G	914	251	0.215451
MA-FIOCRUZ-11464	28512	N	1385	G	C	1010	373	0.269314
MA-FIOCRUZ-11464	28877	N	978	T	A	679	299	0.305726
MA-FIOCRUZ-11464	28878	N	1059	C	G	741	318	0.300283
MA-FIOCRUZ-11464	28881	N	1033	A	G	712	319	0.308809
MA-FIOCRUZ-11464	28882	N	1044	A	G	727	316	0.302682
MA-FIOCRUZ-11464	28883	N	1078	C	G	769	309	0.286642
BA-FIOCRUZ-10781	100	5UTR	484	T	C	255	229	0.47314
BA-FIOCRUZ-10781	733	ORF1AB	1987	T	C	1033	954	0.480121
BA-FIOCRUZ-10781	1102	ORF1AB	1677	C	T	960	717	0.427549
BA-FIOCRUZ-10781	2749	ORF1AB	2337	C	T	1679	658	0.281558
BA-FIOCRUZ-10781	3828	ORF1AB	1053	C	T	857	196	0.186135
BA-FIOCRUZ-10781	5648	ORF1AB	2145	A	C	1832	311	0.144988
BA-FIOCRUZ-10781	6319	ORF1AB	1879	A	G	1620	259	0.137839
BA-FIOCRUZ-10781	6613	ORF1AB	1343	A	G	1136	207	0.154133
BA-FIOCRUZ-10781	10667	ORF1AB	1370	G	T	1022	347	0.253285
BA-FIOCRUZ-10781	11288	ORF1AB	2181	T	-	1389	395	0.18111
BA-FIOCRUZ-10781	11289	ORF1AB	1777	C	-	1382	395	0.222285
BA-FIOCRUZ-10781	11290	ORF1AB	1816	T	-	1421	395	0.217511
BA-FIOCRUZ-10781	11291	ORF1AB	1808	G	-	1409	395	0.218473
BA-FIOCRUZ-10781	11292	ORF1AB	1812	G	-	1417	395	0.217991
BA-FIOCRUZ-10781	11293	ORF1AB	1805	T	-	1409	395	0.218837
BA-FIOCRUZ-10781	11294	ORF1AB	1788	T	-	1393	395	0.220917
BA-FIOCRUZ-10781	11295	ORF1AB	1789	T	-	1394	395	0.220794
BA-FIOCRUZ-10781	11296	ORF1AB	1820	T	-	1418	395	0.217033
BA-FIOCRUZ-10781	11824	ORF1AB	1873	T	C	1478	391	0.208756
BA-FIOCRUZ-10781	12053	ORF1AB	1674	T	C	1266	407	0.24313
BA-FIOCRUZ-10781	12778	ORF1AB	720	C	T	615	105	0.145833
BA-FIOCRUZ-10781	17259	ORF1AB	1425	G	T	1095	330	0.231579
BA-FIOCRUZ-10781	21614	S	1221	C	T	906	315	0.257985
BA-FIOCRUZ-10781	21621	S	1204	C	A	881	321	0.266611
BA-FIOCRUZ-10781	21638	S	1299	C	T	957	342	0.263279
BA-FIOCRUZ-10781	21974	S	1013	G	T	783	230	0.227048
BA-FIOCRUZ-10781	22132	S	567	G	T	443	124	0.218695
BA-FIOCRUZ-10781	22738	S	1086	T	C	772	314	0.289134
BA-FIOCRUZ-10781	22812	S	818	A	C	555	263	0.321516
BA-FIOCRUZ-10781	23063	S	852	A	T	562	290	0.340376
BA-FIOCRUZ-10781	23525	S	1211	C	T	827	384	0.317093
BA-FIOCRUZ-10781	24632	S	421	C	T	273	148	0.351544
BA-FIOCRUZ-10781	24642	S	398	C	T	254	144	0.361809
BA-FIOCRUZ-10781	25844	ORF3A	5639	T	C	3064	2575	0.456641
BA-FIOCRUZ-10781	26149	ORF3A	6480	T	C	3623	2856	0.440741
BA-FIOCRUZ-10781	28010	ORF8	1865	C	T	1117	748	0.401072
BA-FIOCRUZ-10781	28045	ORF8	2346	T	C	1368	978	0.41688
BA-FIOCRUZ-10781	28167	ORF8	2335	G	A	1352	982	0.420557
BA-FIOCRUZ-10781	28253	ORF8	1414	T	C	787	627	0.443423
BA-FIOCRUZ-10781	28254	ORF8	1421	C	A	791	626	0.440535
BA-FIOCRUZ-10781	28262	N	1345	G	GAACA	816	529	0.393309
BA-FIOCRUZ-10781	28300	N	1109	T	G	594	515	0.464382
BA-FIOCRUZ-10781	28512	N	1946	G	C	1069	877	0.450668
BA-FIOCRUZ-10781	28628	N	1945	G	T	1165	780	0.401028
BA-FIOCRUZ-10781	28877	N	1562	T	A	865	696	0.445583
BA-FIOCRUZ-10781	28878	N	1600	C	G	924	676	0.4225
BA-FIOCRUZ-10781	28975	N	1615	G	T	982	633	0.39195
BA-FIOCRUZ-10781	29754	3UTR	846	C	T	501	345	0.407801
MG-FIOCRUZ-15969	241	5UTR	527	T	C	347	180	0.341556
MG-FIOCRUZ-15969	733	ORF1AB	823	C	T	513	308	0.374241
MG-FIOCRUZ-15969	1813	ORF1AB	643	A	T	394	235	0.365474
MG-FIOCRUZ-15969	11083	ORF1AB	682	G	T	554	106	0.155425
MG-FIOCRUZ-15969	11288	ORF1AB	1164	-	T	504	152	0.130584
MG-FIOCRUZ-15969	11289	ORF1AB	662	-	C	504	158	0.238671
MG-FIOCRUZ-15969	11290	ORF1AB	664	-	T	504	160	0.240964
MG-FIOCRUZ-15969	11291	ORF1AB	671	-	G	504	164	0.244411
MG-FIOCRUZ-15969	11292	ORF1AB	663	-	G	504	159	0.239819
MG-FIOCRUZ-15969	11293	ORF1AB	664	-	T	504	160	0.240964
MG-FIOCRUZ-15969	11294	ORF1AB	664	-	T	504	160	0.240964
MG-FIOCRUZ-15969	11295	ORF1AB	664	-	T	504	160	0.240964
MG-FIOCRUZ-15969	11296	ORF1AB	673	-	T	504	163	0.242199
MG-FIOCRUZ-15969	14408	ORF1AB	2755	T	C	1458	1297	0.47078
MG-FIOCRUZ-15969	14805	ORF1AB	3073	T	C	1598	1475	0.479987
MG-FIOCRUZ-15969	25088	S	967	T	G	597	370	0.382627
MG-FIOCRUZ-15969	26144	ORF3A	2341	T	G	1234	1107	0.472875
MG-FIOCRUZ-15969	26149	ORF3A	2332	T	C	1235	1096	0.469983
MG-FIOCRUZ-15969	28167	ORF8	1259	A	G	1081	178	0.141382
MG-FIOCRUZ-15969	28262	N	755	GAACA	G	554	201	0.266225
MG-FIOCRUZ-15969	28512	N	1003	G	C	717	282	0.281157
MG-FIOCRUZ-15969	28877	N	745	T	A	537	208	0.279195
MG-FIOCRUZ-15969	28878	N	797	C	G	586	211	0.264743
MG-FIOCRUZ-15969	28881	N	778	A	G	559	219	0.281491
MG-FIOCRUZ-15969	28882	N	796	A	G	586	210	0.263819
MG-FIOCRUZ-15969	28883	N	830	C	G	621	207	0.249398
AM-FIOCRUZ-21890619RGS	733	ORF1AB	1150	C	T	718	432	0.375652
AM-FIOCRUZ-21890619RGS	1190	ORF1AB	837	C	T	514	323	0.385902
AM-FIOCRUZ-21890619RGS	2306	ORF1AB	533	C	T	351	182	0.341463
AM-FIOCRUZ-21890619RGS	2544	ORF1AB	412	C	T	242	170	0.412621
AM-FIOCRUZ-21890619RGS	2749	ORF1AB	1034	T	C	543	491	0.474855
AM-FIOCRUZ-21890619RGS	3828	ORF1AB	679	T	C	416	263	0.387334
AM-FIOCRUZ-21890619RGS	5648	ORF1AB	1432	C	A	941	491	0.342877
AM-FIOCRUZ-21890619RGS	5849	ORF1AB	1711	T	C	1185	526	0.307423
AM-FIOCRUZ-21890619RGS	11288	ORF1AB	1637	-	T	1005	632	0.386072
AM-FIOCRUZ-21890619RGS	11289	ORF1AB	1640	-	C	1005	635	0.387195
AM-FIOCRUZ-21890619RGS	11290	ORF1AB	1651	-	G	1005	646	0.391278
AM-FIOCRUZ-21890619RGS	11291	ORF1AB	1632	-	G	1005	627	0.384191
AM-FIOCRUZ-21890619RGS	11292	ORF1AB	1646	-	G	1005	641	0.389429
AM-FIOCRUZ-21890619RGS	11293	ORF1AB	1642	-	T	1005	637	0.387942
AM-FIOCRUZ-21890619RGS	11294	ORF1AB	1643	-	T	1005	638	0.388314
AM-FIOCRUZ-21890619RGS	11295	ORF1AB	1654	-	T	1005	649	0.392382
AM-FIOCRUZ-21890619RGS	11296	ORF1AB	1662	-	T	1005	617	0.371239
AM-FIOCRUZ-21890619RGS	12778	ORF1AB	1239	T	C	777	462	0.372881
AM-FIOCRUZ-21890619RGS	13860	ORF1AB	1875	T	C	1209	666	0.3552
AM-FIOCRUZ-21890619RGS	17259	ORF1AB	2788	T	G	1757	1031	0.369799
AM-FIOCRUZ-21890619RGS	21974	S	478	T	G	324	154	0.322176
AM-FIOCRUZ-21890619RGS	22812	S	889	C	A	558	331	0.372328
AM-FIOCRUZ-21890619RGS	23012	S	479	G	A	338	141	0.294363
AM-FIOCRUZ-21890619RGS	23063	S	460	A	T	339	121	0.263043
AM-FIOCRUZ-21890619RGS	23525	S	536	T	C	335	201	0.375
AM-FIOCRUZ-21890619RGS	24642	S	1188	T	C	798	390	0.328283
AM-FIOCRUZ-21890619RGS	25912	ORF3A	746	G	T	551	195	0.261394
AM-FIOCRUZ-21890619RGS	27261	ORF6	1448	G	T	957	491	0.339088
AM-FIOCRUZ-21890619RGS	28167	ORF8	1012	A	G	670	342	0.337945
AM-FIOCRUZ-21890619RGS	28262	N	1587	GAACA	G	840	747	0.470699
AM-FIOCRUZ-21890619RGS	28290	N	1678	C	T	1059	619	0.368892
AM-FIOCRUZ-21890619RGS	28512	N	1043	G	C	652	391	0.37488
2021fev18_LVRS/05241-21	12052	ORF1AB	539	G	T	433	106	0.19666
2021fev18_LVRS/05246-21	28262	N	2179	G	GAACA	1169	1001	0.459385
2021fev18_LVRS/05247-21	11950	ORF1AB	585	T	C	430	155	0.264957
2021fev18_LVRS/05247-21	27881	ORF7B	1793	C	T	1590	203	0.113218
2021fev18_LVRS/05247-21	28262	N	1513	G	GAACA	811	696	0.460013
2021fev18_LVRS/05263-21	28262	N	1454	G	GAACA	788	658	0.452545
2021fev18_LVRS/05264-21	7749	ORF1AB	1740	C	T	1638	101	0.058046
2021fev18_LVRS/05264-21	28262	N	1280	G	GAACA	689	587	0.458594
2021fev18_LVRS/05267-21	28262	N	1219	G	GAACA	647	570	0.467596
2021fev18_LVRS/05268-21	28262	N	2949	G	GAACA	1613	1329	0.450661
2021fev18_LVRS/05271-21	28262	N	1390	G	GAACA	751	637	0.458273
2021fev18_LVRS/05278-21	28262	N	1240	G	GAACA	664	575	0.46371
2021fev18_LVRS/06459-21	28262	N	1339	G	GAACA	715	619	0.462285
2021fev18_LVRS/08180-21	15965	ORF1AB	1222	G	GT	1065	121	0.099018
2021fev18_LVRS/08180-21	21762	S	700	C	T	587	113	0.161429
2021fev18_LVRS/12887-20	10870	ORF1AB	2171	G	T	1934	237	0.109166
2021fev18_LVRS/12887-20	15965	ORF1AB	1516	G	GT	1325	149	0.098285
2021fev18_LVRS/12887-20	29212	N	5795	G	T	3745	2047	0.353236
2021fev18_LVRS/12985-20	28969	N	2873	C	CA	2723	147	0.051166
2021fev18_LVRS/12985-20	29212	N	3136	G	T	2061	1001	0.319196
2021fev18_LVRS/13737-20	29212	N	3090	G	T	1712	1378	0.445955
2021fev18_LVRS/2825-21	593	ORF1AB	1856	C	T	1542	314	0.169181
2021fev18_LVRS/2825-21	7528	ORF1AB	7528	C	T	6838	689	0.091525
2021fev18_LVRS/2825-21	16323	ORF1AB	1301	C	T	1166	135	0.103766
2021fev18_LVRS/2825-21	27390	ORF7A	1690	G	T	1574	116	0.0686391
2021fev18_LVRS/2825-21	28262	N	2688	G	GAACA	1398	1275	0.47433
2021fev18_LVRS/2826-21	7267	ORF1AB	2196	T	C	1164	1032	0.469945
2021fev18_LVRS/2826-21	28262	N	1984	G	GAACA	1018	952	0.479839
2021fev18_LVRS/2839-21	28262	N	1825	G	GAACA	952	868	0.475616
2021fev18_LVRS/2865-21	21575	S	7427	C	T	6808	611	0.0822674
2021fev18_LVRS/2865-21	26936	M	3540	C	T	3356	183	0.0516949
2021fev18_LVRS/2865-21	28262	N	2980	G	GAACA	1583	1383	0.464094
2021fev18_LVRS/2870-21	28262	N	2797	G	GAACA	1496	1283	0.458706
2021fev18_LVRS/2875-21	19536	ORF1AB	6500	C	T	5913	583	0.0896923
2021fev18_LVRS/2875-21	25618	ORF3A	2773	G	A	2360	413	0.148936
2021fev18_LVRS/2875-21	28262	N	2736	G	GAACA	1461	1263	0.461623
2021fev18_LVRS/3333-21	16858	ORF1AB	638	G	T	480	158	0.247649
2021fev18_LVRS/3333-21	25463	ORF3A	4132	C	A	3768	360	0.0871249
2021fev18_LVRS/3333-21	28262	N	3107	G	GAACA	1640	1459	0.469585
2021fev18_LVRS/33642-20	4960	ORF1AB	1681	G	T	1027	654	0.389054
2021fev18_LVRS/33642-20	28262	N	1402	G	GAACA	751	649	0.46291
2021fev18_LVRS/3521-21-1P	10776	ORF1AB	1449	T	C	882	566	0.390614
2021fev18_LVRS/3521-21-1P	11653	ORF1AB	3207	T	C	2025	1180	0.367945
2021fev18_LVRS/3521-21-1P	28262	N	4632	G	GAACA	2400	2211	0.477332
2021fev18_LVRS/3522-21-1P	10533	ORF1AB	2048	G	T	1845	199	0.097168
2021fev18_LVRS/3522-21-1P	11750	ORF1AB	4220	C	T	2964	1256	0.29763
2021fev18_LVRS/3522-21-1P	28262	N	1788	G	GAACA	925	852	0.47651
2021fev18_LVRS/3814-21	28262	N	3356	G	GAACA	1737	1607	0.478844
2021fev18_LVRS/4043-21	28262	N	3923	G	GAACA	2022	1874	0.477696
2021fev18_LVRS/4047-21	4503	ORF1AB	601	A	T	460	141	0.234609
2021fev18_LVRS/4047-21	25552	ORF3A	1757	G	T	1559	196	0.111554
2021fev18_LVRS/4047-21	28262	N	1270	G	GAACA	664	602	0.474016
2021fev18_LVRS/4058-21	28262	N	3401	G	GAACA	1756	1631	0.479565
2021fev18_LVRS/4059-21	2386	ORF1AB	1969	A	C	1757	212	0.107669
2021fev18_LVRS/4059-21	10156	ORF1AB	2687	C	T	2533	153	0.0569408
2021fev18_LVRS/4059-21	16549	ORF1AB	1448	G	A	1340	108	0.0745856
2021fev18_LVRS/4059-21	25626	ORF3A	2188	C	T	1863	325	0.148537
2021fev18_LVRS/4059-21	28262	N	2658	G	GAACA	1373	1272	0.478555
2021fev18_LVRS/4061-21	28262	N	2122	G	GAACA	1097	1016	0.478794
2021fev18_LVRS/4062-21	28262	N	2626	G	GAACA	1345	1265	0.481721
2021fev18_LVRS/4062-21	28849	N	1172	C	T	1062	110	0.0938567
2021fev18_LVRS/4064-21	11124	ORF1AB	1111	C	T	915	196	0.176418
2021fev18_LVRS/4064-21	21595	S	1039	C	T	805	234	0.225217
2021fev18_LVRS/4064-21	21614	S	1027	T	C	783	244	0.237585
2021fev18_LVRS/4064-21	21621	S	999	A	C	768	231	0.231231
2021fev18_LVRS/4064-21	21638	S	1078	T	C	838	240	0.222635
2021fev18_LVRS/4064-21	21974	S	725	T	G	578	145	0.2
2021fev18_LVRS/4064-21	28262	N	2981	G	GAACA	1533	1432	0.480376
2021fev18_LVRS/4066-21	26775	M	2943	G	-	2436	252	0.0856269
2021fev18_LVRS/4066-21	26776	M	2735	C	-	2481	252	0.0921389
2021fev18_LVRS/4066-21	26777	M	2790	T	-	2538	252	0.0903226
2021fev18_LVRS/4066-21	26778	M	2786	T	-	2534	252	0.0904523
2021fev18_LVRS/4066-21	26779	M	2839	G	-	2585	252	0.0887636
2021fev18_LVRS/4066-21	26780	M	2832	T	-	2577	252	0.0889831
2021fev18_LVRS/4066-21	26781	M	2813	C	-	2561	252	0.0895841
2021fev18_LVRS/4066-21	26782	M	2930	T	-	2678	252	0.0860068
2021fev18_LVRS/4066-21	26783	M	2903	T	-	2649	252	0.0868068
2021fev18_LVRS/4066-21	26784	M	2809	G	-	2557	252	0.0897116
2021fev18_LVRS/4066-21	26785	M	2910	T	-	2658	252	0.0865979
2021fev18_LVRS/4066-21	26786	M	2828	A	-	2571	252	0.0891089
2021fev18_LVRS/4066-21	26787	M	2812	G	-	2554	252	0.0896159
2021fev18_LVRS/4066-21	26788	M	2717	G	-	2463	252	0.0927494
2021fev18_LVRS/4066-21	26789	M	2752	C	-	2500	252	0.0915698
2021fev18_LVRS/4066-21	26790	M	2835	T	-	2583	252	0.0888889
2021fev18_LVRS/4066-21	26791	M	2853	T	-	2601	252	0.0883281
2021fev18_LVRS/4066-21	26792	M	2509	G	-	2256	252	0.100438
2021fev18_LVRS/4066-21	26793	M	2491	A	-	2239	252	0.101164
2021fev18_LVRS/4066-21	26794	M	2557	T	-	2305	252	0.098553
2021fev18_LVRS/4066-21	26795	M	2500	G	-	2246	252	0.1008
2021fev18_LVRS/4066-21	26796	M	2553	T	-	2301	252	0.0987074
2021fev18_LVRS/4066-21	26797	M	2417	G	-	2165	252	0.104261
2021fev18_LVRS/4066-21	26798	M	2441	G	-	2189	252	0.103236
2021fev18_LVRS/4066-21	26799	M	2477	C	-	2225	252	0.101736
2021fev18_LVRS/4066-21	26800	M	2377	T	-	2124	252	0.106016
2021fev18_LVRS/4066-21	26801	M	2474	C	-	2220	252	0.101859
2021fev18_LVRS/4066-21	26802	M	2466	A	-	2214	252	0.10219
2021fev18_LVRS/4066-21	26803	M	2492	G	-	2238	252	0.101124
2021fev18_LVRS/4066-21	26804	M	2508	C	-	2254	252	0.100478
2021fev18_LVRS/4066-21	26805	M	2512	T	-	2260	252	0.100318
2021fev18_LVRS/4066-21	26806	M	2505	A	-	2253	252	0.100599
2021fev18_LVRS/4066-21	26807	M	2507	C	-	2255	252	0.100519
2021fev18_LVRS/4066-21	26808	M	2553	T	-	2301	252	0.0987074
2021fev18_LVRS/4066-21	26809	M	2564	T	-	2311	252	0.0982839
2021fev18_LVRS/4066-21	26810	M	2562	C	-	2310	252	0.0983607
2021fev18_LVRS/4066-21	26811	M	2537	A	-	2284	252	0.0993299
2021fev18_LVRS/4066-21	26812	M	2551	T	-	2297	252	0.0987848
2021fev18_LVRS/4066-21	26813	M	2552	T	-	2298	252	0.0987461
2021fev18_LVRS/4066-21	26814	M	2415	G	-	2163	252	0.104348
2021fev18_LVRS/4066-21	26815	M	2482	C	-	2228	252	0.101531
2021fev18_LVRS/4066-21	26816	M	2507	T	-	2255	252	0.100519
2021fev18_LVRS/4066-21	26817	M	2487	T	-	2235	252	0.101327
2021fev18_LVRS/4066-21	26818	M	2588	C	-	2336	252	0.0973725
2021fev18_LVRS/4066-21	26819	M	2602	T	-	2348	252	0.0968486
2021fev18_LVRS/4066-21	26820	M	2624	T	-	2369	252	0.0960366
2021fev18_LVRS/4066-21	26821	M	2590	T	-	2338	252	0.0972973
2021fev18_LVRS/4066-21	26822	M	2597	C	-	2345	252	0.097035
2021fev18_LVRS/4066-21	26823	M	2507	A	-	2255	252	0.100519
2021fev18_LVRS/4066-21	26824	M	2496	G	-	2244	252	0.100962
2021fev18_LVRS/4066-21	26825	M	2449	A	-	2197	252	0.102899
2021fev18_LVRS/4066-21	26826	M	2586	C	-	2334	252	0.0974478
2021fev18_LVRS/4066-21	26827	M	2522	T	-	2268	252	0.0999207
2021fev18_LVRS/4066-21	26828	M	2558	G	-	2304	252	0.0985145
2021fev18_LVRS/4066-21	26829	M	2520	T	-	2268	252	0.1
2021fev18_LVRS/4066-21	26830	M	2586	T	-	2329	252	0.0974478
2021fev18_LVRS/4066-21	28262	N	2645	G	GAACA	1368	1259	0.475992
2021fev18_LVRS/4073-21	28262	N	3188	G	GAACA	1640	1535	0.481493
2021fev18_LVRS/4074-21	28262	N	1467	G	GAACA	757	700	0.477164
2021fev18_LVRS/4076-21	25521	ORF3A	458	C	T	339	118	0.257642
2021fev18_LVRS/4076-21	28262	N	492	G	GAACA	256	231	0.469512
2021fev18_LVRS/4288-21	15579	ORF1AB	7657	C	T	7245	411	0.0536764
2021fev18_LVRS/4288-21	28262	N	3227	G	GAACA	1659	1543	0.478153
2021fev18_LVRS/4337-21	9745	ORF1AB	3840	C	T	3323	517	0.134635
2021fev18_LVRS/4337-21	15017	ORF1AB	4338	C	T	3840	498	0.114799
2021fev18_LVRS/4337-21	15470	ORF1AB	3783	C	T	3223	560	0.148031
2021fev18_LVRS/4337-21	17686	ORF1AB	2430	G	T	2043	385	0.158436
2021fev18_LVRS/4337-21	19417	ORF1AB	1823	G	T	1723	100	0.0548546
2021fev18_LVRS/4337-21	28262	N	2540	G	GAACA	1317	1216	0.47874
2021fev18_LVRS/4580-21	28262	N	3298	G	GAACA	1710	1572	0.476653
2021fev18_LVRS/4782-21	26111	ORF3A	7414	C	T	6543	871	0.11748
2021fev18_LVRS/4782-21	28262	N	2836	G	GAACA	1456	1348	0.475317
2021fev18_LVRS/4784-21	3145	ORF1AB	943	G	A	836	107	0.113468
2021fev18_LVRS/4784-21	8074	ORF1AB	7351	C	T	6662	688	0.0935927
2021fev18_LVRS/4784-21	28262	N	1721	G	GAACA	883	827	0.480535
2021fev18_LVRS/4784-21	29190	N	913	A	T	784	129	0.141292
2021fev18_LVRS/4786-21	28262	N	753	G	GAACA	388	361	0.479416
2021fev18_LVRS/4787-21	21641	S	1709	G	T	1387	322	0.188414
2021fev18_LVRS/4787-21	27434	ORF7A	678	C	T	444	234	0.345133
2021fev18_LVRS/4787-21	28262	N	1641	G	GAACA	859	773	0.471054
2021fev18_LVRS/4789-21	9042	ORF1AB	1937	C	T	1817	119	0.0614352
2021fev18_LVRS/4789-21	19002	ORF1AB	7733	A	G	7063	667	0.0862537
2021fev18_LVRS/4789-21	28262	N	1279	G	GAACA	663	612	0.478499
2021fev18_LVRS/4792-21	28262	N	1643	G	GAACA	855	782	0.475959
2021fev18_LVRS/4793-21	9891	ORF1AB	1570	T	C	850	720	0.458599
2021fev18_LVRS/4793-21	28262	N	2112	G	GAACA	1088	1021	0.483428
2021fev18_LVRS/4794-21	28262	N	2091	G	GAACA	1078	1002	0.479197
2021fev18_LVRS/4795-21	28262	N	2002	G	GAACA	1034	958	0.478521
2021fev18_LVRS/4798-21	28262	N	2656	G	GAACA	1360	1280	0.481928
2021fev18_LVRS/4875-21	4754	ORF1AB	507	C	T	338	169	0.333333
2021fev18_LVRS/4875-21	19737	ORF1AB	3596	T	C	3391	203	0.0564516
2021fev18_LVRS/4875-21	28262	N	2251	G	GAACA	1164	1077	0.478454
2021fev18_LVRS/5256-21	6696	ORF1AB	2114	C	CT	1973	109	0.051561
2021fev18_LVRS/5256-21	28262	N	1257	G	GAACA	655	599	0.476531
2021fev18_LVRS/7029-21	26655	M	7069	T	C	6506	558	0.0789362
2021fev18_LVRS/7029-21	28262	N	4100	G	GAACA	2156	1932	0.47122
250539291/1088252	8140	ORF1AB	2360	C	T	1666	694	0.294068
250539291/1088252	28093	ORF8	873	T	C	544	327	0.37457
250539291/1520715	28262	N	1566	G	GAACA	811	738	0.471264
250539291/1586463	11292	ORF1AB	4389	-	G	4151	238	0.0542265
250539291/1586463	11293	ORF1AB	4481	-	T	4151	330	0.0736443
250539291/1586463	11294	ORF1AB	4502	-	T	4151	351	0.0779653
250539291/1586463	11295	ORF1AB	4528	-	T	4151	377	0.0832597
250539291/1586463	11296	ORF1AB	4519	-	G	4151	362	0.0801062
250539291/1586463	28262	N	5460	G	GAACA	2860	2447	0.448168
FASTQ_AM_COVIDSEQ_002/230480855	3045	ORF1AB	1200	C	T	1068	132	0.11
FASTQ_AM_COVIDSEQ_002/230491784	16323	ORF1AB	1584	C	T	1229	355	0.224116
FASTQ_AM_COVIDSEQ_002/230491784	27987	ORF8	892	G	T	701	191	0.214126
FASTQ_AM_COVIDSEQ_002/230492857	28262	N	2000	G	GAACA	1024	937	0.4685
FASTQ_AM_COVIDSEQ_002/230494349	6631	ORF1AB	1202	T	A	737	465	0.386855
FASTQ_AM_COVIDSEQ_002/230494349	17994	ORF1AB	740	A	C	561	179	0.241892
FASTQ_AM_COVIDSEQ_002/230494349	28262	N	1651	G	GAACA	851	753	0.456087
FASTQ_AM_COVIDSEQ_002/230494369	28262	N	1764	G	GAACA	912	810	0.459184
FASTQ_AM_COVIDSEQ_002/230494743	11083	ORF1AB	1102	G	T	990	104	0.0943739
FASTQ_AM_COVIDSEQ_002/230495248	2153	ORF1AB	1364	T	G	802	562	0.412023
FASTQ_AM_COVIDSEQ_002/230495248	6187	ORF1AB	687	C	T	346	341	0.496361
FASTQ_AM_COVIDSEQ_002/230495248	16558	ORF1AB	962	T	G	534	428	0.444906
FASTQ_AM_COVIDSEQ_002/230495291	28262	N	1580	G	GAACA	819	735	0.46519
FASTQ_AM_COVIDSEQ_002/230495425	11058	ORF1AB	1406	T	C	1125	281	0.199858
FASTQ_AM_COVIDSEQ_002/230504281	28262	N	1487	G	GAACA	760	690	0.464022
FASTQ_AM_COVIDSEQ_1/200006007281WSC	4158	ORF1AB	2043	C	T	1937	106	0.0518845
FASTQ_AM_COVIDSEQ_1/200006007281WSC	22203	S	538	G	GTGCCAACAGGAA	327	210	0.390335
FASTQ_AM_COVIDSEQ_1/230481197	4999	ORF1AB	928	T	C	744	184	0.198276
FASTQ_AM_COVIDSEQ_1/230481197	28262	N	3620	G	GAACA	1858	1680	0.464088
FASTQ_AM_COVIDSEQ_1/230492416	28262	N	2090	G	GAACA	1061	958	0.458373
FASTQ_AM_COVIDSEQ_1/230501019	28262	N	1879	G	GAACA	965	871	0.463544
FASTQ_AM_COVIDSEQ_1/230502700	28262	N	2006	G	GAACA	1033	937	0.467099
FASTQ_AM_COVIDSEQ_1/230503878	22812	S	959	C	A	845	114	0.118874
FASTQ_AM_COVIDSEQ_1/230503878	28262	N	2087	G	GAACA	1077	961	0.46047
FASTQ_AM_COVIDSEQ_1/230507799	26822	M	1015	C	T	803	212	0.208867
FASTQ_AM_COVIDSEQ_1/230507799	28262	N	3090	G	GAACA	1604	1416	0.458252
FASTQ_AM_COVIDSEQ_1/230508721	17610	ORF1AB	1206	T	C	1064	142	0.117745
FASTQ_AM_COVIDSEQ_1/230509845	28262	N	2292	G	GAACA	1181	1051	0.458551
FASTQ_AM_COVIDSEQ_1/230510325	27420	ORF7A	1309	G	A	673	635	0.485103
FASTQ_AM_COVIDSEQ_1/230510325	28262	N	2111	G	GAACA	1109	963	0.456182
FASTQ_AM_COVIDSEQ_1/230511474	28262	N	1861	G	GAACA	975	851	0.457281
FASTQ_AM_COVIDSEQ_1/230520194	28262	N	2044	G	GAACA	1055	943	0.46135
FASTQ_AM_COVIDSEQ_1/270039827	28262	N	2847	G	GAACA	1469	1331	0.46751
FASTQ_AM_COVIDSEQ_1/270040375	28262	N	1636	G	GAACA	842	756	0.462103
FASTQ_AM_COVIDSEQ_1/270040602	28262	N	1529	G	GAACA	792	703	0.459778
FASTQ_AM_COVIDSEQ_1/270041421	28262	N	2532	G	GAACA	1307	1168	0.461295
FASTQ_AM_COVIDSEQ_1/270042148	28262	N	2720	G	GAACA	1398	1257	0.462132
FASTQ_AM_COVIDSEQ_1/270042807	28262	N	2409	G	GAACA	1239	1102	0.457451
FASTQ_AM_COVIDSEQ_1/270042933	22812	S	967	C	A	861	106	0.109617
FASTQ_AM_COVIDSEQ_1/270042933	28262	N	2089	G	GAACA	1084	953	0.456199
FASTQ_CE_1/230358125	427	ORF1AB	1968	A	T	1858	110	0.0558943
FASTQ_CE_1/230358125	619	ORF1AB	2093	C	T	1908	185	0.0883899
FASTQ_CE_1/230358125	621	ORF1AB	2159	G	T	1979	180	0.0833719
FASTQ_CE_1/230358125	887	ORF1AB	2236	G	T	2077	159	0.0711091
FASTQ_CE_1/230358125	892	ORF1AB	2378	T	TA	2223	155	0.0651808
FASTQ_CE_1/230358125	2945	ORF1AB	1786	G	T	1614	172	0.0963046
FASTQ_CE_1/230358125	3182	ORF1AB	1763	G	T	1593	170	0.0964265
FASTQ_CE_1/230358125	3638	ORF1AB	1447	G	A	1331	116	0.0801659
FASTQ_CE_1/230358125	6622	ORF1AB	559	G	A	310	245	0.438283
FASTQ_CE_1/230358125	6696	ORF1AB	743	C	CT	522	220	0.296097
FASTQ_CE_1/230358125	8790	ORF1AB	1603	G	T	1330	273	0.170306
FASTQ_CE_1/230358125	9249	ORF1AB	1426	G	T	1153	273	0.191445
FASTQ_CE_1/230358125	10059	ORF1AB	1755	G	T	1444	311	0.177208
FASTQ_CE_1/230358125	10232	ORF1AB	915	C	T	754	161	0.175956
FASTQ_CE_1/230358125	10301	ORF1AB	1319	C	CA	1145	172	0.130402
FASTQ_CE_1/230358125	10714	ORF1AB	1334	C	T	1095	239	0.17916
FASTQ_CE_1/230358125	10921	ORF1AB	972	T	-	694	139	0.143004
FASTQ_CE_1/230358125	10922	ORF1AB	833	G	-	688	139	0.166867
FASTQ_CE_1/230358125	11095	ORF1AB	998	C	CT	873	120	0.12024
FASTQ_CE_1/230358125	11293	ORF1AB	1883	-	T	1761	122	0.0647902
FASTQ_CE_1/230358125	11294	ORF1AB	1895	-	T	1761	134	0.0707124
FASTQ_CE_1/230358125	11295	ORF1AB	1915	-	T	1761	154	0.0804178
FASTQ_CE_1/230358125	11296	ORF1AB	1915	-	G	1761	154	0.0804178
FASTQ_CE_1/230358125	12165	ORF1AB	1319	C	T	1177	142	0.107657
FASTQ_CE_1/230358125	12196	ORF1AB	1558	T	TA	1379	169	0.108472
FASTQ_CE_1/230358125	13225	ORF1AB	2069	C	T	1823	246	0.118898
FASTQ_CE_1/230358125	17561	ORF1AB	1827	G	T	1589	238	0.130268
FASTQ_CE_1/230358125	17661	ORF1AB	1054	T	C	918	136	0.129032
FASTQ_CE_1/230358125	18138	ORF1AB	2025	C	CA	1798	225	0.111111
FASTQ_CE_1/230358125	19878	ORF1AB	1221	G	T	1041	180	0.14742
FASTQ_CE_1/230358125	19881	ORF1AB	1177	C	T	951	226	0.192014
FASTQ_CE_1/230358125	28262	N	3542	G	GAACA	1807	1643	0.463862
FASTQ_CE_1/230364049	28262	N	3326	G	GAACA	1701	1556	0.467829
FASTQ_CE_1/230366423	5672	ORF1AB	966	C	A	560	406	0.42029
FASTQ_CE_1/230366423	12751	ORF1AB	1179	T	C	1078	101	0.0856658
FASTQ_CE_1/230366423	17079	ORF1AB	2129	G	-	1915	107	0.0502583
FASTQ_CE_1/230366423	17105	ORF1AB	1918	A	AT	1794	124	0.0646507
FASTQ_CE_1/230366423	28262	N	4899	G	GAACA	2483	2322	0.473974
FASTQ_CE_1/Ceara-27	28262	N	1296	G	GAACA	663	608	0.469136
FASTQ_CE_1/Ceara-33	11293	ORF1AB	2874	-	T	2721	153	0.0532359
FASTQ_CE_1/Ceara-33	11294	ORF1AB	2894	-	T	2721	173	0.0597789
FASTQ_CE_1/Ceara-33	11295	ORF1AB	2915	-	T	2721	194	0.0665523
FASTQ_CE_1/Ceara-33	11296	ORF1AB	2912	-	G	2721	191	0.0655907
FASTQ_CE_1/Ceara-33	18671	ORF1AB	1758	A	-	1482	137	0.0779295
FASTQ_CE_1/Ceara-33	18672	ORF1AB	1654	T	-	1517	137	0.0828295
FASTQ_CE_1/Ceara-33	18673	ORF1AB	1602	A	-	1465	137	0.0855181
FASTQ_CE_1/Ceara-33	19983	ORF1AB	1556	C	CT	1399	152	0.0976864
FASTQ_CE_1/Ceara-33	27944	ORF8	1413	C	T	1117	296	0.209483
FASTQ_CE_1/Ceara-33	28032	ORF8	1297	G	A	1023	274	0.211257
FASTQ_CE_1/Ceara-33	28262	N	5632	G	GAACA	2852	2661	0.472479
FASTQ_CE_1/Ceara-35	28262	N	1247	G	GAACA	633	593	0.475541
FASTQ_CE_1/Ceara-36	28262	N	1788	G	GAACA	906	848	0.474273
FASTQ_CE_1/Ceara-38	8067	ORF1AB	676	C	A	551	124	0.183432
FASTQ_CE_1/Ceara-38	13626	ORF1AB	439	T	C	334	105	0.23918
FASTQ_CE_1/Ceara-38	28262	N	1564	G	GAACA	803	735	0.469949
FASTQ_CE_1/Ceara-40	15371	ORF1AB	2066	C	T	1469	596	0.28848
FASTQ_CE_1/Ceara-40	17835	ORF1AB	1215	T	C	669	546	0.449383
FASTQ_CE_1/Ceara-40	18546	ORF1AB	1270	G	T	1082	188	0.148031
FASTQ_CE_1/Ceara-40	28262	N	3100	G	GAACA	1573	1469	0.473871
FASTQ_CE_1/Ceara-41	20113	ORF1AB	345	T	G	201	144	0.417391
FASTQ_CE_1/Ceara-41	28262	N	2280	G	GAACA	1154	1089	0.477632
LVRS_AM/20140055FN	2130	ORF1AB	3568	A	G	2546	1016	0.284753
LVRS_AM/20140055FN	2252	ORF1AB	1511	C	A	1154	357	0.236267
LVRS_AM/20140055FN	9661	ORF1AB	373	T	C	231	142	0.380697
LVRS_AM/20140055FN	14322	ORF1AB	769	C	T	616	153	0.19896
LVRS_AM/20140055FN	16095	ORF1AB	2210	A	-	1964	121	0.0547511
LVRS_AM/20140055FN	17306	ORF1AB	2210	T	C	2081	129	0.058371
LVRS_AM/20140055FN	18692	ORF1AB	3244	C	-	2891	166	0.0511714
LVRS_AM/20140055FN	18914	ORF1AB	3902	G	-	3452	224	0.0574065
LVRS_AM/20140055FN	20096	ORF1AB	1553	A	C	1448	105	0.0676111
LVRS_AM/20140055FN	20859	ORF1AB	1354	T	G	1245	109	0.0805022
LVRS_AM/20140055FN	21186	ORF1AB	2103	G	A	1947	155	0.0737042
LVRS_AM/20140055FN	21298	ORF1AB	1857	A	-	1643	106	0.0570813
LVRS_AM/20140055FN	21770	S	5438	G	-	4586	423	0.077786
LVRS_AM/20140055FN	21810	S	4122	T	C	3718	404	0.0980107
LVRS_AM/20140055FN	22583	S	1193	G	GT	1070	120	0.100587
LVRS_AM/20140055FN	23285	S	4427	G	T	3772	655	0.147956
LVRS_AM/20140055FN	23292	S	5234	G	-	3970	631	0.120558
LVRS_AM/20140055FN	23293	S	4555	T	-	3919	631	0.138529
LVRS_AM/20140055FN	24123	S	4618	A	G	4358	260	0.0563014
LVRS_AM/20140055FN	24583	S	2912	T	-	2517	195	0.0669643
LVRS_AM/20140055FN	24933	S	1644	G	T	1481	163	0.0991484
LVRS_AM/20140055FN	25074	S	1463	G	T	1352	111	0.0758715
LVRS_AM/20140055FN	25226	S	3028	G	C	2798	230	0.0759577
LVRS_AM/20140055FN	25244	S	3500	G	T	3323	177	0.0505714
LVRS_AM/20140055FN	25543	ORF3A	4512	G	T	4191	321	0.0711436
LVRS_AM/20140055FN	25611	ORF3A	3962	C	T	3665	295	0.0744573
LVRS_AM/20140055FN	25797	ORF3A	1024	C	A	887	137	0.133789
LVRS_AM/20140055FN	26085	ORF3A	4409	C	-	3022	667	0.151281
LVRS_AM/20140055FN	26846	M	7780	C	T	6726	1054	0.135476
LVRS_AM/20140055FN	27179	M	3397	G	T	3002	395	0.116279
LVRS_AM/20140055FN	28047	ORF8	2258	A	-	1733	254	0.112489
LVRS_AM/20140055FN	28089	ORF8	2734	G	-	1669	530	0.193855
LVRS_AM/20140055FN	28090	ORF8	2256	G	-	1715	530	0.234929
LVRS_AM/20140055FN	28235	ORF8	5025	T	-	3829	597	0.118806
LVRS_AM/20140055FN	28236	ORF8	4382	C	-	3777	597	0.136239
LVRS_AM/20140055FN	28237	ORF8	4401	G	-	3801	597	0.135651
LVRS_AM/20140055FN	29000	N	3957	G	T	3743	213	0.0538287
LVRS_AM/20140055FN	29061	N	3811	C	-	3407	202	0.0530045
LVRS_AM/20140055FN	29525	N	5496	C	-	4457	518	0.0942504
LVRS_AM/20140283VA	5532	ORF1AB	3001	G	C	2733	151	0.0503166
LVRS_AM/20140283VA	6312	ORF1AB	3178	C	CA	3011	167	0.0525488
LVRS_AM/20140283VA	12017	ORF1AB	3650	T	A	3373	276	0.0756164
LVRS_AM/20140283VA	12331	ORF1AB	3054	G	A	2749	299	0.0979044
LVRS_AM/20140283VA	17000	ORF1AB	4692	C	T	4395	294	0.0626598
LVRS_AM/20140283VA	20150	ORF1AB	2001	A	-	1761	120	0.05997
LVRS_AM/20140283VA	20151	ORF1AB	1873	T	-	1753	120	0.0640683
LVRS_AM/20140283VA	20152	ORF1AB	1816	T	-	1696	120	0.0660793
LVRS_AM/20140283VA	21101	ORF1AB	2636	G	GT	2495	136	0.0515933
LVRS_AM/20140437IA	19032	ORF1AB	1555	C	T	1454	101	0.0649518
LVRS_AM/20140451EL	8841	ORF1AB	2721	C	T	2439	262	0.0962881
LVRS_AM/20140451EL	16915	ORF1AB	2094	C	T	1448	642	0.30659
LVRS_AM/20140488MF	8290	ORF1AB	857	C	T	512	345	0.402567
LVRS_AM/20140488MF	10156	ORF1AB	1193	C	T	1073	120	0.100587
LVRS_AM/20140536FR	19964	ORF1AB	6201	T	C	5780	368	0.0593453
LVRS_AM/20140536FR	20421	ORF1AB	1563	T	-	1331	116	0.0742163
LVRS_AM/20140536FR	20422	ORF1AB	1458	T	-	1342	116	0.079561
LVRS_AM/20140536FR	23192	S	4146	A	G	3937	209	0.05041
LVRS_AM/20141355VB	884	ORF1AB	2099	T	C	1219	877	0.417818
LVRS_AM/20141355VB	26372	E	1597	G	T	1421	175	0.10958
LVRS_AM/20141493LR	2919	ORF1AB	2533	C	T	2250	283	0.111725
LVRS_AM/20141493LR	10030	ORF1AB	1710	C	T	1542	168	0.0982456
LVRS_AM/20141493LR	11986	ORF1AB	2171	C	CT	2059	110	0.0506679
LVRS_AM/20141493LR	28704	N	4563	A	C	4102	461	0.10103
LVRS_AM/20141671CB	11934	ORF1AB	4376	A	T	3989	387	0.0884369
LVRS_AM/20141721RM	16646	ORF1AB	2399	C	T	2133	265	0.110463
LVRS_AM/20141881JO	8142	ORF1AB	1946	T	A	1837	107	0.0549846
LVRS_AM/20141882LT	11990	ORF1AB	3074	G	GA	2854	219	0.0712427
LVRS_AM/20141882LT	12059	ORF1AB	3559	G	-	3122	217	0.0609722
LVRS_AM/20141916KM	11990	ORF1AB	3551	G	GA	3296	255	0.0718108
LVRS_AM/20141916KM	15661	ORF1AB	1814	T	-	1357	228	0.125689
LVRS_AM/20141916KM	19836	ORF1AB	2806	C	CA	2662	144	0.0513186
LVRS_AM/20141916KM	25702	ORF3A	1114	C	T	764	350	0.314183
LVRS_AM/20141916KM	28250	ORF8	5871	T	TCTG	3011	2854	0.486118
LVRS_AM/20141937RS	5380	ORF1AB	713	T	C	480	233	0.326788
LVRS_AM/20141937RS	8464	ORF1AB	1861	T	TA	1568	288	0.154756
LVRS_AM/20141937RS	8668	ORF1AB	1185	C	T	947	238	0.200844
LVRS_AM/20141937RS	8742	ORF1AB	3081	G	GT	2547	534	0.17332
LVRS_AM/20141937RS	10076	ORF1AB	2713	T	C	2095	618	0.227792
LVRS_AM/20141937RS	10815	ORF1AB	2555	T	-	2151	201	0.0786693
LVRS_AM/20141937RS	10816	ORF1AB	2319	T	-	2118	201	0.0866753
LVRS_AM/20141937RS	10817	ORF1AB	2257	G	-	2056	201	0.0890563
LVRS_AM/20141937RS	10818	ORF1AB	2255	C	-	2053	201	0.0891353
LVRS_AM/20141937RS	10819	ORF1AB	2266	T	-	2064	201	0.0887026
LVRS_AM/20141937RS	10820	ORF1AB	2274	C	-	2073	201	0.0883905
LVRS_AM/20141937RS	10821	ORF1AB	2297	A	-	2096	201	0.0875054
LVRS_AM/20141937RS	10822	ORF1AB	2284	A	-	2083	201	0.0880035
LVRS_AM/20141937RS	10823	ORF1AB	2267	A	-	2066	201	0.0886634
LVRS_AM/20141937RS	10824	ORF1AB	2281	C	-	2080	201	0.0881192
LVRS_AM/20141937RS	10825	ORF1AB	2310	T	-	2109	201	0.087013
LVRS_AM/20141937RS	10826	ORF1AB	2282	G	-	2074	201	0.0880806
LVRS_AM/20141937RS	13350	ORF1AB	1428	G	GT	838	580	0.406162
LVRS_AM/20141937RS	19102	ORF1AB	1799	C	T	1637	162	0.09005
LVRS_AM/20141937RS	19116	ORF1AB	1439	A	T	1329	110	0.076442
LVRS_AM/20141937RS	23774	S	977	T	G	692	285	0.291709
LVRS_AM/20141937RS	26458	E	229	G	T	123	106	0.462882
LVRS_AM/20141978DR	24372	S	2071	C	T	1924	147	0.0709802
LVRS_AM/20142002AL	16403	ORF1AB	2463	A	G	2309	154	0.0625254
LVRS_AM/20142002AL	20106	ORF1AB	601	T	A	484	117	0.194676
LVRS_AM/20142116AS	3319	ORF1AB	683	A	G	377	306	0.448023
LVRS_AM/20142116AS	12068	ORF1AB	2435	C	T	2262	172	0.0706366
LVRS_AM/20142153MO	1085	ORF1AB	733	G	T	472	259	0.353342
LVRS_AM/20142189LL	4913	ORF1AB	2255	G	A	2136	119	0.0527716
LVRS_AM/20142189LL	11961	ORF1AB	6357	T	G	6011	346	0.0544282
LVRS_AM/20142189LL	12237	ORF1AB	5910	T	C	5466	444	0.0751269
LVRS_AM/20142189LL	15797	ORF1AB	2424	T	C	2187	237	0.0977723
LVRS_AM/20142189LL	23153	S	3696	A	C	3356	340	0.0919913
LVRS_AM/20142189LL	24022	S	1882	T	-	1546	168	0.0892667
LVRS_AM/20142189LL	24023	S	1696	C	-	1526	168	0.0990566
LVRS_AM/20142189LL	24024	S	1710	T	-	1542	168	0.0982456
LVRS_AM/20142189LL	24025	S	1693	A	-	1525	168	0.0992321
LVRS_AM/20142189LL	24026	S	1730	C	-	1558	168	0.0971098
LVRS_AM/20142189LL	24027	S	1720	T	-	1552	168	0.0976744
LVRS_AM/20142189LL	24028	S	1749	T	-	1568	168	0.0960549
LVRS_AM/20142189LL	26405	E	1390	C	CT	1193	195	0.140288
LVRS_AM/20142274FB	545	ORF1AB	2301	G	T	2028	273	0.118644
LVRS_AM/20142279MP	15911	ORF1AB	1745	A	C	1613	131	0.0750716
LVRS_AM/20142371CJ	16203	ORF1AB	2025	T	C	1904	121	0.0597531
LVRS_AM/20142410MC	16795	ORF1AB	5153	G	T	4232	921	0.178731
LVRS_AM/20142410MC	23903	S	2289	G	GT	2171	118	0.0515509
LVRS_AM/20142424SS	241	5UTR	2288	T	-	2171	116	0.0506993
LVRS_AM/20142424SS	7693	ORF1AB	1884	G	GT	1662	222	0.117834
LVRS_AM/20142424SS	10725	ORF1AB	1440	C	T	1213	227	0.157639
LVRS_AM/20142424SS	11812	ORF1AB	1988	C	CA	1649	339	0.170523
LVRS_AM/20142424SS	16110	ORF1AB	2623	G	A	2467	156	0.0594739
LVRS_AM/20142424SS	18368	ORF1AB	1260	G	T	1078	182	0.144444
LVRS_AM/20142424SS	19983	ORF1AB	1602	C	CT	1423	175	0.109238
LVRS_AM/20142424SS	23417	S	2189	G	T	2069	120	0.0548196
LVRS_AM/20142493RO	19983	ORF1AB	2942	C	CT	2719	219	0.0744392
LVRS_AM/20142761FC	4975	ORF1AB	1702	G	C	1592	110	0.0646298
LVRS_AM/20142910VS	8382	ORF1AB	2954	G	T	2765	189	0.063981
LVRS_AM/20142910VS	11781	ORF1AB	4325	A	AC	3927	344	0.0795376
LVRS_AM/20142910VS	24007	S	1212	G	A	1100	112	0.0924092
LVRS_AM/20142973ES	12743	ORF1AB	1938	C	CA	1823	114	0.0588235
LVRS_AM/20142973ES	13330	ORF1AB	2401	T	C	2279	122	0.0508122
LVRS_AM/20143003CA	14414	ORF1AB	3963	G	GT	3761	199	0.0502145
LVRS_AM/20143003CA	14432	ORF1AB	4547	G	A	3960	376	0.0826919
LVRS_AM/20143003CA	16245	ORF1AB	7527	G	A	6339	1188	0.157832
LVRS_AM/20143003CA	16650	ORF1AB	4609	C	CA	4013	594	0.128878
LVRS_AM/20143003CA	17289	ORF1AB	4267	A	G	3551	716	0.167799
LVRS_AM/20143003CA	18561	ORF1AB	4582	T	C	3921	661	0.14426
LVRS_AM/20143003CA	19983	ORF1AB	8938	C	CT	7370	1565	0.175095
LVRS_AM/20143003CA	20611	ORF1AB	613	C	T	422	191	0.311582
LVRS_AM/20143003CA	21737	S	5335	T	-	2655	1338	0.250797
LVRS_AM/20143003CA	23230	S	4871	C	CA	3777	1092	0.224184
LVRS_AM/20143088ER	6696	ORF1AB	1750	C	CT	1600	145	0.0828571
LVRS_AM/20143088ER	8722	ORF1AB	4202	C	T	3805	396	0.0942408
LVRS_AM/20143088ER	11095	ORF1AB	4028	C	CT	3814	210	0.0521351
LVRS_AM/20143088ER	11295	ORF1AB	5587	-	T	5274	313	0.0560229
LVRS_AM/20143088ER	11296	ORF1AB	5585	-	G	5274	307	0.0549687
LVRS_AM/20143088ER	11992	ORF1AB	7892	A	AC	7157	714	0.0904714
LVRS_AM/20143088ER	15965	ORF1AB	8347	G	GT	7733	613	0.0734396
LVRS_AM/20143088ER	19983	ORF1AB	3890	C	CT	3653	235	0.0604113
LVRS_AM/20143088ER	23996	S	1856	C	T	1669	187	0.100754
LVRS_AM/20143088ER	28262	N	12570	G	GAACA	6333	6131	0.487749
LVRS_AM/20143093FL	28262	N	7516	G	GAACA	3808	3637	0.483901
LVRS_AM/20143145KL	6659	ORF1AB	381	A	G	279	102	0.267717
LVRS_AM/20143164MG	6696	ORF1AB	2418	C	CT	2235	147	0.060794
LVRS_AM/20143164MG	19263	ORF1AB	1631	C	T	1415	215	0.131821
LVRS_AM/20143164MG	20092	ORF1AB	2183	A	T	2071	112	0.0513055
LVRS_AM/20143297CR	25350	S	1225	C	T	1125	100	0.0816327
LVRS_AM/20143297CR	28262	N	3649	G	GAACA	1847	1760	0.482324
LVRS_AM/20250295LD	7793	ORF1AB	2406	C	CA	1977	420	0.174564
LVRS_AM/20250295LD	8526	ORF1AB	1002	T	C	876	126	0.125749
LVRS_AM/20250295LD	8905	ORF1AB	1256	C	CT	1151	105	0.0835987
LVRS_AM/20250295LD	11990	ORF1AB	1891	G	GA	1534	351	0.185616
LVRS_AM/20250295LD	12752	ORF1AB	1641	T	-	1289	176	0.107252
LVRS_AM/20250295LD	12753	ORF1AB	1472	G	-	1295	176	0.119565
LVRS_AM/20250295LD	15965	ORF1AB	1613	G	GT	1477	135	0.083695
LVRS_AM/20250295LD	16873	ORF1AB	1608	G	A	1486	121	0.0752488
LVRS_AM/20250295LD	17019	ORF1AB	2078	G	GT	1944	129	0.0620789
LVRS_AM/20250295LD	17376	ORF1AB	1904	A	G	1762	142	0.0745798
LVRS_AM/20250295LD	20064	ORF1AB	2020	T	C	1475	537	0.265842
LVRS_AM/20250295LD	20745	ORF1AB	556	A	T	307	249	0.447842
LVRS_AM/20250295LD	21796	S	280	G	T	179	101	0.360714
LVRS_AM/20250329LS	1026	ORF1AB	660	C	CT	481	178	0.269697
LVRS_AM/20250329LS	2612	ORF1AB	1001	G	GT	765	234	0.233766
LVRS_AM/20250329LS	5646	ORF1AB	3570	C	CA	1823	1743	0.488235
LVRS_AM/20250329LS	10336	ORF1AB	1836	C	A	1246	588	0.320261
LVRS_AM/20250329LS	10811	ORF1AB	2049	C	T	1664	383	0.18692
LVRS_AM/20250329LS	23016	S	1388	G	T	1280	108	0.0778098
LVRS_AM/20250329LS	23288	S	2750	G	A	2411	339	0.123273
LVRS_AM/20841592RS	28310	N	3098	C	A	1934	1163	0.375403
LVRS_AM/20841592RS	28487	N	4618	A	G	2990	1627	0.352317
LVRS_AM/20841891TC	19109	ORF1AB	899	T	G	569	330	0.367075
LVRS_AM/20842081KM	5406	ORF1AB	2538	T	C	1724	814	0.320725
LVRS_AM/20842081KM	11083	ORF1AB	1294	T	G	750	483	0.373261
LVRS_AM/20842378LB	15510	ORF1AB	1950	T	C	1835	115	0.0589744
LVRS_AM/20842378LB	19781	ORF1AB	1789	C	T	1623	166	0.0927893
LVRS_AM/20842386CA	12009	ORF1AB	2971	T	C	2588	383	0.128913
LVRS_AM/20842386CA	18647	ORF1AB	1195	C	T	1043	152	0.127197
LVRS_AM/20842386CA	20105	ORF1AB	866	T	C	658	208	0.240185
LVRS_AM/20842393GA	12054	ORF1AB	1353	T	C	1232	121	0.0894309
LVRS_AM/20842393GA	12439	ORF1AB	1104	T	C	820	284	0.257246
LVRS_AM/20842408LA	12397	ORF1AB	1098	A	T	973	123	0.112022
LVRS_AM/20842451CN	16516	ORF1AB	1483	A	G	1380	103	0.0694538
LVRS_AM/20842451CN	17371	ORF1AB	2253	G	T	2136	117	0.0519308
LVRS_AM/20842451CN	18395	ORF1AB	1206	T	C	722	483	0.400498
LVRS_AM/20842451CN	19983	ORF1AB	3435	C	CT	3246	184	0.0535662
LVRS_AM/20842455CA	19963	ORF1AB	2743	A	T	2571	172	0.0627051
LVRS_AM/20842533AP	7703	ORF1AB	1473	C	A	1362	111	0.0753564
LVRS_AM/20842533AP	12162	ORF1AB	3179	A	C	2952	226	0.0710915
LVRS_AM/20842533AP	12231	ORF1AB	2857	C	A	2550	307	0.107455
LVRS_AM/20842572LS	9173	ORF1AB	2105	G	C	1923	182	0.0864608
LVRS_AM/20842572LS	12363	ORF1AB	1774	T	C	1617	155	0.0873732
LVRS_AM/20842572LS	23814	S	1200	A	AT	1082	113	0.0941667
LVRS_AM/20842652AF	12331	ORF1AB	2299	G	A	2178	121	0.0526316
LVRS_AM/20842657BJ	11812	ORF1AB	3850	C	A	3614	214	0.0555844
LVRS_AM/20842657BJ	16361	ORF1AB	6277	T	C	5942	335	0.0533694
LVRS_AM/20842695EA	3259	ORF1AB	1810	G	T	1616	194	0.107182
LVRS_AM/20842703OP	4169	ORF1AB	2209	C	T	2022	187	0.0846537
LVRS_AM/20842703OP	8536	ORF1AB	1656	G	A	1369	287	0.173309
LVRS_AM/20842703OP	11776	ORF1AB	3584	C	CT	3349	229	0.0638951
LVRS_AM/20842703OP	16545	ORF1AB	1916	T	C	1801	115	0.0600209
LVRS_AM/20842719LR	8028	ORF1AB	3994	T	TC	3626	368	0.0921382
LVRS_AM/20842719LR	11943	ORF1AB	5692	A	T	5393	297	0.0521785
LVRS_AM/20842719LR	12183	ORF1AB	3926	C	T	3508	418	0.10647
LVRS_AM/20842719LR	16446	ORF1AB	3697	T	C	3465	232	0.0627536
LVRS_AM/20842719LR	19711	ORF1AB	1395	G	GT	1292	102	0.0731183
LVRS_AM/20842781AF	11999	ORF1AB	3579	G	GT	3368	208	0.0581168
LVRS_AM/20842837AN	835	ORF1AB	3479	C	T	3007	471	0.135384
LVRS_AM/20842980AA	4548	ORF1AB	1205	A	G	911	293	0.243154
LVRS_AM/20843023JA	16393	ORF1AB	2510	C	T	2262	242	0.0964143
LVRS_AM/20843023JA	17418	ORF1AB	1475	G	A	1076	399	0.270508
LVRS_AM/20843023JA	29465	N	5351	G	T	4896	453	0.0846571
LVRS_AM/20843044TM	6696	ORF1AB	2325	C	CT	2083	223	0.095914
LVRS_AM/20843044TM	12529	ORF1AB	3382	A	C	2920	456	0.134831
LVRS_AM/20843044TM	15793	ORF1AB	4081	G	A	3864	217	0.0531732
LVRS_AM/20843044TM	16699	ORF1AB	4183	C	G	3957	225	0.0537891
LVRS_AM/20843049KC	3159	ORF1AB	4382	C	T	2552	1830	0.417618
LVRS_AM/20843049KC	11772	ORF1AB	3911	A	G	3610	301	0.0769624
LVRS_AM/20843185MR	28262	N	5250	G	GAACA	2666	2527	0.481333
LVRS_AM/20843187NC	12059	ORF1AB	2034	G	C	1920	113	0.0555556
LVRS_AM/20843187NC	28262	N	3701	G	GAACA	1860	1797	0.485544
LVRS_AM/20843198JS	28262	N	2646	G	GAACA	1343	1269	0.479592
LVRS_AM/20843263MS	4167	ORF1AB	3327	T	C	3015	312	0.0937782
LVRS_AM/20843263MS	4505	ORF1AB	1842	G	A	1659	183	0.0993485
LVRS_AM/20843263MS	4832	ORF1AB	1577	C	T	1468	109	0.0691186
LVRS_AM/20843263MS	8927	ORF1AB	6999	G	GT	6569	427	0.0610087
LVRS_AM/20843263MS	11074	ORF1AB	2270	C	CTT	2148	114	0.0502203
LVRS_AM/20843263MS	12106	ORF1AB	7686	G	T	5512	2174	0.282852
LVRS_AM/20843263MS	12416	ORF1AB	3815	A	G	3525	290	0.0760157
LVRS_AM/20843263MS	12472	ORF1AB	2408	A	T	2226	182	0.0755814
LVRS_AM/20843263MS	13077	ORF1AB	7099	C	CT	6603	496	0.069869
LVRS_AM/20843263MS	15433	ORF1AB	5969	G	GA	5664	303	0.0507623
LVRS_AM/20843263MS	15665	ORF1AB	5368	T	C	3962	1406	0.261923
LVRS_AM/20843263MS	16340	ORF1AB	7164	T	G	6613	551	0.0769123
LVRS_AM/20843263MS	16630	ORF1AB	6414	C	CT	5517	896	0.139694
LVRS_AM/20843263MS	17019	ORF1AB	8246	G	GT	7809	415	0.0503274
LVRS_AM/20843263MS	17359	ORF1AB	5858	G	GA	5510	344	0.0587231
LVRS_AM/20843263MS	17801	ORF1AB	2836	C	T	2657	179	0.0631171
LVRS_AM/20843263MS	18368	ORF1AB	3661	G	GT	3468	189	0.0516252
LVRS_AM/20843263MS	21855	S	2562	C	T	2320	242	0.0944575
LVRS_AM/20843263MS	23666	S	4083	G	A	3805	278	0.0680872
LVRS_AM/20843263MS	23778	S	1991	C	T	1863	127	0.063787
LVRS_AM/20843278FR	28262	N	3552	G	GAACA	1793	1723	0.485079
LVRS_AM/20843310NT	11991	ORF1AB	1446	A	-	1164	141	0.0975104
LVRS_AM/20843312KD	21569	S	588	G	A	421	165	0.280612
LVRS_AM/20843312KD	27625	ORF7A	2102	C	T	1747	355	0.168887
LVRS_AM/20843312KD	28262	N	10489	G	GAACA	5296	5079	0.484222
LVRS_AM/20843348JS	18413	ORF1AB	987	T	A	832	155	0.157042
LVRS_AM/20843348JS	23220	S	2322	C	T	2183	139	0.0598622
LVRS_AM/20843348JS	28262	N	5779	G	GAACA	2921	2790	0.482782
LVRS_AM/20843351MC	27476	ORF7A	388	T	C	222	166	0.427835
LVRS_AM/20843351MC	28262	N	1965	G	GAACA	1002	946	0.481425
LVRS_AM/20843355YM	8597	ORF1AB	1423	C	T	1024	399	0.280394
LVRS_AM/20843355YM	10027	ORF1AB	4907	A	G	4456	450	0.0917057
LVRS_AM/20843355YM	11295	ORF1AB	4806	-	T	4545	261	0.0543071
LVRS_AM/20843355YM	11296	ORF1AB	4802	-	G	4545	254	0.0528946
LVRS_AM/20843355YM	18796	ORF1AB	5330	C	T	4793	537	0.10075
LVRS_AM/20843355YM	28262	N	13571	G	GAACA	6845	6610	0.487068
LVRS_AM/20843374ML	11294	ORF1AB	3434	-	T	3260	174	0.0506698
LVRS_AM/20843374ML	11295	ORF1AB	3451	-	T	3260	191	0.0553463
LVRS_AM/20843374ML	11296	ORF1AB	3450	-	G	3260	183	0.0530435
LVRS_AM/20843374ML	28262	N	10078	G	GAACA	5114	4861	0.482338
LVRS_AM/20843383RG	906	ORF1AB	1644	C	T	1531	113	0.0687348
LVRS_AM/20890007MR	23971	S	241	G	A	123	118	0.489627
LVRS_AM/20890007MR	28906	N	2035	T	C	1838	194	0.0953317
LVRS_AM/20890012JJ	12167	ORF1AB	1677	G	GC	1543	133	0.0793083
LVRS_AM/20890013MB	12124	ORF1AB	2997	A	T	2675	322	0.107441
LVRS_AM/20890013MB	19470	ORF1AB	1163	C	CA	990	170	0.146174
LVRS_AM/20890013MB	23309	S	2131	G	-	1900	115	0.0539653
LVRS_AM/20890013MB	23310	S	2101	A	-	1986	115	0.0547358
LVRS_AM/20890013MB	23311	S	2104	G	-	1989	115	0.0546578
LVRS_AM/20890013MB	23312	S	2129	A	-	2014	115	0.054016
LVRS_AM/20890013MB	23313	S	2182	T	-	2066	115	0.0527039
LVRS_AM/20890013MB	23314	S	2207	T	-	2092	115	0.0521069
LVRS_AM/20890013MB	23315	S	2187	C	-	2072	115	0.0525834
LVRS_AM/20890013MB	23316	S	2206	T	-	2091	115	0.0521306
LVRS_AM/20890013MB	23317	S	2211	T	-	2096	115	0.0520127
LVRS_AM/20890013MB	23318	S	2174	G	-	2057	115	0.0528979
LVRS_AM/20890013MB	23319	S	2224	A	-	2109	115	0.0517086
LVRS_AM/20890013MB	23320	S	2290	C	-	2175	115	0.0502183
LVRS_AM/20890013MB	23326	S	2255	A	-	2138	115	0.0509978
LVRS_AM/20890014DO	2493	ORF1AB	2427	A	-	1508	451	0.185826
LVRS_AM/20890014DO	2809	ORF1AB	2544	G	T	2284	260	0.102201
LVRS_AM/20890014DO	8118	ORF1AB	1952	C	T	1446	506	0.259221
LVRS_AM/20890014DO	8747	ORF1AB	3257	G	T	2861	396	0.121584
LVRS_AM/20890014DO	11022	ORF1AB	2234	C	-	1598	314	0.140555
LVRS_AM/20890014DO	11743	ORF1AB	1487	G	T	1150	337	0.226631
LVRS_AM/20890014DO	13635	ORF1AB	1126	A	T	707	419	0.372114
LVRS_AM/20890014DO	18597	ORF1AB	2139	G	A	1843	295	0.137915
LVRS_AM/20890014DO	20859	ORF1AB	1224	T	C	1102	122	0.0996732
LVRS_AM/20890014DO	23186	S	2696	A	-	2330	182	0.0675074
LVRS_AM/20890014DO	23216	S	3125	C	T	2878	247	0.07904
LVRS_AM/20890014DO	23335	S	5737	T	C	5236	497	0.0866306
LVRS_AM/20890014DO	23486	S	8089	G	GT	7563	524	0.0647793
LVRS_AM/20890014DO	26152	ORF3A	3009	G	T	2786	223	0.074111
LVRS_AM/20890014DO	27481	ORF7A	1771	C	CT	1665	106	0.0598532
LVRS_AM/20890014DO	27630	ORF7A	1789	C	A	1675	114	0.0637228
LVRS_AM/20890022AB	3101	ORF1AB	3227	C	CA	2751	467	0.144716
LVRS_AM/20890022AB	3267	ORF1AB	2683	C	T	2531	151	0.0562803
LVRS_AM/20890022AB	3617	ORF1AB	3883	G	T	3361	522	0.134432
LVRS_AM/20890022AB	3716	ORF1AB	2138	G	T	1903	233	0.10898
LVRS_AM/20890022AB	8532	ORF1AB	457	C	CA	350	106	0.231947
LVRS_AM/20890022AB	11074	ORF1AB	945	C	CT	730	212	0.224339
LVRS_AM/20890022AB	12517	ORF1AB	989	T	A	560	429	0.433771
LVRS_AM/20890022AB	15773	ORF1AB	851	G	A	534	317	0.372503
LVRS_AM/20890022AB	15870	ORF1AB	2873	T	A	1499	1374	0.478246
LVRS_AM/20890022AB	28001	ORF8	796	A	G	399	395	0.496231
LVRS_AM/20890022AB	28895	N	7063	G	T	6547	495	0.0700835
LVRS_AM/20890046AA	4534	ORF1AB	1600	C	T	1306	294	0.18375
LVRS_AM/20890046AA	5611	ORF1AB	2103	T	-	1512	293	0.139325
LVRS_AM/20890046AA	6070	ORF1AB	1319	C	CA	1151	168	0.127369
LVRS_AM/20890046AA	9478	ORF1AB	1277	T	C	1144	133	0.10415
LVRS_AM/20890046AA	10605	ORF1AB	2062	C	CT	1867	195	0.0945684
LVRS_AM/20890046AA	11074	ORF1AB	2661	C	CT	2487	165	0.0620068
LVRS_AM/20890046AA	11103	ORF1AB	2820	TT	T	270	233	0.0826241
LVRS_AM/20890046AA	11205	ORF1AB	2408	T	C	2171	237	0.0984219
LVRS_AM/20890046AA	12211	ORF1AB	2114	G	T	1770	344	0.162725
LVRS_AM/20890046AA	13472	ORF1AB	1456	T	-	995	229	0.15728
LVRS_AM/20890046AA	14850	ORF1AB	1684	A	AT	1443	236	0.140143
LVRS_AM/20890046AA	15840	ORF1AB	1685	G	-	1371	156	0.0925816
LVRS_AM/20890046AA	15841	ORF1AB	1534	A	-	1374	156	0.101695
LVRS_AM/20890046AA	15842	ORF1AB	1548	C	-	1392	156	0.100775
LVRS_AM/20890046AA	15843	ORF1AB	1546	T	-	1390	156	0.100906
LVRS_AM/20890046AA	15844	ORF1AB	1506	G	-	1349	156	0.103586
LVRS_AM/20890046AA	15845	ORF1AB	1531	A	-	1371	156	0.101894
LVRS_AM/20890046AA	19983	ORF1AB	2594	C	CT	2356	235	0.0905937
LVRS_AM/20890046AA	20032	ORF1AB	1666	C	T	1410	256	0.153661
LVRS_AM/20890046AA	21724	S	530	G	-	409	121	0.228302
LVRS_AM/20890068AA	412	ORF1AB	5712	C	A	3226	2483	0.434699
LVRS_AM/20890068AA	558	ORF1AB	5712	G	T	5370	342	0.0598739
LVRS_AM/20890068AA	4234	ORF1AB	3983	C	CA	3714	269	0.067537
LVRS_AM/20890068AA	4511	ORF1AB	2269	G	T	2095	174	0.0766858
LVRS_AM/20890068AA	5304	ORF1AB	4723	T	-	3907	408	0.0863858
LVRS_AM/20890068AA	5305	ORF1AB	4437	G	-	4027	408	0.091954
LVRS_AM/20890068AA	5531	ORF1AB	7351	G	-	5806	772	0.10502
LVRS_AM/20890068AA	5578	ORF1AB	5572	G	-	4739	414	0.0743001
LVRS_AM/20890068AA	5672	ORF1AB	5726	C	T	5328	397	0.0693329
LVRS_AM/20890068AA	5678	ORF1AB	5940	G	T	5467	469	0.0789562
LVRS_AM/20890068AA	5773	ORF1AB	2972	T	-	2538	214	0.0720054
LVRS_AM/20890068AA	5810	ORF1AB	1996	G	T	1842	154	0.0771543
LVRS_AM/20890068AA	7736	ORF1AB	2656	G	-	2291	182	0.0685241
LVRS_AM/20890068AA	9141	ORF1AB	2974	G	T	2789	185	0.0622058
LVRS_AM/20890068AA	11900	ORF1AB	2265	C	T	1346	919	0.40574
LVRS_AM/20890068AA	12164	ORF1AB	5018	G	T	4645	373	0.0743324
LVRS_AM/20890068AA	12672	ORF1AB	4553	C	G	4235	318	0.0698441
LVRS_AM/20890068AA	13459	ORF1AB	7393	G	-	6644	374	0.0505884
LVRS_AM/20890068AA	13460	ORF1AB	6778	T	-	6403	374	0.0551785
LVRS_AM/20890068AA	13461	ORF1AB	6909	T	-	6534	374	0.0541323
LVRS_AM/20890068AA	13462	ORF1AB	7023	T	-	6649	374	0.0532536
LVRS_AM/20890068AA	13463	ORF1AB	7097	T	-	6723	374	0.0526983
LVRS_AM/20890068AA	13464	ORF1AB	7128	T	-	6749	374	0.0524691
LVRS_AM/20890068AA	13471	ORF1AB	5643	G	T	5357	286	0.0506823
LVRS_AM/20890068AA	13546	ORF1AB	2666	G	T	2511	154	0.0577644
LVRS_AM/20890068AA	13571	ORF1AB	2708	G	T	2476	232	0.0856721
LVRS_AM/20890068AA	13611	ORF1AB	2658	A	-	2372	143	0.0537998
LVRS_AM/20890068AA	13612	ORF1AB	2534	G	-	2384	143	0.0564325
LVRS_AM/20890068AA	13725	ORF1AB	1800	T	-	1586	107	0.0594444
LVRS_AM/20890068AA	13726	ORF1AB	1691	G	-	1582	107	0.0632762
LVRS_AM/20890068AA	13936	ORF1AB	1485	G	T	1381	104	0.0700337
LVRS_AM/20890068AA	14428	ORF1AB	3711	G	T	3396	315	0.0848828
LVRS_AM/20890068AA	14792	ORF1AB	2627	G	T	2490	137	0.0521507
LVRS_AM/20890068AA	15279	ORF1AB	3990	C	-	3537	226	0.0566416
LVRS_AM/20890068AA	15898	ORF1AB	2729	G	T	2459	270	0.0989373
LVRS_AM/20890068AA	16642	ORF1AB	3234	G	-	2726	250	0.0773036
LVRS_AM/20890068AA	16690	ORF1AB	2809	G	T	2594	215	0.0765397
LVRS_AM/20890068AA	16979	ORF1AB	6552	G	-	5534	507	0.077381
LVRS_AM/20890068AA	17076	ORF1AB	7028	C	T	6452	576	0.0819579
LVRS_AM/20890068AA	17169	ORF1AB	2981	T	G	2748	233	0.0781617
LVRS_AM/20890068AA	17225	ORF1AB	2547	G	T	2361	186	0.0730271
LVRS_AM/20890068AA	17347	ORF1AB	4524	G	T	4116	406	0.0897436
LVRS_AM/20890068AA	18002	ORF1AB	4190	G	A	3897	293	0.0699284
LVRS_AM/20890068AA	18129	ORF1AB	3568	C	T	3336	232	0.0650224
LVRS_AM/20890068AA	18348	ORF1AB	3378	C	A	3185	193	0.0571344
LVRS_AM/20890068AA	18357	ORF1AB	3370	T	C	3078	292	0.0866469
LVRS_AM/20890068AA	18739	ORF1AB	4622	G	-	4088	267	0.0577672
LVRS_AM/20890068AA	18740	ORF1AB	4335	A	-	4067	267	0.0615917
LVRS_AM/20890068AA	18741	ORF1AB	4447	T	-	4179	267	0.0600405
LVRS_AM/20890068AA	18742	ORF1AB	4442	T	-	4175	267	0.0601081
LVRS_AM/20890068AA	18743	ORF1AB	4222	A	-	3951	267	0.0632402
LVRS_AM/20890068AA	18744	ORF1AB	4323	C	-	4054	267	0.0617627
LVRS_AM/20890068AA	18745	ORF1AB	4315	G	-	4048	267	0.0618772
LVRS_AM/20890068AA	18746	ORF1AB	4325	T	-	4058	267	0.0617341
LVRS_AM/20890068AA	18747	ORF1AB	4371	C	-	4104	267	0.0610844
LVRS_AM/20890068AA	18748	ORF1AB	4424	T	-	4157	267	0.0603526
LVRS_AM/20890068AA	18749	ORF1AB	4436	A	-	4166	267	0.0601894
LVRS_AM/20890068AA	18750	ORF1AB	4487	T	-	4220	267	0.0595052
LVRS_AM/20890068AA	18751	ORF1AB	4451	A	-	4179	267	0.0599865
LVRS_AM/20890068AA	18907	ORF1AB	4259	G	-	3693	280	0.0657431
LVRS_AM/20890068AA	18968	ORF1AB	4446	G	-	3821	307	0.0690508
LVRS_AM/20890068AA	20450	ORF1AB	520	A	G	415	105	0.201923
LVRS_AM/20890068AA	21624	S	1718	G	-	1264	226	0.131548
LVRS_AM/20890068AA	21665	S	2993	G	-	2203	389	0.12997
LVRS_AM/20890068AA	21686	S	3343	G	GT	2972	366	0.109483
LVRS_AM/20890068AA	21741	S	2939	C	T	2584	354	0.120449
LVRS_AM/20890068AA	22706	S	718	G	C	596	122	0.169916
LVRS_AM/20890068AA	22988	S	1258	G	-	940	155	0.123211
LVRS_AM/20890068AA	23220	S	2665	C	G	2221	444	0.166604
LVRS_AM/20890068AA	23224	S	2705	G	T	2430	275	0.101664
LVRS_AM/20890068AA	23226	S	2677	C	T	2401	276	0.1031
LVRS_AM/20890068AA	23683	S	2393	C	T	2102	291	0.121605
LVRS_AM/20890079MS	8237	ORF1AB	1578	T	G	1470	108	0.0684411
LVRS_AM/20890079MS	12068	ORF1AB	1622	C	T	1416	206	0.127004
LVRS_AM/20890083OP	26405	E	1421	C	CT	1227	194	0.136524
LVRS_AM/20890084SS	23131	S	1581	T	C	1325	254	0.160658
LVRS_AM/20890090MA	3294	ORF1AB	2339	C	T	2162	175	0.0748183
LVRS_AM/20890090MA	19983	ORF1AB	3838	C	CT	3514	318	0.0828557
LVRS_AM/20890091VS	5516	ORF1AB	2213	G	A	2091	122	0.0551288
LVRS_AM/20890111DM	10588	ORF1AB	2345	A	T	1874	471	0.200853
LVRS_AM/20890114ED	11969	ORF1AB	4126	A	-	3394	366	0.0887058
LVRS_AM/20890114ED	12053	ORF1AB	3754	C	T	3254	496	0.132126
LVRS_AM/20890114ED	16124	ORF1AB	3652	T	C	3455	195	0.0533954
LVRS_AM/20890114ED	25681	ORF3A	3127	G	A	2883	243	0.0777103
LVRS_AM/20890117JP	2177	ORF1AB	2250	G	C	2115	135	0.06
LVRS_AM/20890117JP	4201	ORF1AB	2562	G	C	2279	283	0.110461
LVRS_AM/20890117JP	4415	ORF1AB	1476	G	A	1325	151	0.102304
LVRS_AM/20890117JP	5708	ORF1AB	3087	G	T	2770	317	0.102689
LVRS_AM/20890117JP	6195	ORF1AB	923	C	T	804	119	0.128927
LVRS_AM/20890117JP	6199	ORF1AB	1130	T	-	878	125	0.110619
LVRS_AM/20890117JP	6696	ORF1AB	944	C	CT	816	127	0.134534
LVRS_AM/20890117JP	7509	ORF1AB	1753	G	A	1630	123	0.0701654
LVRS_AM/20890117JP	8067	ORF1AB	2396	C	CT	2214	181	0.0755426
LVRS_AM/20890117JP	8853	ORF1AB	3732	G	T	3345	387	0.103698
LVRS_AM/20890117JP	10426	ORF1AB	3142	T	G	2834	304	0.0967537
LVRS_AM/20890117JP	10427	ORF1AB	3251	G	T	2953	294	0.0904337
LVRS_AM/20890117JP	11075	ORF1AB	2313	T	-	1947	182	0.0786857
LVRS_AM/20890117JP	11095	ORF1AB	2373	C	CT	2175	190	0.0800674
LVRS_AM/20890117JP	12071	ORF1AB	3743	G	C	3333	410	0.109538
LVRS_AM/20890117JP	12325	ORF1AB	4118	C	T	3728	389	0.0944633
LVRS_AM/20890117JP	12930	ORF1AB	1713	G	A	1574	139	0.0811442
LVRS_AM/20890117JP	14372	ORF1AB	1946	C	CA	1796	149	0.0765673
LVRS_AM/20890117JP	15766	ORF1AB	1597	G	T	1466	131	0.0820288
LVRS_AM/20890117JP	16630	ORF1AB	3310	C	CT	2835	469	0.141692
LVRS_AM/20890117JP	16717	ORF1AB	2922	A	T	2623	299	0.102327
LVRS_AM/20890117JP	17059	ORF1AB	8071	C	CA	7470	601	0.0744641
LVRS_AM/20890117JP	17356	ORF1AB	4842	G	T	4542	300	0.0619579
LVRS_AM/20890117JP	18194	ORF1AB	2938	G	A	2625	313	0.106535
LVRS_AM/20890117JP	18225	ORF1AB	2913	G	A	2713	199	0.0683145
LVRS_AM/20890117JP	18434	ORF1AB	2916	A	AT	2720	195	0.0668724
LVRS_AM/20890117JP	18687	ORF1AB	4284	C	CT	3978	306	0.0714286
LVRS_AM/20890117JP	22566	S	1223	T	C	1075	148	0.121014
LVRS_AM/20890117JP	23611	S	4484	G	T	3979	505	0.112623
LVRS_AM/20890117JP	23825	S	1228	C	CA	1125	102	0.0830619
LVRS_AM/20890125FV	1462	ORF1AB	679	G	A	561	118	0.173785
LVRS_AM/20890125FV	17105	ORF1AB	2398	A	G	2059	337	0.140534
LVRS_AM/20890125FV	26221	E	1216	G	A	808	408	0.335526
LVRS_AM/20890140CD	24797	S	2186	C	T	1882	294	0.134492
LVRS_AM/20890167ES	3940	ORF1AB	2054	A	-	1825	114	0.0555015
LVRS_AM/20890167ES	4434	ORF1AB	3071	C	T	2912	159	0.0517747
LVRS_AM/20890167ES	12062	ORF1AB	3204	G	A	2820	384	0.11985
LVRS_AM/20890167ES	12068	ORF1AB	3285	C	T	2905	380	0.115677
LVRS_AM/20890167ES	15246	ORF1AB	1428	A	-	1172	127	0.0889356
LVRS_AM/20890167ES	15605	ORF1AB	1613	A	T	1432	181	0.112213
LVRS_AM/20890167ES	15909	ORF1AB	1918	T	C	1753	165	0.0860271
LVRS_AM/20890167ES	20153	ORF1AB	1645	A	C	978	667	0.405471
LVRS_AM/20890167ES	22946	S	1157	A	G	652	505	0.436474
LVRS_AM/20890167ES	22964	S	1799	A	AT	1310	488	0.271262
LVRS_AM/20890173FB	4445	ORF1AB	1523	G	C	1410	112	0.0735391
LVRS_AM/20890206CF	558	ORF1AB	4401	G	T	4044	351	0.0797546
LVRS_AM/20890206CF	3564	ORF1AB	2801	G	T	2564	237	0.0846126
LVRS_AM/20890206CF	5810	ORF1AB	1281	G	A	1062	219	0.17096
LVRS_AM/20890206CF	7038	ORF1AB	1041	G	T	931	109	0.104707
LVRS_AM/20890206CF	7641	ORF1AB	2496	G	T	2188	295	0.118189
LVRS_AM/20890206CF	9141	ORF1AB	3891	G	T	3644	247	0.0634798
LVRS_AM/20890206CF	10986	ORF1AB	2529	G	T	2360	137	0.0541716
LVRS_AM/20890206CF	12164	ORF1AB	4006	G	T	3716	260	0.0649026
LVRS_AM/20890206CF	13571	ORF1AB	2152	G	T	1983	167	0.0776022
LVRS_AM/20890206CF	22624	S	1218	C	T	1063	155	0.127258
LVRS_AM/20890206CF	24933	S	2532	G	T	2274	252	0.0995261
LVRS_AM/20890206CF	25183	S	2504	G	T	2176	324	0.129393
LVRS_AM/20890206CF	29525	N	4051	C	-	3166	371	0.0915823
LVRS_AM/20890223JC	8028	ORF1AB	1604	T	TC	1462	141	0.0879052
LVRS_AM/20890223JC	18917	ORF1AB	1207	C	T	1104	103	0.0853355
LVRS_AM/20890223JC	19177	ORF1AB	640	G	-	414	112	0.175
LVRS_AM/20890223JC	23835	S	1014	G	GT	900	114	0.112426
LVRS_AM/20890244FP	12160	ORF1AB	1479	G	T	1297	182	0.123056
LVRS_AM/20890297AX	4262	ORF1AB	1263	G	T	1138	125	0.0989707
LVRS_AM/20890297AX	12390	ORF1AB	2586	A	G	2440	145	0.0560712
LVRS_AM/20890352JA	417	ORF1AB	2377	G	T	2222	155	0.0652082
LVRS_AM/20890352JA	487	ORF1AB	2324	G	-	2086	118	0.0507745
LVRS_AM/20890352JA	558	ORF1AB	2344	G	T	2068	276	0.117747
LVRS_AM/20890352JA	663	ORF1AB	2447	G	T	2307	140	0.0572129
LVRS_AM/20890352JA	747	ORF1AB	2490	G	T	2348	142	0.0570281
LVRS_AM/20890352JA	824	ORF1AB	2476	G	-	2205	135	0.0545234
LVRS_AM/20890352JA	839	ORF1AB	2353	G	T	2219	134	0.0569486
LVRS_AM/20890352JA	896	ORF1AB	2184	G	T	2062	122	0.0558608
LVRS_AM/20890352JA	906	ORF1AB	2144	C	T	2013	131	0.0611007
LVRS_AM/20890352JA	2782	ORF1AB	1686	G	A	1575	108	0.0640569
LVRS_AM/20890352JA	4682	ORF1AB	978	G	T	840	138	0.141104
LVRS_AM/20890352JA	5029	ORF1AB	892	G	-	688	102	0.11435
LVRS_AM/20890352JA	5339	ORF1AB	1219	C	T	1071	148	0.121411
LVRS_AM/20890352JA	12062	ORF1AB	1272	G	A	1106	166	0.130503
LVRS_AM/20890352JA	12164	ORF1AB	1407	G	T	1229	178	0.12651
LVRS_AM/20890352JA	13202	ORF1AB	2248	G	A	1996	252	0.1121
LVRS_AM/20890352JA	13345	ORF1AB	2864	T	-	2340	262	0.0914804
LVRS_AM/20890352JA	13346	ORF1AB	2645	G	-	2380	262	0.0990548
LVRS_AM/20890352JA	13357	ORF1AB	2733	A	-	2238	247	0.0903769
LVRS_AM/20890352JA	13358	ORF1AB	2654	C	T	2401	253	0.0953278
LVRS_AM/20890352JA	13571	ORF1AB	786	G	T	617	169	0.215013
LVRS_AM/20890352JA	14464	ORF1AB	1058	G	T	941	117	0.110586
LVRS_AM/20890352JA	15900	ORF1AB	844	T	A	741	103	0.122038
LVRS_AM/20890352JA	18987	ORF1AB	1339	T	C	974	365	0.272591
LVRS_AM/20890352JA	20880	ORF1AB	752	T	-	530	111	0.147606
LVRS_AM/20890352JA	20881	ORF1AB	651	G	-	531	111	0.170507
LVRS_AM/20890352JA	28292	N	2789	C	A	2568	220	0.0788813
LVRS_AM/20890352JA	28857	N	3291	G	C	2545	716	0.217563
LVRS_AM/20890352JA	29525	N	1956	C	-	1694	113	0.057771
LVRS_AM/20890511ME	2464	ORF1AB	1897	A	-	1565	166	0.0875066
LVRS_AM/20890511ME	5822	ORF1AB	813	C	T	488	325	0.399754
LVRS_AM/20890511ME	6195	ORF1AB	711	C	T	583	128	0.180028
LVRS_AM/20890511ME	11083	ORF1AB	2034	G	T	1883	151	0.074238
LVRS_AM/20890511ME	11541	ORF1AB	1930	T	-	1612	158	0.0818653
LVRS_AM/20890511ME	11542	ORF1AB	1789	T	-	1622	158	0.0883175
LVRS_AM/20890511ME	16041	ORF1AB	2407	C	-	2020	193	0.0801828
LVRS_AM/20890511ME	16501	ORF1AB	1357	G	GT	1225	131	0.0965365
LVRS_AM/20890511ME	16941	ORF1AB	3480	A	-	3003	236	0.0678161
LVRS_AM/20890511ME	16942	ORF1AB	3209	A	-	2973	236	0.0735432
LVRS_AM/20890511ME	16943	ORF1AB	3198	G	-	2962	236	0.0737961
LVRS_AM/20890511ME	16944	ORF1AB	3203	T	-	2967	236	0.0736809
LVRS_AM/20890511ME	16945	ORF1AB	3220	G	-	2984	236	0.0732919
LVRS_AM/20890511ME	16946	ORF1AB	3416	C	-	3180	236	0.0690867
LVRS_AM/20890511ME	16947	ORF1AB	3415	A	-	3176	236	0.0691069
LVRS_AM/20890511ME	16948	ORF1AB	3635	C	-	3398	236	0.0649243
LVRS_AM/20890511ME	16949	ORF1AB	3586	C	-	3348	236	0.0658115
LVRS_AM/20890511ME	16950	ORF1AB	3653	T	-	3417	236	0.0646044
LVRS_AM/20890511ME	16951	ORF1AB	3679	A	-	3436	236	0.0641479
LVRS_AM/20890511ME	17455	ORF1AB	2796	G	-	2258	265	0.0947783
LVRS_AM/20890511ME	18541	ORF1AB	2401	C	CA	2167	234	0.0974594
LVRS_AM/20890511ME	19070	ORF1AB	1605	T	C	1468	137	0.0853583
LVRS_AM/20890511ME	19983	ORF1AB	2450	C	CT	2081	365	0.14898
LVRS_AM/20890511ME	20470	ORF1AB	703	C	CA	577	118	0.167852
LVRS_AM/20890511ME	21732	S	4407	C	CT	3666	739	0.167688
LVRS_AM/20890511ME	23986	S	636	T	C	482	154	0.242138
LVRS_AM/20890511ME	27237	ORF6	750	A	G	637	113	0.150667
LVRS_AM/20890610SL	4163	ORF1AB	2664	G	A	2523	141	0.0529279
LVRS_AM/20890610SL	11292	ORF1AB	2078	G	T	1941	136	0.0654475
LVRS_AM/20890610SL	12014	ORF1AB	6778	G	GT	6413	365	0.0538507
LVRS_AM/20890610SL	12566	ORF1AB	3799	G	T	3372	427	0.112398
LVRS_AM/20890610SL	12851	ORF1AB	3962	T	C	3703	259	0.065371
LVRS_AM/20890610SL	13348	ORF1AB	6424	G	-	5723	346	0.0538605
LVRS_AM/20890610SL	14018	ORF1AB	1898	G	C	1749	147	0.0774499
LVRS_AM/20890610SL	15095	ORF1AB	2101	A	T	1954	147	0.0699667
LVRS_AM/20890610SL	15246	ORF1AB	3446	A	-	3092	175	0.0507835
LVRS_AM/20890610SL	16046	ORF1AB	4053	T	A	3844	209	0.0515667
LVRS_AM/20890610SL	19231	ORF1AB	1222	G	GT	897	325	0.265957
LVRS_AM/20890610SL	21185	ORF1AB	1470	G	T	1328	142	0.0965986
LVRS_AM/20890610SL	23253	S	4530	A	T	4123	404	0.0891832
LVRS_AM/20890610SL	25540	ORF3A	4018	G	A	3424	594	0.147835
LVRS_AM/20890610SL	28077	ORF8	804	G	T	410	394	0.49005
LVRS_AM/20890661CB	6781	ORF1AB	283	T	C	173	110	0.388693
LVRS_AM/20890661CB	11782	ORF1AB	1379	A	G	1269	110	0.0797679
LVRS_AM/20890702BS	546	ORF1AB	1650	G	A	1545	105	0.0636364
LVRS_AM/20890702BS	2736	ORF1AB	2633	C	CT	2435	198	0.0751994
LVRS_AM/20890702BS	4449	ORF1AB	817	C	T	668	149	0.182375
LVRS_AM/20890702BS	5531	ORF1AB	3009	G	-	2224	392	0.130276
LVRS_AM/20890702BS	5683	ORF1AB	1967	G	C	1655	312	0.158617
LVRS_AM/20890702BS	7594	ORF1AB	2292	C	T	2088	204	0.0890052
LVRS_AM/20890702BS	8105	ORF1AB	3171	G	A	2471	700	0.220751
LVRS_AM/20890702BS	8216	ORF1AB	1460	T	G	737	723	0.495205
LVRS_AM/20890702BS	8219	ORF1AB	1411	G	A	1190	221	0.156627
LVRS_AM/20890702BS	8633	ORF1AB	1052	A	AT	604	429	0.407795
LVRS_AM/20890702BS	12068	ORF1AB	4899	C	T	4265	633	0.12921
LVRS_AM/20890702BS	12362	ORF1AB	2956	C	CT	2595	360	0.121786
LVRS_AM/20890702BS	15784	ORF1AB	2370	T	-	1880	243	0.102532
LVRS_AM/20890702BS	16280	ORF1AB	4465	G	A	3939	526	0.117805
LVRS_AM/20890702BS	16792	ORF1AB	1621	C	T	1496	125	0.0771129
LVRS_AM/20890702BS	16877	ORF1AB	1750	C	T	1579	171	0.0977143
LVRS_AM/20890702BS	18348	ORF1AB	1895	C	A	1674	221	0.116623
LVRS_AM/20890702BS	18986	ORF1AB	1990	T	C	1826	163	0.0819095
LVRS_AM/20890702BS	20640	ORF1AB	675	A	AT	570	104	0.154074
LVRS_AM/20890702BS	20918	ORF1AB	649	A	G	540	109	0.167951
LVRS_AM/20890702BS	23237	S	962	T	-	692	135	0.140333
LVRS_AM/20890702BS	23335	S	1219	T	C	1029	190	0.155865
LVRS_AM/20890702BS	23393	S	1378	C	T	1175	203	0.147315
LVRS_AM/20890793EA	11418	ORF1AB	2411	T	G	2233	177	0.0734135
LVRS_AM/20890793EA	12008	ORF1AB	3585	C	CT	3368	207	0.0577406
LVRS_AM/20890793EA	12044	ORF1AB	3118	A	G	2898	220	0.0705581
LVRS_AM/20890793EA	19567	ORF1AB	1336	G	GT	1226	108	0.0808383
LVRS_AM/20890793EA	19741	ORF1AB	1829	G	-	1402	213	0.116457
LVRS_AM/20890793EA	23170	S	896	C	CA	758	135	0.15067
LVRS_AM/20890793EA	23393	S	1688	C	T	1484	204	0.120853
LVRS_AM/20891068DS	3176	ORF1AB	3338	C	T	1862	1476	0.442181
LVRS_AM/20891068DS	8513	ORF1AB	2347	G	A	2140	207	0.0881977
LVRS_AM/20891068DS	11295	ORF1AB	5142	-	T	4876	266	0.0517308
LVRS_AM/20891068DS	11296	ORF1AB	5136	-	G	4876	257	0.0500389
LVRS_AM/20891068DS	15909	ORF1AB	4793	T	C	4473	319	0.0665554
LVRS_AM/20891068DS	19084	ORF1AB	994	A	C	689	305	0.306841
LVRS_AM/20891120MA	4206	ORF1AB	2177	C	T	1709	467	0.214515
LVRS_AM/20891128MC	3961	ORF1AB	1566	C	T	1432	134	0.0855683
LVRS_AM/20891128MC	4752	ORF1AB	3058	C	A	2795	259	0.0846959
LVRS_AM/20891128MC	5197	ORF1AB	1268	T	-	1071	196	0.154574
LVRS_AM/20891128MC	5198	ORF1AB	1295	A	-	1087	196	0.151351
LVRS_AM/20891128MC	6396	ORF1AB	1615	T	TA	1380	234	0.144892
LVRS_AM/20891128MC	7312	ORF1AB	1074	G	GT	905	168	0.156425
LVRS_AM/20891128MC	7926	ORF1AB	2513	C	CAA	2158	352	0.140072
LVRS_AM/20891128MC	9009	ORF1AB	2372	T	C	2249	123	0.051855
LVRS_AM/20891128MC	10516	ORF1AB	1736	T	C	1604	132	0.0760369
LVRS_AM/20891128MC	12053	ORF1AB	4410	C	T	3129	1281	0.290476
LVRS_AM/20891128MC	12149	ORF1AB	2782	G	-	2292	241	0.0866283
LVRS_AM/20891128MC	13459	ORF1AB	1992	G	GT	1631	361	0.181225
LVRS_AM/20891128MC	13577	ORF1AB	1531	C	T	1323	207	0.135206
LVRS_AM/20891128MC	13946	ORF1AB	1298	C	T	1152	145	0.11171
LVRS_AM/20891128MC	14465	ORF1AB	1970	T	C	1671	299	0.151777
LVRS_AM/20891128MC	14768	ORF1AB	1967	C	T	1684	283	0.143874
LVRS_AM/20891128MC	15061	ORF1AB	1400	C	A	1282	118	0.0842857
LVRS_AM/20891128MC	16475	ORF1AB	3741	G	GT	3346	385	0.102914
LVRS_AM/20891128MC	17384	ORF1AB	1694	A	T	1569	125	0.0737898
LVRS_AM/20891128MC	17614	ORF1AB	1614	A	-	1406	104	0.0644362
LVRS_AM/20891128MC	17763	ORF1AB	1699	T	-	1335	182	0.107122
LVRS_AM/20891128MC	17764	ORF1AB	1533	G	-	1347	182	0.118721
LVRS_AM/20891128MC	19957	ORF1AB	4296	G	GA	3955	336	0.0782123
LVRS_AM/20891128MC	21101	ORF1AB	1370	G	T	1256	113	0.0824818
LVRS_AM/20891128MC	23343	S	1881	G	T	1728	153	0.0813397
LVRS_AM/20891128MC	23600	S	1982	T	A	1774	208	0.104945
LVRS_AM/20891184SB	2570	ORF1AB	2302	C	T	1425	877	0.380973
LVRS_AM/20891184SB	7308	ORF1AB	1328	A	-	1032	148	0.111446
LVRS_AM/20891184SB	8109	ORF1AB	2670	C	A	2322	348	0.130337
LVRS_AM/20891184SB	15517	ORF1AB	1610	G	GT	1466	144	0.089441
LVRS_AM/20891184SB	16308	ORF1AB	3860	C	T	3473	378	0.0979275
LVRS_AM/20891184SB	16622	ORF1AB	2757	G	T	2550	207	0.0750816
LVRS_AM/20891184SB	23904	S	2753	T	-	2154	292	0.106066
LVRS_AM/20891452AC	7026	ORF1AB	717	T	C	613	104	0.145049
LVRS_AM/20891452AC	7028	ORF1AB	729	T	G	628	101	0.138546
LVRS_AM/20891452AC	12036	ORF1AB	3974	C	T	3741	233	0.0586311
LVRS_AM/20891505PT	17007	ORF1AB	4951	T	C	4130	820	0.165623
LVRS_AM/20891643FA	7562	ORF1AB	2619	T	C	2447	170	0.0649103
LVRS_AM/20891643FA	15503	ORF1AB	1986	C	T	1833	153	0.0770393
LVRS_AM/20891643FA	19177	ORF1AB	1307	G	-	1000	151	0.115532
LVRS_AM/20891643FA	20151	ORF1AB	3960	T	A	3735	224	0.0565657
LVRS_AM/20891643FA	22964	S	3262	A	AT	3085	177	0.0542612
LVRS_AM/20891680JR	1899	ORF1AB	2700	A	G	1494	1204	0.445926
LVRS_AM/20891680JR	13335	ORF1AB	2975	C	T	2799	176	0.0591597
LVRS_AM/20891688MN	2509	ORF1AB	2073	C	T	1817	256	0.123493
LVRS_AM/20891688MN	4592	ORF1AB	1680	G	A	1571	109	0.064881
LVRS_AM/20891688MN	5452	ORF1AB	1826	A	T	1698	127	0.0695509
LVRS_AM/20891688MN	6312	ORF1AB	2130	C	CA	1997	133	0.0624413
LVRS_AM/20891688MN	10641	ORF1AB	1729	C	T	1507	222	0.128398
LVRS_AM/20891688MN	11950	ORF1AB	2521	C	CA	2287	217	0.086077
LVRS_AM/20891688MN	16221	ORF1AB	1963	G	A	1830	133	0.0677534
LVRS_AM/20891688MN	16360	ORF1AB	2299	G	GT	2139	160	0.0695955
LVRS_AM/20891688MN	16642	ORF1AB	2136	G	-	1902	115	0.053839
LVRS_AM/20891688MN	17019	ORF1AB	1910	G	GT	1791	115	0.0602094
LVRS_AM/20891688MN	22677	S	823	C	G	689	134	0.162819
LVRS_AM/20891688MN	27526	ORF7A	1961	T	C	1226	735	0.374809
LVRS_AM/20891894JM	4149	ORF1AB	2715	T	A	2496	215	0.0791897
LVRS_AM/20891898RL	11083	ORF1AB	3062	G	T	2309	705	0.230242
LVRS_AM/20891898RL	18322	ORF1AB	1626	C	T	1431	193	0.118696
LVRS_AM/20892136AL	4812	ORF1AB	1403	A	G	739	663	0.472559
LVRS_AM/20892136AL	7086	ORF1AB	815	C	T	450	365	0.447853
LVRS_AM/20892136AL	16726	ORF1AB	1726	C	T	1474	252	0.146002
LVRS_AM/20892136AL	23949	S	1907	A	T	1784	123	0.0644992
LVRS_AM/20892136AL	25855	ORF3A	1216	C	G	713	503	0.413651
LVRS_AM/20892136AL	28134	ORF8	1729	G	T	960	764	0.441874
LVRS_AM/20892163CP	7594	ORF1AB	2891	C	T	2673	184	0.0636458
LVRS_AM/20892163CP	7726	ORF1AB	2684	T	A	2543	139	0.0517884
LVRS_AM/20892163CP	11095	ORF1AB	2948	C	T	2661	219	0.0742877
LVRS_AM/20892163CP	18328	ORF1AB	2943	A	T	2776	167	0.0567448
LVRS_AM/20892163CP	27689	ORF7A	2170	C	-	1426	372	0.171429
LVRS_AM/20892163CP	27690	ORF7A	1793	A	-	1421	372	0.207474
LVRS_AM/20892199FT	10323	ORF1AB	7781	A	G	6932	849	0.109112
LVRS_AM/20892199FT	11295	ORF1AB	6975	-	T	6562	413	0.0592115
LVRS_AM/20892199FT	11296	ORF1AB	6962	-	G	6562	396	0.0568802
LVRS_AM/20892199FT	14704	ORF1AB	5564	T	A	5084	480	0.0862689
LVRS_AM/20892199FT	28262	N	14961	G	GAACA	7605	7211	0.481986
LVRS_AM/20892204FL	11294	ORF1AB	7039	-	T	6588	451	0.0640716
LVRS_AM/20892204FL	11295	ORF1AB	7101	-	T	6588	513	0.0722433
LVRS_AM/20892204FL	11296	ORF1AB	7097	-	G	6588	503	0.070875
LVRS_AM/20892204FL	12014	ORF1AB	7578	G	A	7156	412	0.0543679
LVRS_AM/20892204FL	24026	S	5162	C	CT	4871	291	0.0563735
LVRS_AM/20892224RM	17544	ORF1AB	1136	G	A	938	198	0.174296
LVRS_AM/20892241JS	5393	ORF1AB	4529	T	-	3941	291	0.0642526
LVRS_AM/20892241JS	5532	ORF1AB	4967	G	C	4651	315	0.0634186
LVRS_AM/20892241JS	7273	ORF1AB	1152	G	GT	1050	101	0.0876736
LVRS_AM/20892241JS	15911	ORF1AB	6195	A	G	5639	552	0.0891041
LVRS_AM/20892241JS	20024	ORF1AB	2982	G	GA	2789	191	0.064051
LVRS_AM/20892241JS	23231	S	4407	A	-	3407	499	0.113229
LVRS_AM/20892241JS	23710	S	4393	A	G	3744	648	0.147507
LVRS_AM/20892251AR	8905	ORF1AB	3740	C	CT	3491	247	0.0660428
LVRS_AM/20892251AR	11074	ORF1AB	2122	C	CT	1963	155	0.0730443
LVRS_AM/20892251AR	11083	ORF1AB	2136	G	T	1971	161	0.0753745
LVRS_AM/20892251AR	11294	ORF1AB	3925	-	T	3724	201	0.0512102
LVRS_AM/20892251AR	11295	ORF1AB	3949	-	T	3724	225	0.0569764
LVRS_AM/20892251AR	11296	ORF1AB	3952	-	G	3724	220	0.055668
LVRS_AM/20892251AR	12062	ORF1AB	4782	G	A	3542	1240	0.259306
LVRS_AM/20892251AR	12068	ORF1AB	5113	C	T	3910	1203	0.235283
LVRS_AM/20892251AR	15485	ORF1AB	2216	C	T	2098	118	0.0532491
LVRS_AM/20892251AR	16501	ORF1AB	2224	G	GT	2084	138	0.0620504
LVRS_AM/20892251AR	19983	ORF1AB	2324	C	CT	2206	117	0.0503442
LVRS_AM/20892251AR	23466	S	5597	T	-	5032	282	0.0503841
LVRS_AM/20892251AR	23467	S	5386	T	-	5104	282	0.052358
LVRS_AM/20892251AR	23468	S	5408	T	-	5126	282	0.052145
LVRS_AM/20892251AR	23469	S	5360	A	-	5076	282	0.0526119
LVRS_AM/20892251AR	23470	S	5365	T	-	5082	282	0.0525629
LVRS_AM/20892251AR	23471	S	5393	T	-	5111	282	0.05229
LVRS_AM/20892251AR	23472	S	5343	C	-	5061	282	0.0527793
LVRS_AM/20892251AR	23473	S	5354	T	-	5072	282	0.0526709
LVRS_AM/20892251AR	23474	S	5269	A	-	4985	282	0.0535206
LVRS_AM/20892251AR	23475	S	5254	C	-	4971	282	0.0536734
LVRS_AM/20892251AR	23476	S	5222	A	-	4940	282	0.0540023
LVRS_AM/20892251AR	23477	S	5236	G	-	4952	282	0.0538579
LVRS_AM/20892251AR	23478	S	5250	G	-	4968	282	0.0537143
LVRS_AM/20892251AR	23479	S	5292	T	-	5010	282	0.053288
LVRS_AM/20892251AR	23480	S	5342	T	-	5059	282	0.0527892
LVRS_AM/20892251AR	23481	S	5321	C	-	5039	282	0.0529976
LVRS_AM/20892251AR	23482	S	5397	T	-	5113	282	0.0522513
LVRS_AM/20892251AR	23483	S	5372	A	-	5088	282	0.0524944
LVRS_AM/20892251AR	23484	S	5282	A	-	4999	282	0.0533889
LVRS_AM/20892251AR	23485	S	5291	T	-	5007	282	0.0532981
LVRS_AM/20892251AR	23486	S	5272	G	-	4989	282	0.0534901
LVRS_AM/20892251AR	23487	S	5201	T	-	4899	282	0.0542203
LVRS_AM/20892251AR	28262	N	9153	G	GAACA	4651	4410	0.481809
LVRS_AM/20892262DR	11295	ORF1AB	6855	-	T	6482	373	0.0544128
LVRS_AM/20892262DR	11296	ORF1AB	6852	-	G	6482	368	0.0537069
LVRS_AM/20892262DR	28262	N	14956	G	GAACA	7590	7232	0.483552
LVRS_AM/20892300TV	1401	ORF1AB	916	G	A	789	127	0.138646
LVRS_AM/20892300TV	8600	ORF1AB	560	G	A	370	190	0.339286
LVRS_AM/20892300TV	19801	ORF1AB	1298	C	T	1116	182	0.140216
LVRS_AM/20892300TV	19983	ORF1AB	1817	C	CT	1684	105	0.0577876
LVRS_AM/20892477WL	28674	N	5428	C	T	4920	504	0.0928519
LVRS_AM/20892484AS	8841	ORF1AB	5371	C	T	4197	1173	0.218395
LVRS_AM/20892494MS	8105	ORF1AB	3652	G	A	3447	205	0.0561336
LVRS_AM/20892520WS	6399	ORF1AB	1626	A	AG	1496	130	0.0799508
LVRS_AM/20892521AG	15669	ORF1AB	2786	T	-	2422	181	0.0649677
LVRS_AM/20892521AG	15722	ORF1AB	2356	A	G	2215	141	0.0598472
LVRS_AM/20892521AG	15837	ORF1AB	2489	T	C	2191	298	0.119727
LVRS_AM/20892521AG	18583	ORF1AB	1460	G	T	1199	261	0.178767
LVRS_AM/20892521AG	21781	S	1398	T	C	1265	133	0.0951359
LVRS_AM/20892521AG	27566	ORF7A	1723	G	-	1439	141	0.081834
LVRS_AM/20892521AG	27567	ORF7A	1598	C	-	1457	141	0.0882353
LVRS_AM/20892521AG	27568	ORF7A	1602	T	-	1461	141	0.088015
LVRS_AM/20892521AG	27569	ORF7A	1605	T	-	1462	141	0.0878505
LVRS_AM/20892521AG	27570	ORF7A	1586	T	-	1445	141	0.0889029
LVRS_AM/20892521AG	27571	ORF7A	1565	A	-	1424	141	0.0900958
LVRS_AM/20892521AG	27572	ORF7A	1516	G	-	1374	141	0.0930079
LVRS_AM/20892521AG	27573	ORF7A	1533	C	-	1392	141	0.0919765
LVRS_AM/20892521AG	27574	ORF7A	1515	A	-	1374	141	0.0930693
LVRS_AM/20892521AG	27575	ORF7A	1551	C	-	1409	141	0.0909091
LVRS_AM/20892521AG	27576	ORF7A	1533	T	-	1392	141	0.0919765
LVRS_AM/20892521AG	27577	ORF7A	1551	C	-	1409	141	0.0909091
LVRS_AM/20892521AG	27578	ORF7A	1546	A	-	1405	141	0.0912031
LVRS_AM/20892521AG	27579	ORF7A	1528	A	-	1387	141	0.0922775
LVRS_AM/20892521AG	27580	ORF7A	1526	T	-	1385	141	0.0923984
LVRS_AM/20892521AG	27581	ORF7A	1538	T	-	1397	141	0.0916775
LVRS_AM/20892521AG	27582	ORF7A	1541	T	-	1400	141	0.091499
LVRS_AM/20892521AG	27583	ORF7A	1523	G	-	1382	141	0.0925804
LVRS_AM/20892521AG	27584	ORF7A	1526	C	-	1385	141	0.0923984
LVRS_AM/20892521AG	27585	ORF7A	1536	T	-	1393	141	0.0917969
LVRS_AM/20892521AG	27586	ORF7A	1526	T	-	1385	141	0.0923984
LVRS_AM/20892521AG	27587	ORF7A	1531	T	-	1390	141	0.0920967
LVRS_AM/20892521AG	27588	ORF7A	1559	T	-	1418	141	0.0904426
LVRS_AM/20892521AG	27589	ORF7A	1518	G	-	1377	141	0.0928854
LVRS_AM/20892521AG	27590	ORF7A	1509	C	-	1368	141	0.0934394
LVRS_AM/20892521AG	27591	ORF7A	1523	T	-	1382	141	0.0925804
LVRS_AM/20892521AG	27592	ORF7A	1513	T	-	1372	141	0.0931923
LVRS_AM/20892521AG	27593	ORF7A	1495	G	-	1354	141	0.0943144
LVRS_AM/20892521AG	27594	ORF7A	1698	T	-	1557	141	0.0830389
LVRS_AM/20892521AG	27595	ORF7A	1694	C	-	1553	141	0.0832349
LVRS_AM/20892521AG	27596	ORF7A	1711	C	-	1570	141	0.0824079
LVRS_AM/20892521AG	27597	ORF7A	1698	T	-	1557	141	0.0830389
LVRS_AM/20892521AG	27598	ORF7A	1672	G	-	1531	141	0.0843301
LVRS_AM/20892521AG	27599	ORF7A	1672	A	-	1529	141	0.0843301
LVRS_AM/20892521AG	27600	ORF7A	1675	C	-	1534	141	0.0841791
LVRS_AM/20892521AG	27601	ORF7A	1649	G	-	1508	141	0.0855064
LVRS_AM/20892521AG	27602	ORF7A	1592	G	-	1451	141	0.0885678
LVRS_AM/20892521AG	27603	ORF7A	1416	C	-	1273	141	0.0995763
LVRS_AM/20892521AG	27604	ORF7A	1428	G	-	1287	141	0.0987395
LVRS_AM/20892521AG	27605	ORF7A	1416	T	-	1275	141	0.0995763
LVRS_AM/20892521AG	27606	ORF7A	1429	A	-	1288	141	0.0986704
LVRS_AM/20892521AG	27607	ORF7A	1430	A	-	1289	141	0.0986014
LVRS_AM/20892521AG	27608	ORF7A	1424	A	-	1283	141	0.0990169
LVRS_AM/20892521AG	27609	ORF7A	1411	A	-	1270	141	0.0999291
LVRS_AM/20892521AG	27610	ORF7A	1420	C	-	1279	141	0.0992958
LVRS_AM/20892521AG	27611	ORF7A	1402	A	-	1261	141	0.100571
LVRS_AM/20892521AG	27612	ORF7A	1417	C	-	1276	141	0.099506
LVRS_AM/20892521AG	27613	ORF7A	1395	G	-	1254	141	0.101075
LVRS_AM/20892521AG	27614	ORF7A	1401	T	-	1259	141	0.100642
LVRS_AM/20892521AG	27615	ORF7A	1408	C	-	1267	141	0.100142
LVRS_AM/20892521AG	27616	ORF7A	1422	T	-	1281	141	0.0991561
LVRS_AM/20892521AG	27617	ORF7A	1379	A	-	1238	141	0.102248
LVRS_AM/20892521AG	27618	ORF7A	1391	T	-	1250	141	0.101366
LVRS_AM/20892521AG	27619	ORF7A	1384	C	-	1243	141	0.101879
LVRS_AM/20892521AG	27620	ORF7A	1382	A	-	1241	141	0.102026
LVRS_AM/20892521AG	27621	ORF7A	1386	G	-	1245	141	0.101732
LVRS_AM/20892521AG	27622	ORF7A	1382	T	-	1241	141	0.102026
LVRS_AM/20892521AG	27623	ORF7A	1380	T	-	1239	141	0.102174
LVRS_AM/20892521AG	27624	ORF7A	1383	A	-	1242	141	0.101952
LVRS_AM/20892521AG	27625	ORF7A	1358	C	-	1217	141	0.103829
LVRS_AM/20892521AG	27626	ORF7A	1370	G	-	1229	141	0.10292
LVRS_AM/20892521AG	27627	ORF7A	1356	T	-	1215	141	0.103982
LVRS_AM/20892521AG	27628	ORF7A	1326	G	-	1185	141	0.106335
LVRS_AM/20892521AG	27629	ORF7A	1340	C	-	1199	141	0.105224
LVRS_AM/20892521AG	27630	ORF7A	1332	C	-	1190	141	0.105856
LVRS_AM/20892523EN	1457	ORF1AB	2889	C	T	1993	896	0.310142
LVRS_AM/20892523EN	15670	ORF1AB	2878	G	-	2475	201	0.0698402
LVRS_AM/20892523EN	15671	ORF1AB	2785	A	-	2584	201	0.0721724
LVRS_AM/20892523EN	15672	ORF1AB	2794	G	C	2588	206	0.0737294
LVRS_AM/20892523EN	19881	ORF1AB	3936	C	T	3678	258	0.0655488
LVRS_AM/20892523EN	19983	ORF1AB	3513	C	CT	3247	264	0.0751494
LVRS_AM/20892523EN	20075	ORF1AB	1115	A	T	997	117	0.104933
LVRS_AM/20892533JB	9166	ORF1AB	2343	C	T	2225	118	0.0503628
LVRS_AM/20892533JB	16259	ORF1AB	7727	G	A	7115	429	0.0555196
LVRS_AM/20892533JB	18445	ORF1AB	1723	T	G	1122	601	0.34881
LVRS_AM/20892533JB	20092	ORF1AB	1350	A	C	1134	216	0.16
LVRS_AM/20892533JB	23645	S	3553	T	C	3246	306	0.0861244
LVRS_AM/20892533JB	25573	ORF3A	5479	A	G	5099	380	0.0693557
LVRS_AM/20892944LC	11071	ORF1AB	1496	G	GT	1303	177	0.118316
LVRS_AM/20892944LC	11888	ORF1AB	3295	G	GT	3110	185	0.0561457
LVRS_AM/20892944LC	15837	ORF1AB	1961	T	C	1732	229	0.116777
LVRS_AM/20892944LC	16446	ORF1AB	3298	T	C	3109	189	0.0573075
LVRS_AM/20892962AF	23126	S	877	G	T	751	126	0.143672
LVRS_AM/20892962AF	23542	S	2307	T	C	2108	199	0.0862592
LVRS_AM/20892974ES	8730	ORF1AB	1303	C	G	1149	154	0.118189
LVRS_AM/20892974ES	12310	ORF1AB	1525	G	T	1348	177	0.116066
LVRS_AM/20892974ES	16222	ORF1AB	3256	C	A	3089	167	0.0512899
LVRS_AM/20892974ES	19983	ORF1AB	1936	C	T	1743	152	0.0785124
LVRS_AM/20892974MN	4743	ORF1AB	2072	C	T	1965	106	0.0511583
LVRS_AM/20892974MN	6589	ORF1AB	1514	G	A	1379	135	0.0891678
LVRS_AM/20892974MN	11954	ORF1AB	1850	G	A	1633	217	0.117297
LVRS_AM/20893356IS	28292	N	1799	A	C	1014	783	0.435242
LVRS_AM/20893844ED	11075	ORF1AB	1341	T	-	1137	102	0.0760626
LVRS_AM/20893858ML	6696	ORF1AB	1405	C	CT	1298	103	0.0733096
LVRS_AM/20893858ML	7813	ORF1AB	2112	T	TTC	2006	106	0.0501894
LVRS_AM/20893858ML	12014	ORF1AB	3796	G	A	3551	191	0.0503161
LVRS_AM/20893858ML	15793	ORF1AB	3726	G	GT	3505	217	0.0582394
LVRS_AM/20893866MN	8084	ORF1AB	2968	G	A	2777	191	0.0643531
LVRS_AM/20893866MN	10628	ORF1AB	2518	C	T	2249	269	0.106831
LVRS_AM/20893866MN	11074	ORF1AB	1834	C	CT	1680	150	0.0817884
LVRS_AM/20893866MN	11294	ORF1AB	3206	-	T	3043	163	0.0508422
LVRS_AM/20893866MN	11295	ORF1AB	3224	-	T	3043	181	0.0561414
LVRS_AM/20893866MN	11296	ORF1AB	3223	-	G	3043	177	0.0549178
LVRS_AM/20893866MN	12008	ORF1AB	4805	C	CT	4489	313	0.0651405
LVRS_AM/20893866MN	12036	ORF1AB	3670	C	T	3477	193	0.0525886
LVRS_AM/20893866MN	19973	ORF1AB	4505	C	T	4189	316	0.0701443
LVRS_AM/20893866MN	19975	ORF1AB	4456	C	A	4141	315	0.0706912
LVRS_AM/20893866MN	28262	N	7290	G	GAACA	3697	3529	0.484088
LVRS_AM/20894176SC	14097	ORF1AB	1879	T	C	1563	316	0.168175
LVRS_AM/20894648MM	28369	N	1906	T	C	1330	576	0.302204
LVRS_AM/20894654WF	4321	ORF1AB	7425	C	T	6845	580	0.0781145
LVRS_AM/20894654WF	4520	ORF1AB	7564	G	A	7139	417	0.0551296
LVRS_AM/20894654WF	10702	ORF1AB	1393	C	T	1200	192	0.137832
LVRS_AM/20894654WF	15517	ORF1AB	2548	G	GT	2372	176	0.0690738
LVRS_AM/20894660LA	5152	ORF1AB	2224	T	A	2094	130	0.0584532
LVRS_AM/20894660LA	5153	ORF1AB	2179	G	A	2049	128	0.0587425
LVRS_AM/20894660LA	15669	ORF1AB	1857	T	-	1628	111	0.0597738
LVRS_AM/20894660LA	15965	ORF1AB	4042	G	GT	3818	224	0.0554181
LVRS_AM/20895217CM	14925	ORF1AB	1329	C	T	1029	300	0.225734
LVRS_AM/20895217CM	28262	N	9105	G	GAACA	4618	4401	0.483361
LVRS_AM/20895258MP	6696	ORF1AB	816	C	CT	692	123	0.150735
LVRS_AM/20895258MP	9474	ORF1AB	1027	C	CT	910	117	0.113924
LVRS_AM/20895258MP	11540	ORF1AB	2113	G	GT	1690	422	0.199716
LVRS_AM/20895258MP	12565	ORF1AB	912	G	A	792	120	0.131579
LVRS_AM/20895258MP	13123	ORF1AB	1700	T	TG	1449	250	0.147059
LVRS_AM/20895258MP	16378	ORF1AB	4275	T	A	3768	507	0.118596
LVRS_AM/20895258MP	16787	ORF1AB	3162	G	GT	2783	376	0.118912
LVRS_AM/20895548CN	6139	ORF1AB	425	A	AT	265	160	0.376471
LVRS_AM/20895548CN	8569	ORF1AB	1239	T	C	1116	123	0.0992736
LVRS_AM/20895548CN	8668	ORF1AB	2055	C	CT	1660	393	0.191241
LVRS_AM/20895548CN	9416	ORF1AB	1166	G	C	984	182	0.156089
LVRS_AM/20895548CN	10025	ORF1AB	2089	C	CA	1848	240	0.114888
LVRS_AM/20895548CN	10386	ORF1AB	2814	C	CT	2433	375	0.133262
LVRS_AM/20895548CN	10500	ORF1AB	2267	G	GT	2031	231	0.101897
LVRS_AM/20895548CN	11502	ORF1AB	1827	G	A	1630	197	0.107827
LVRS_AM/20895548CN	12053	ORF1AB	5133	C	T	3612	1521	0.296318
LVRS_AM/20895548CN	17827	ORF1AB	2388	C	CA	1866	519	0.217337
LVRS_AM/20895548CN	19352	ORF1AB	1225	A	-	627	298	0.243265
LVRS_AM/20895548CN	19353	ORF1AB	927	T	-	629	298	0.321467
LVRS_AM/20895548CN	19354	ORF1AB	927	T	-	625	298	0.321467
LVRS_AM/20895554JT	20309	ORF1AB	636	A	G	519	115	0.180818
LVRS_AM/20895570KS	7573	ORF1AB	2372	C	G	2238	134	0.0564924
LVRS_AM/20895570KS	7574	ORF1AB	2435	T	A	2301	134	0.0550308
LVRS_AM/20895570KS	8977	ORF1AB	2868	G	T	2530	338	0.117852
LVRS_AM/20895570KS	11750	ORF1AB	2111	C	T	1461	650	0.307911
LVRS_AM/20895864ER	19983	ORF1AB	3710	C	CT	3471	202	0.0544474
LVRS_AM/20897269OP	12177	ORF1AB	2689	G	A	2554	135	0.0502045
LVRS_AM/20897269OP	15911	ORF1AB	2152	A	G	2000	152	0.070632
LVRS_AM/20897269OP	22203	S	228	G	GTGCCAACAGGAA	118	110	0.482456
LVRS_AM/21143316HC	8853	ORF1AB	3041	G	T	2868	173	0.0568892
LVRS_AM/21143316HC	11510	ORF1AB	2411	A	G	2275	136	0.0564081
LVRS_AM/21143316HC	11511	ORF1AB	2382	C	A	2253	129	0.0541562
LVRS_AM/21143316HC	12369	ORF1AB	2923	C	T	2745	178	0.0608963
LVRS_AM/21143316HC	15797	ORF1AB	3438	T	C	3153	285	0.082897
LVRS_AM/21143316HC	15861	ORF1AB	3925	A	G	3648	277	0.0705732
LVRS_AM/21143316HC	23334	S	4708	C	T	4402	305	0.0647833
LVRS_AM/21143316HC	23712	S	5168	A	AT	4816	346	0.0669505
LVRS_AM/21143316HC	23925	S	2383	T	-	2051	165	0.0692405
LVRS_AM/21143316HC	23926	S	2229	T	-	2064	165	0.0740242
LVRS_AM/21143316HC	23927	S	2235	T	-	2002	165	0.0738255
LVRS_AM/21143316HC	23928	S	2210	A	-	2045	165	0.0746606
LVRS_AM/21143316HC	23929	S	2205	C	-	2040	165	0.0748299
LVRS_AM/21143316HC	23930	S	2235	A	-	2070	165	0.0738255
LVRS_AM/21143316HC	23931	S	2245	A	-	2080	165	0.0734967
LVRS_AM/21143316HC	23932	S	2219	A	-	2054	165	0.0743578
LVRS_AM/21143316HC	23933	S	2134	A	-	1969	165	0.0773196
LVRS_AM/21143316HC	23934	S	2020	C	-	1855	165	0.0816832
LVRS_AM/21143316HC	23935	S	2032	A	-	1867	165	0.0812008
LVRS_AM/21143316HC	23936	S	2008	C	-	1843	165	0.0821713
LVRS_AM/21143316HC	23937	S	2058	C	-	1892	165	0.0801749
LVRS_AM/21143316HC	23938	S	2026	A	-	1861	165	0.0814413
LVRS_AM/21143316HC	23939	S	2063	C	-	1898	165	0.0799806
LVRS_AM/21143316HC	23940	S	2082	C	-	1917	165	0.0792507
LVRS_AM/21143316HC	23941	S	2062	A	-	1897	165	0.0800194
LVRS_AM/21143316HC	23942	S	2069	A	-	1904	165	0.0797487
LVRS_AM/21143316HC	23943	S	2002	T	-	1836	165	0.0824176
LVRS_AM/21143316HC	23944	S	2030	T	-	1865	165	0.0812808
LVRS_AM/21143316HC	23945	S	2036	A	-	1871	165	0.0810413
LVRS_AM/21143316HC	23946	S	2024	A	-	1859	165	0.0815217
LVRS_AM/21143316HC	23947	S	2036	A	-	1871	165	0.0810413
LVRS_AM/21143316HC	23948	S	2009	G	-	1844	165	0.0821304
LVRS_AM/21143316HC	23949	S	1984	A	-	1819	165	0.0831653
LVRS_AM/21143316HC	23950	S	1925	T	-	1760	165	0.0857143
LVRS_AM/21143316HC	23951	S	1922	T	-	1755	165	0.0858481
LVRS_AM/21143316HC	23952	S	1929	T	-	1764	165	0.0855365
LVRS_AM/21143316HC	23953	S	1932	T	-	1767	165	0.0854037
LVRS_AM/21143316HC	23954	S	1888	G	-	1722	165	0.0873941
LVRS_AM/21143316HC	23955	S	1864	G	-	1699	165	0.0885193
LVRS_AM/21143316HC	23956	S	1751	T	-	1586	165	0.0942319
LVRS_AM/21143316HC	23957	S	1841	G	-	1675	165	0.0896252
LVRS_AM/21143316HC	23958	S	1871	G	-	1704	165	0.0881881
LVRS_AM/21143316HC	23959	S	1780	T	-	1613	165	0.0926966
LVRS_AM/21143316HC	23960	S	1849	T	-	1684	165	0.0892374
LVRS_AM/21143316HC	23961	S	1847	T	-	1682	165	0.0893341
LVRS_AM/21143316HC	23962	S	1879	T	-	1714	165	0.0878127
LVRS_AM/21143316HC	23963	S	1875	A	-	1707	165	0.088
LVRS_AM/21143316HC	23964	S	1826	A	-	1661	165	0.0903614
LVRS_AM/21143316HC	23965	S	1791	T	-	1626	165	0.0921273
LVRS_AM/21143316HC	23966	S	1814	T	-	1649	165	0.0909592
LVRS_AM/21143316HC	23967	S	1815	T	-	1650	165	0.0909091
LVRS_AM/21143321SM	28262	N	6301	G	GAACA	3193	3049	0.483891
LVRS_AM/21143333CC	28262	N	7145	G	GAACA	3610	3467	0.485234
LVRS_AM/21143339MM	11295	ORF1AB	2008	-	T	1897	111	0.0552789
LVRS_AM/21143339MM	11296	ORF1AB	2011	-	G	1897	112	0.0556937
LVRS_AM/21143339MM	12355	ORF1AB	3294	G	A	3128	165	0.0500911
LVRS_AM/21143339MM	15354	ORF1AB	2026	T	C	1884	142	0.0700888
LVRS_AM/21143339MM	20091	ORF1AB	1201	C	CA	1006	194	0.161532
LVRS_AM/21143339MM	20112	ORF1AB	917	A	T	778	139	0.151581
LVRS_AM/21143339MM	23244	S	1427	C	T	1291	136	0.0953048
LVRS_AM/21143339MM	23393	S	3386	C	T	3025	359	0.106025
LVRS_AM/21143339MM	23545	S	5322	G	GT	5040	280	0.0526118
LVRS_AM/21143339MM	28262	N	5000	G	GAACA	2539	2408	0.4816
LVRS_AM/21143395RC	12397	ORF1AB	1461	A	T	1357	103	0.0704997
LVRS_AM/21143395RC	28262	N	2111	G	GAACA	1069	1020	0.483183
LVRS_AM/21143402KJ	11294	ORF1AB	3055	-	T	2881	174	0.0569558
LVRS_AM/21143402KJ	11295	ORF1AB	3073	-	T	2881	192	0.0624797
LVRS_AM/21143402KJ	11296	ORF1AB	3072	-	G	2881	191	0.0621745
LVRS_AM/21143402KJ	19639	ORF1AB	1493	T	A	1387	105	0.0703282
LVRS_AM/21143402KJ	19746	ORF1AB	1870	G	GT	1762	107	0.0572193
LVRS_AM/21143408DG	15681	ORF1AB	2305	A	G	2189	116	0.0503254
LVRS_AM/21143408DG	19655	ORF1AB	1628	A	G	966	662	0.406634
LVRS_AM/21143408DG	22329	S	713	C	T	484	229	0.321178
LVRS_AM/21143420WC	6959	ORF1AB	501	T	A	317	184	0.367265
LVRS_AM/21143420WC	8513	ORF1AB	1780	G	A	1639	140	0.0786517
LVRS_AM/21143453RB	11293	ORF1AB	2376	-	T	2254	122	0.0513468
LVRS_AM/21143453RB	11294	ORF1AB	2381	-	T	2254	127	0.0533389
LVRS_AM/21143453RB	11295	ORF1AB	2395	-	T	2254	141	0.0588727
LVRS_AM/21143453RB	11296	ORF1AB	2391	-	G	2254	134	0.0560435
LVRS_AM/21143453RB	28262	N	4434	G	GAACA	2257	2134	0.481281
LVRS_AM/21143455VM	11295	ORF1AB	2276	-	T	2157	119	0.0522847
LVRS_AM/21143455VM	11296	ORF1AB	2277	-	G	2157	120	0.0527009
LVRS_AM/21143455VM	23334	S	3438	C	CT	3246	191	0.0555556
LVRS_AM/21143455VM	28262	N	6339	G	GAACA	3186	3060	0.482726
LVRS_AM/21143459HF	20062	ORF1AB	1103	G	GT	945	156	0.141432
LVRS_AM/21143459HF	28262	N	5591	G	GAACA	2834	2710	0.484708
LVRS_AM/21143496CM	11294	ORF1AB	2076	-	T	1967	109	0.0525048
LVRS_AM/21143496CM	11295	ORF1AB	2092	-	T	1967	125	0.0597514
LVRS_AM/21143496CM	11296	ORF1AB	2090	-	G	1967	122	0.0583732
LVRS_AM/21143496CM	28262	N	4690	G	GAACA	2362	2265	0.482942
LVRS_AM/21143504VA	11295	ORF1AB	2343	-	T	2224	119	0.0507896
LVRS_AM/21143504VA	11296	ORF1AB	2342	-	G	2224	118	0.0503843
LVRS_AM/21143504VA	14244	ORF1AB	840	G	C	693	147	0.175
LVRS_AM/21143504VA	19973	ORF1AB	1379	C	T	1258	121	0.0877447
LVRS_AM/21143504VA	19974	ORF1AB	1369	A	C	1244	125	0.0913075
LVRS_AM/21143504VA	28262	N	7981	G	GAACA	4000	3899	0.488535
LVRS_AM/21143537SL	28262	N	2543	G	GAACA	1285	1232	0.484467
LVRS_AM/21143541HC	12086	ORF1AB	4529	T	A	3907	622	0.137337
LVRS_AM/21143575RS	8234	ORF1AB	1177	T	A	1042	135	0.114698
LVRS_AM/21143575RS	11295	ORF1AB	2039	-	T	1936	103	0.050515
LVRS_AM/21143575RS	11296	ORF1AB	2041	-	G	1936	105	0.0514454
LVRS_AM/21143575RS	12024	ORF1AB	3682	C	-	3301	187	0.0507876
LVRS_AM/21143575RS	12040	ORF1AB	3947	A	-	3537	204	0.0516848
LVRS_AM/21143575RS	28262	N	3556	G	GAACA	1809	1711	0.481159
LVRS_AM/21143580DO	28262	N	5487	G	GAACA	2767	2661	0.484964
LVRS_AM/21143603CF	13220	ORF1AB	3006	G	A	2231	775	0.257818
LVRS_AM/21143603CF	25672	ORF3A	1434	C	A	1015	409	0.285216
LVRS_AM/21143603CF	28262	N	5065	G	GAACA	2568	2438	0.481343
LVRS_AM/21143607WL	15965	ORF1AB	8222	G	GT	7775	440	0.053515
LVRS_AM/21143608MV	28262	N	6155	G	GAACA	3110	2988	0.485459
LVRS_AM/21843439LC	8140	ORF1AB	2807	C	T	1797	1009	0.359458
LVRS_AM/21843439LC	28262	N	9006	G	GAACA	4536	4377	0.486009
LVRS_AM/21843511WC	11295	ORF1AB	3102	-	T	2933	169	0.054481
LVRS_AM/21843511WC	11296	ORF1AB	3095	-	G	2933	162	0.0523425
LVRS_AM/21843511WC	12037	ORF1AB	5005	T	G	4725	280	0.0559441
LVRS_AM/21843511WC	20975	ORF1AB	1728	A	G	1617	111	0.0642361
LVRS_AM/21843511WC	23244	S	2764	C	CT	2503	254	0.0918958
LVRS_AM/21843511WC	23685	S	2799	C	T	2656	143	0.0510897
LVRS_AM/21843511WC	28262	N	8666	G	GAACA	4387	4177	0.481999
LVRS_AM/21843518RA	8722	ORF1AB	1702	C	T	1553	149	0.0875441
LVRS_AM/21843518RA	11294	ORF1AB	2070	-	T	1964	106	0.0512077
LVRS_AM/21843518RA	11295	ORF1AB	2083	-	T	1964	119	0.0571291
LVRS_AM/21843518RA	11296	ORF1AB	2083	-	G	1964	117	0.056169
LVRS_AM/21843518RA	28262	N	4401	G	GAACA	2215	2144	0.487162
LVRS_AM/21843667JC	28262	N	3997	G	GAACA	2016	1952	0.488366
LVRS_AM/21843677AF	28262	N	4353	G	GAACA	2219	2103	0.483115
LVRS_AM/21843807PS	12098	ORF1AB	2190	G	A	2077	110	0.0502283
LVRS_AM/21843807PS	28262	N	3848	G	GAACA	1939	1872	0.486486
LVRS_AM/21890006JG	19548	ORF1AB	873	A	T	758	115	0.13173
LVRS_AM/21890006JG	28262	N	3475	G	GAACA	1747	1697	0.488345
LVRS_AM/21890017IF	11294	ORF1AB	2861	-	T	2702	159	0.055575
LVRS_AM/21890017IF	11295	ORF1AB	2879	-	T	2702	177	0.0614797
LVRS_AM/21890017IF	11296	ORF1AB	2876	-	G	2702	173	0.060153
LVRS_AM/21890017IF	28262	N	7803	G	GAACA	3933	3782	0.484685
LVRS_AM/21890017MD	28262	N	3238	G	GAACA	1631	1583	0.488882
LVRS_AM/21890025RM	10448	ORF1AB	1236	C	T	1059	173	0.139968
LVRS_AM/21890025RM	28262	N	4087	G	GAACA	2050	1990	0.48691
LVRS_AM/21890031RC	324	ORF1AB	2755	T	C	2605	150	0.0544465
LVRS_AM/21890031RC	426	ORF1AB	3381	T	A	3156	225	0.0665484
LVRS_AM/21890031RC	4181	ORF1AB	1122	G	C	808	314	0.279857
LVRS_AM/21890031RC	6696	ORF1AB	614	C	CT	509	105	0.17101
LVRS_AM/21890031RC	15493	ORF1AB	934	G	T	479	455	0.487152
LVRS_AM/21890031RC	15793	ORF1AB	448	G	A	246	202	0.450893
LVRS_AM/21890031RC	19604	ORF1AB	3559	C	CT	3265	291	0.0817645
LVRS_AM/21890031RC	22583	S	1647	G	GT	1516	131	0.0795386
LVRS_AM/21890031RC	23099	S	2059	C	CT	1937	119	0.057795
LVRS_AM/21890031RC	28262	N	6103	G	GAACA	3118	2935	0.480911
LVRS_AM/21890365EC	28262	N	3972	G	GAACA	2009	1920	0.483384
MiSeq_LVRS_046/11293-20	10142	ORF1AB	3158	C	CT	2966	191	0.0604813
MiSeq_LVRS_046/11293-20	10595	ORF1AB	2080	T	C	1955	123	0.0591346
MiSeq_LVRS_046/11293-20	18141	ORF1AB	2598	A	G	2428	170	0.0654349
MiSeq_LVRS_046/11293-20	23393	S	3150	C	T	2946	204	0.0647619
MiSeq_LVRS_046/11293-20	23816	S	2332	C	CT	2180	152	0.0651801
MiSeq_LVRS_046/11293-20	23950	S	2186	T	-	1927	128	0.0585544
MiSeq_LVRS_046/11293-20	25302	S	2079	G	-	1864	107	0.0514671
MiSeq_LVRS_046/11293-20	26735	M	1944	C	T	1789	155	0.0797325
MiSeq_LVRS_046/11293-20	27752	ORF7A	2253	C	T	2138	115	0.0510431
MiSeq_LVRS_046/11293-20	28531	N	2600	C	T	2455	145	0.0557692
MiSeq_LVRS_046/11293-20	28682	N	2360	G	A	2214	146	0.0618644
MiSeq_LVRS_046/11293-20	28899	N	2447	G	T	1791	656	0.268083
MiSeq_LVRS_046/11293-20	28969	N	2092	C	CA	1983	106	0.0506692
MiSeq_LVRS_046/11293-20	29266	N	2360	G	T	2192	168	0.0711864
MiSeq_LVRS_046/11929-20	7456	ORF1AB	4062	T	G	3768	294	0.0723781
MiSeq_LVRS_046/11929-20	7815	ORF1AB	4602	C	T	4319	275	0.0597566
MiSeq_LVRS_046/11929-20	8299	ORF1AB	4741	C	T	4403	336	0.0708711
MiSeq_LVRS_046/11929-20	16795	ORF1AB	2254	G	T	1619	631	0.279947
MiSeq_LVRS_046/11929-20	19610	ORF1AB	2611	C	A	2419	192	0.073535
MiSeq_LVRS_046/11929-20	29459	N	4969	C	T	4203	763	0.153552
MiSeq_LVRS_046/12534-20	6483	ORF1AB	1748	G	T	1607	141	0.0806636
MiSeq_LVRS_046/33574-20	24197	S	2522	G	T	2374	145	0.0574941
MiSeq_LVRS_046/33585-20	3250	ORF1AB	3588	G	A	3392	193	0.0537904
MiSeq_LVRS_046/33585-20	21786	S	1025	G	T	892	131	0.127805
MiSeq_LVRS_060-238009774/9399-21	8964	ORF1AB	2646	C	T	2001	643	0.243008
MiSeq_LVRS_060-238009774/9399-21	11379	ORF1AB	698	C	T	448	246	0.352436
MiSeq_LVRS_060-238009774/9399-21	28262	N	2062	G	GAACA	1074	972	0.471387
MiSeq_LVRS_060-238009774/9409-21	4320	ORF1AB	1660	C	T	913	747	0.45
MiSeq_LVRS_060-238009774/9409-21	23758	S	3103	C	T	2249	853	0.274895
MiSeq_LVRS_060-238009774/9409-21	28262	N	2038	G	GAACA	1052	975	0.47841
MiSeq_LVRS_060-238009774/9412-21	1326	ORF1AB	716	C	T	494	222	0.310056
MiSeq_LVRS_060-238009774/9412-21	28262	N	2339	G	GAACA	1227	1105	0.472424
MiSeq_LVRS_060-238009774/9413-21	28262	N	1747	G	GAACA	907	835	0.477962
MiSeq_LVRS_060-238009774/9414-21	28262	N	2227	G	GAACA	1182	1035	0.464751
MiSeq_LVRS_060-238009774/9415-21	28271	N	1407	-	A	559	289	0.205402
MiSeq_LVRS_060-238009774/9417-21	733	ORF1AB	1348	C	T	1203	143	0.106083
MiSeq_LVRS_060-238009774/9417-21	14408	ORF1AB	3173	T	C	2495	668	0.210526
MiSeq_LVRS_060-238009774/9417-21	14805	ORF1AB	3325	C	T	2552	772	0.23218
MiSeq_LVRS_060-238009774/9417-21	25088	S	1630	T	G	1415	215	0.131902
MiSeq_LVRS_060-238009774/9417-21	25135	S	1671	T	G	1449	220	0.131658
MiSeq_LVRS_060-238009774/9417-21	26144	ORF3A	2766	G	T	2135	631	0.228127
MiSeq_LVRS_060-238009774/9417-21	26149	ORF3A	2697	C	T	2095	599	0.222099
MiSeq_LVRS_060-238009774/9417-21	26455	E	373	T	C	214	159	0.426273
MiSeq_LVRS_060-238009774/9417-21	28262	N	1242	G	GAACA	665	570	0.458937
MiSeq_LVRS_060-238009774/9417-21	28512	N	984	G	C	830	152	0.154472
MiSeq_LVRS_060-238009774/9417-21	28877	N	701	T	A	557	144	0.205421
MiSeq_LVRS_060-238009774/9417-21	28878	N	755	C	G	601	154	0.203974
MiSeq_LVRS_060-238009774/9417-21	28881	N	712	A	G	559	153	0.214888
MiSeq_LVRS_060-238009774/9417-21	28882	N	725	A	G	576	149	0.205517
MiSeq_LVRS_060-238009774/9417-21	28883	N	754	C	G	608	146	0.193634
MiSeq_LVRS_060-238009774/9418-21	27005	M	4073	C	T	2752	1314	0.322612
MiSeq_LVRS_060-238009774/9418-21	28262	N	1664	G	GAACA	861	786	0.472356
MiSeq_LVRS_060-238009774/9420-21	28262	N	1471	G	GAACA	775	692	0.470428
MiSeq_LVRS_060-238009774/9421-21	27841	ORF7B	3213	G	T	2954	256	0.0796763
MiSeq_LVRS_060-238009774/9421-21	28262	N	2330	G	GAACA	1231	1086	0.466094
MiSeq_LVRS_060-238009774/9423-21	2426	ORF1AB	3328	G	A	3150	178	0.0534856
MiSeq_LVRS_060-238009774/9423-21	16708	ORF1AB	2974	C	G	2761	211	0.0709482
MiSeq_LVRS_060-238009774/9423-21	25455	ORF3A	1672	G	T	1511	161	0.0962919
MiSeq_LVRS_060-238009774/9423-21	28262	N	3068	G	GAACA	1626	1423	0.46382
MiSeq_LVRS_060-238009774/9424-21	28262	N	2781	G	GAACA	1455	1304	0.468896
MiSeq_LVRS_060-238009774/9425-21	28262	N	1305	G	GAACA	673	619	0.47433
MiSeq_LVRS_060-238009774/9428-21	28262	N	2255	G	GAACA	1168	1073	0.475831
MiSeq_LVRS_060-238009774/9429-21	28262	N	1494	G	GAACA	775	705	0.471888
MiSeq_LVRS_060-238009774/9430-21	28262	N	2183	G	GAACA	1140	1022	0.468163
MiSeq_LVRS_060-238009774/9431-21	28262	N	2404	G	GAACA	1264	1129	0.469634
MiSeq_LVRS_060-238009774/9431-21	29468	N	1577	G	C	1455	117	0.0741915
MiSeq_LVRS_060-238009774/9438-21	27375	ORF6	1359	G	T	1232	126	0.0927152
MiSeq_LVRS_060-238009774/9438-21	28262	N	3756	G	GAACA	1939	1795	0.477902
MiSeq_LVRS_060-238009774/9439-21	28262	N	3212	G	GAACA	1671	1518	0.472603
MiSeq_LVRS_060-238009774/9440-21	13168	ORF1AB	2425	C	T	1899	522	0.215258
MiSeq_LVRS_060-238009774/9440-21	28262	N	1839	G	GAACA	959	873	0.474715
MiSeq_LVRS_060-238009774/9446-21	28262	N	3952	G	GAACA	2047	1884	0.476721
MiSeq_LVRS_060-238009774/9447-21	28262	N	2644	G	GAACA	1377	1250	0.472769
MiSeq_LVRS_060-238009774/9449-21	28262	N	2522	G	GAACA	1315	1199	0.475416
MiSeq_LVRS_060-238009774/9452-21	28262	N	1996	G	GAACA	1044	948	0.47495
MiSeq_LVRS_060-238009774/9453-21	26117	ORF3A	3821	A	G	3456	360	0.0942162
MiSeq_LVRS_060-238009774/9453-21	28262	N	1494	G	GAACA	773	705	0.471888
MiSeq_LVRS_060-238009774/9453-21	28630	N	1180	T	C	623	557	0.472034
MiSeq_LVRS_060-238009774/9455-21	28262	N	1912	G	GAACA	998	895	0.468096
MiSeq_LVRS_060-238009774/9456-21	881	ORF1AB	2321	G	A	1988	331	0.142611
MiSeq_LVRS_060-238009774/9456-21	2664	ORF1AB	3829	G	A	3531	298	0.0778271
MiSeq_LVRS_060-238009774/9456-21	15352	ORF1AB	3811	C	T	3576	235	0.0616636
MiSeq_LVRS_060-238009774/9456-21	16788	ORF1AB	4398	C	T	4153	244	0.0554798
MiSeq_LVRS_060-238009774/9456-21	28262	N	2058	G	GAACA	1075	957	0.465015
MiSeq_LVRS_060-238009774/9458-21	20016	ORF1AB	2751	C	T	1746	1001	0.363868
MiSeq_LVRS_060-238009774/9458-21	28262	N	2992	G	GAACA	1551	1428	0.477273
MiSeq_LVRS_060-238009774/9459-21	28262	N	2462	G	GAACA	1275	1171	0.47563
MiSeq_LVRS_060-238009774/9460-21	313	ORF1AB	1160	C	T	810	350	0.301724
MiSeq_LVRS_060-238009774/9460-21	733	ORF1AB	1335	C	T	906	427	0.31985
MiSeq_LVRS_060-238009774/9460-21	11195	ORF1AB	691	T	C	502	189	0.273517
MiSeq_LVRS_060-238009774/9460-21	11288	ORF1AB	1187	-	T	478	231	0.194608
MiSeq_LVRS_060-238009774/9460-21	11289	ORF1AB	707	-	C	478	229	0.323904
MiSeq_LVRS_060-238009774/9460-21	11290	ORF1AB	714	-	T	478	236	0.330532
MiSeq_LVRS_060-238009774/9460-21	11291	ORF1AB	717	-	G	478	237	0.330544
MiSeq_LVRS_060-238009774/9460-21	11292	ORF1AB	731	-	G	478	253	0.346101
MiSeq_LVRS_060-238009774/9460-21	11293	ORF1AB	727	-	T	478	249	0.342503
MiSeq_LVRS_060-238009774/9460-21	11294	ORF1AB	722	-	T	478	244	0.33795
MiSeq_LVRS_060-238009774/9460-21	11295	ORF1AB	730	-	T	478	252	0.345205
MiSeq_LVRS_060-238009774/9460-21	11296	ORF1AB	735	-	T	478	251	0.341497
MiSeq_LVRS_060-238009774/9460-21	24977	S	1444	T	G	1047	397	0.274931
MiSeq_LVRS_060-238009774/9460-21	25088	S	1618	T	G	1163	454	0.280593
MiSeq_LVRS_060-238009774/9460-21	26149	ORF3A	2832	C	T	1750	1080	0.381356
MiSeq_LVRS_060-238009774/9460-21	26455	E	456	C	T	298	157	0.344298
MiSeq_LVRS_060-238009774/9460-21	28167	ORF8	1557	A	G	1296	261	0.16763
MiSeq_LVRS_060-238009774/9460-21	28262	N	1358	G	GAACA	787	564	0.415317
MiSeq_LVRS_060-238009774/9460-21	28512	N	938	G	C	538	400	0.426439
MiSeq_LVRS_060-238009774/9460-21	28877	N	687	T	A	353	333	0.484716
MiSeq_LVRS_060-238009774/9460-21	28878	N	722	C	G	393	329	0.455679
MiSeq_LVRS_060-238009774/9462-21	10692	ORF1AB	1195	C	T	1012	179	0.149791
MiSeq_LVRS_060-238009774/9462-21	28262	N	3281	G	GAACA	1720	1550	0.472417
MiSeq_LVRS_060-238009774/9465-21	5425	ORF1AB	604	G	T	401	203	0.336093
MiSeq_LVRS_060-238009774/9465-21	16647	ORF1AB	961	G	T	781	177	0.184183
MiSeq_LVRS_060-238009774/9465-21	24197	S	1729	G	T	1373	354	0.204743
MiSeq_LVRS_060-238009774/9465-21	25012	S	1489	G	T	1184	305	0.204835
MiSeq_LVRS_060-238009774/9465-21	28262	N	2187	G	GAACA	1138	1037	0.474166
MiSeq_LVRS_060-238009774/9466-21	28262	N	2569	G	GAACA	1349	1204	0.468665
MiSeq_LVRS_060-238009774/9467-21	28262	N	1309	G	GAACA	683	622	0.475172
MiSeq_LVRS_060-238009774/9711-21	28262	N	3085	G	GAACA	1606	1462	0.473906
MiSeq_LVRS_060-238009774/9711-21	29520	N	2223	C	T	2090	133	0.0598291
MiSeq_LVRS_060-238009774/9712-21	27542	ORF7A	1524	C	T	1395	128	0.0839895
MiSeq_LVRS_060-238009774/9712-21	28262	N	2067	G	GAACA	1084	977	0.472666
MiSeq_LVRS_060-238009774/9714-21	28262	N	1969	G	GAACA	1036	924	0.469274
MiSeq_LVRS_060-238009774/9716-21	28262	N	3227	G	GAACA	1692	1508	0.467307
MiSeq_LVRS_060-238009774/9717-21	10319	ORF1AB	2468	C	T	2306	162	0.0656402
MiSeq_LVRS_060-238009774/9717-21	16217	ORF1AB	892	C	T	773	119	0.133408
MiSeq_LVRS_060-238009774/9717-21	28262	N	1102	G	GAACA	577	519	0.470962
MiSeq_LVRS_060-238009774/9718-21	27644	ORF7A	3269	C	T	2961	308	0.0942184
MiSeq_LVRS_060-238009774/9718-21	28262	N	2863	G	GAACA	1536	1318	0.460356
MiSeq_LVRS_060-238009774/9719-21	28262	N	3132	G	GAACA	1698	1420	0.453384
MiSeq_LVRS_060-238009774/9720-21	15965	ORF1AB	631	G	GT	492	109	0.172742
MiSeq_LVRS_060-238009774/9720-21	28262	N	1289	G	GAACA	675	603	0.467804
MiSeq_LVRS_060-238009774/9721-21	25074	S	1960	G	T	1431	529	0.269898
MiSeq_LVRS_060-238009774/9721-21	28262	N	1785	G	GAACA	931	844	0.472829
MiSeq_LVRS_060-238009774/9724-21	6636	ORF1AB	1443	C	T	934	508	0.352044
MiSeq_LVRS_060-238009774/9724-21	16708	ORF1AB	1746	C	G	1597	149	0.0853379
MiSeq_LVRS_060-238009774/9724-21	27865	ORF7B	1083	A	T	751	332	0.306556
MiSeq_LVRS_060-238009774/9724-21	27866	ORF7B	1086	T	A	754	332	0.305709
MiSeq_LVRS_060-238009774/9724-21	28262	N	766	G	GAACA	398	361	0.471279
MiSeq_LVRS_060-238009774/9725-21	14724	ORF1AB	5971	C	T	5280	683	0.114386
MiSeq_LVRS_060-238009774/9725-21	28262	N	1627	G	GAACA	847	775	0.476337
MiSeq_LVRS_060-238009774/9726-21	20987	ORF1AB	2427	C	T	2190	237	0.0976514
MiSeq_LVRS_060-238009774/9726-21	28262	N	1825	G	GAACA	954	858	0.470137
MiSeq_LVRS_060-238009774/9727-21	8861	ORF1AB	2521	G	A	2054	466	0.184847
MiSeq_LVRS_060-238009774/9727-21	18084	ORF1AB	5069	C	T	4096	971	0.191557
MiSeq_LVRS_060-238009774/9727-21	28262	N	2282	G	GAACA	1187	1083	0.474584
MiSeq_LVRS_060-238009774/9728-21	28262	N	2519	G	GAACA	1292	1211	0.480746
MiSeq_LVRS_060-238009774/9729-21	28262	N	2184	G	GAACA	1134	1036	0.474359
MiSeq_LVRS_060-238009774/9730-21	8637	ORF1AB	2406	C	T	2162	242	0.100582
MiSeq_LVRS_060-238009774/9730-21	28262	N	2250	G	GAACA	1162	1071	0.476
MiSeq_LVRS_060-238009774/9731-21	28262	N	3217	G	GAACA	1681	1522	0.473112
MiSeq_LVRS_060-238009774/9732-21	28262	N	2610	G	GAACA	1355	1232	0.472031
MiSeq_LVRS_060-238009774/9733-21	28262	N	1720	G	GAACA	892	823	0.478488
MiSeq_LVRS_060-238009774/9733-21	29144	N	1144	C	T	950	192	0.167832
MiSeq_LVRS_060-238009774/9735-21	8175	ORF1AB	2333	C	T	1661	672	0.288041
MiSeq_LVRS_060-238009774/9735-21	24337	S	2187	C	T	1620	566	0.258802
MiSeq_LVRS_060-238009774/9735-21	28262	N	1513	G	GAACA	784	720	0.475876
MiSeq_LVRS_060-238009774/9736-21	28262	N	1750	G	GAACA	913	828	0.473143
MiSeq_LVRS_060-238009774/9737-21	18733	ORF1AB	3719	G	A	3515	203	0.0545846
MiSeq_LVRS_060-238009774/9737-21	28262	N	2119	G	GAACA	1094	1017	0.479943
MiSeq_LVRS_060-238009774/9738-21	324	ORF1AB	942	T	C	744	196	0.208068
MiSeq_LVRS_060-238009774/9738-21	5809	ORF1AB	1307	A	G	1194	112	0.0856924
MiSeq_LVRS_060-238009774/9738-21	22898	S	294	G	A	167	126	0.428571
MiSeq_LVRS_060-238009774/9738-21	28262	N	2000	G	GAACA	1035	952	0.476
MiSeq_LVRS_060-238009774/9740-21	26829	M	2074	T	-	1946	126	0.0607522
MiSeq_LVRS_060-238009774/9740-21	26830	M	2113	T	-	1980	126	0.0596309
MiSeq_LVRS_060-238009774/9740-21	27375	ORF6	979	G	T	644	334	0.341164
MiSeq_LVRS_060-238009774/9740-21	28262	N	2698	G	GAACA	1393	1279	0.474055
MiSeq_LVRS_060-238009774/9742-21	28262	N	1335	G	GAACA	697	631	0.472659
MiSeq_LVRS_060-238009774/9746-21	28262	N	2210	G	GAACA	1139	1051	0.475566
MiSeq_LVRS_060-238009774/9749-21	28262	N	2665	G	GAACA	1375	1271	0.476923
MiSeq_LVRS_060-238009774/9750-21	403	ORF1AB	1068	T	C	635	432	0.404494
MiSeq_LVRS_060-238009774/9750-21	28262	N	2036	G	GAACA	1053	965	0.473969
MiSeq_LVRS_060-238009774/9752-21	28262	N	1456	G	GAACA	752	695	0.477335
MiSeq_LVRS_060-238009774/9754-21	28262	N	1518	G	GAACA	790	718	0.472991
MiSeq_LVRS_060-238009774/9755-21	7267	ORF1AB	1369	T	C	1067	296	0.216216
MiSeq_LVRS_060-238009774/9755-21	13264	ORF1AB	1928	C	T	1512	414	0.21473
MiSeq_LVRS_060-238009774/9755-21	19525	ORF1AB	3914	G	T	3501	410	0.104752
MiSeq_LVRS_060-238009774/9755-21	28262	N	1020	G	GAACA	531	479	0.469608
MiSeq_LVRS_060-238009774/9757-21	28262	N	2909	G	GAACA	1504	1377	0.473359
MiSeq_LVRS_060-238009774/9758-21	26714	M	1801	T	-	1539	131	0.0727374
MiSeq_LVRS_060-238009774/9758-21	26715	M	1701	T	-	1568	131	0.0770135
MiSeq_LVRS_060-238009774/9758-21	28262	N	1153	G	GAACA	600	544	0.471813
MiSeq_LVRS_060-238009774/9761-21	28262	N	3864	G	GAACA	2011	1833	0.474379
MiSeq_LVRS_060-238009774/9762-21	28262	N	3616	G	GAACA	1869	1729	0.478153
MiSeq_LVRS_060-238009774/9764-21	27699	ORF7A	1942	T	C	1016	926	0.476828
MiSeq_LVRS_060-238009774/9764-21	28262	N	1204	G	GAACA	637	561	0.465947
MiSeq_LVRS_060-238009774/9765-21	28262	N	1902	G	GAACA	990	896	0.471083
MiSeq_LVRS_060-238009774/9766-21	10605	ORF1AB	2051	C	T	1913	135	0.0658216
MiSeq_LVRS_060-238009774/9766-21	28262	N	1423	G	GAACA	753	666	0.468025
MiSeq_LVRS_060-238009774/9767-21	28262	N	1330	G	GAACA	691	632	0.475188
MiSeq_LVRS_060-238009774/9769-21	28262	N	3115	G	GAACA	1617	1471	0.472231
MiSeq_LVRS_060-238009774/9770-21	28115	ORF8	2827	C	T	2678	149	0.052706
MiSeq_LVRS_065-241478240/11194-21	28262	N	2460	G	GAACA	1306	1150	0.46748
MiSeq_LVRS_065-241478240/11768-21	6636	ORF1AB	952	T	C	820	132	0.138655
MiSeq_LVRS_065-241478240/11768-21	28262	N	1750	G	GAACA	928	812	0.464
MiSeq_LVRS_065-241478240/12966-21	28262	N	934	G	GAACA	495	438	0.468951
MiSeq_LVRS_065-241478240/12967-21	4009	ORF1AB	1106	C	T	581	525	0.474684
MiSeq_LVRS_065-241478240/12967-21	12555	ORF1AB	826	A	G	425	401	0.485472
MiSeq_LVRS_065-241478240/12967-21	28262	N	1915	G	GAACA	1013	893	0.466319
MiSeq_LVRS_065-241478240/12971-21	28262	N	4559	G	GAACA	2441	2092	0.458873
MiSeq_LVRS_065-241478240/12972-21	25566	ORF3A	2574	C	T	1961	611	0.237374
MiSeq_LVRS_065-241478240/12972-21	28262	N	1730	G	GAACA	907	815	0.471098
MiSeq_LVRS_065-241478240/12973-21	28262	N	3396	G	GAACA	1791	1587	0.467314
MiSeq_LVRS_065-241478240/12975-21	28262	N	2629	G	GAACA	1384	1232	0.468619
MiSeq_LVRS_065-241478240/13039-21	28262	N	2013	G	GAACA	1055	947	0.470442
MiSeq_LVRS_065-241478240/13104-21	28262	N	3789	G	GAACA	2033	1739	0.45896
MiSeq_LVRS_065-241478240/13110-21	28271	N	2031	-	A	875	281	0.138355
MiSeq_LVRS_065-241478240/13113-21	15965	ORF1AB	1662	G	GT	1408	206	0.123947
MiSeq_LVRS_065-241478240/13113-21	28262	N	2959	G	GAACA	1560	1371	0.463332
MiSeq_LVRS_065-241478240/13114-21	6670	ORF1AB	1345	G	T	1209	136	0.101115
MiSeq_LVRS_065-241478240/13114-21	18170	ORF1AB	2989	G	A	2788	201	0.0672466
MiSeq_LVRS_065-241478240/13114-21	25951	ORF3A	6055	G	T	5437	616	0.101734
MiSeq_LVRS_065-241478240/13114-21	28262	N	2326	G	GAACA	1241	1075	0.462167
MiSeq_LVRS_065-241478240/13297-21	25973	ORF3A	3002	A	G	2527	475	0.158228
MiSeq_LVRS_065-241478240/13297-21	28262	N	1263	G	GAACA	666	592	0.468725
MiSeq_LVRS_065-241478240/13446-21	25613	ORF3A	2160	C	T	2043	117	0.0541667
MiSeq_LVRS_065-241478240/13448-21	15965	ORF1AB	1191	G	GT	1037	126	0.105793
MiSeq_LVRS_065-241478240/13450-21	4331	ORF1AB	886	C	T	779	107	0.120767
MiSeq_LVRS_065-241478240/13450-21	15965	ORF1AB	1093	G	GT	937	128	0.117109
MiSeq_LVRS_065-241478240/19770-20	15848	ORF1AB	4138	T	C	2165	1971	0.476317
MiSeq_LVRS_065-241478240/19770-20	15965	ORF1AB	2682	G	GT	2337	282	0.105145
MiSeq_LVRS_065-241478240/33872-20	17509	ORF1AB	672	G	T	507	165	0.245536
MiSeq_LVRS_065-241478240/33898-20	11976	ORF1AB	1351	C	T	1231	120	0.0888231
MiSeq_LVRS_067_25032021-240032794/3590-20	15656	ORF1AB	7499	T	C	4309	3190	0.42539
MiSeq_LVRS_067_25032021-240032794/3590-20	28262	N	2970	G	GAACA	1531	1427	0.480471
MiSeq_LVRS_067_25032021-240032794/4678-21	17766	ORF1AB	7614	C	T	4964	2649	0.347912
MiSeq_LVRS_067_25032021-240032794/4678-21	28262	N	7348	G	GAACA	3789	3535	0.481083
MiSeq_LVRS_067_25032021-240032794/6996-21	29614	ORF10	1218	T	C	1098	120	0.0985222
MiSeq_LVRS_067_25032021-240032794/6997-21	15965	ORF1AB	2441	G	GT	2252	170	0.0696436
MiSeq_LVRS_067_25032021-240032794/6997-21	16943	ORF1AB	2548	G	T	1662	886	0.347724
MiSeq_LVRS_067_25032021-240032794/7706-21	26152	ORF3A	2240	G	A	1223	1016	0.453571
MiSeq_LVRS_067_25032021-240032794/7706-21	28262	N	2797	G	GAACA	1451	1342	0.4798
MiSeq_LVRS_067_25032021-240032794/7708-21	15024	ORF1AB	3836	C	T	3103	729	0.190042
MiSeq_LVRS_067_25032021-240032794/7708-21	21137	ORF1AB	1018	A	G	901	117	0.114931
MiSeq_LVRS_067_25032021-240032794/7708-21	26575	M	2242	A	-	1996	243	0.108385
MiSeq_LVRS_067_25032021-240032794/7708-21	26576	M	2283	A	-	2039	243	0.106439
MiSeq_LVRS_067_25032021-240032794/7708-21	26577	M	2374	C	-	2130	243	0.102359
MiSeq_LVRS_067_25032021-240032794/7708-21	26578	M	2356	A	-	2113	243	0.103141
MiSeq_LVRS_067_25032021-240032794/7708-21	26579	M	2379	A	-	2136	243	0.102144
MiSeq_LVRS_067_25032021-240032794/7708-21	26580	M	2440	T	-	2197	243	0.0995902
MiSeq_LVRS_067_25032021-240032794/7708-21	26581	M	2437	G	-	2192	243	0.0997128
MiSeq_LVRS_067_25032021-240032794/7708-21	26582	M	2432	G	-	2189	243	0.0999178
MiSeq_LVRS_067_25032021-240032794/7708-21	26583	M	2392	A	-	2147	243	0.101589
MiSeq_LVRS_067_25032021-240032794/7708-21	26584	M	2423	A	-	2180	243	0.100289
MiSeq_LVRS_067_25032021-240032794/7708-21	26585	M	2490	C	-	2247	243	0.0975904
MiSeq_LVRS_067_25032021-240032794/7708-21	26586	M	2495	C	-	2250	243	0.0973948
MiSeq_LVRS_067_25032021-240032794/7708-21	26587	M	2537	T	-	2294	243	0.0957824
MiSeq_LVRS_067_25032021-240032794/7708-21	26588	M	2544	A	-	2300	243	0.0955189
MiSeq_LVRS_067_25032021-240032794/7708-21	26589	M	2650	G	-	2406	243	0.0916981
MiSeq_LVRS_067_25032021-240032794/7708-21	26590	M	2562	T	-	2318	243	0.0948478
MiSeq_LVRS_067_25032021-240032794/7708-21	26591	M	2613	A	-	2368	243	0.0929966
MiSeq_LVRS_067_25032021-240032794/7708-21	26592	M	2583	A	-	2340	243	0.0940767
MiSeq_LVRS_067_25032021-240032794/7708-21	26593	M	2683	T	-	2439	243	0.0905703
[truncated: 1,652 more rows]

## Sheet: Table S6
Table S6. Expected and missing mutation of samples
seqName	lineage	pangoLEARN_version	note	coinfection	mvs	mut_extra	mut_lack	clade	qc.overallStatus	pass_criteria	sample.mutation.extra	putative_parental_lineage	totalGaps	totalInsertions	totalMissing	totalMutations	substitutions	deletions	insertions	missing	nonACGTNs	aaSubstitutions	totalAminoacidSubstitutions	aaDeletions	totalAminoacidDeletions	mutation.sample	mutation.lineage	lineage.mutation.lack
Miseq_LVRS_039-227059833/33200-20	B.1.1.28	2021-04-14		FALSE	1	12	1	20B	good	TRUE	M:S211F,N:P13L,ORF1a:T2106I,ORF1a:P2287S,ORF1a:V2588F,ORF1a:L3027F,ORF1a:Q3777H,ORF1a:V3782F,ORF1a:L3930F,ORF1b:P2162T,ORF3a:T151I,ORF9b:P10S	-	0	0	128	25	C241T,C1288T,C3037T,C6582T,C7124T,C7765T,G8027T,C9344T,G10870T,G11596T,G11609T,C12053T,C14408T,C17172T,C17676T,C19951A,A23403G,G25088T,C25587T,C25844T,C27154T,C28311T,G28881A,G28882A,G28883C			1-7,29782-29904		M:S211F,N:P13L,N:R203K,N:G204R,ORF1a:T2106I,ORF1a:P2287S,ORF1a:V2588F,ORF1a:L3027F,ORF1a:Q3777H,ORF1a:V3782F,ORF1a:L3930F,ORF1b:P314L,ORF1b:P2162T,ORF3a:T151I,ORF9b:P10S,S:D614G,S:V1176F	17		0	M:S211F,N:P13L,N:R203K,N:G204R,ORF1a:T2106I,ORF1a:P2287S,ORF1a:V2588F,ORF1a:L3027F,ORF1a:Q3777H,ORF1a:V3782F,ORF1a:L3930F,ORF1b:P314L,ORF1b:P2162T,ORF3a:T151I,ORF9b:P10S,S:D614G,S:V1176F	ORF1b:P314L,S:D614G,S:V1176F,ORF8:S84L,N:R203K,N:G204R	ORF8:S84L
Miseq_LVRS_050-233654426/07227-21	B.1.1.28	2021-04-14		FALSE	1	10	1	20B	good	TRUE	N:T391I,ORF1a:L3930F,ORF1b:H1213Y,ORF1b:M1581T,ORF3a:G224V,ORF9b:P51L,S:M153T,S:N658T,S:S689I,S:K1191N	-	0	0	96	24	C241T,C3037T,C8092A,C12053T,C14408T,C15810T,C17104T,C17439T,T18209C,T22020C,A23403G,A23535C,G23628T,C24865T,G25088T,G25135T,C25378T,C25728T,G26063T,C28435T,G28881A,G28882A,G28883C,C29445T			1-11,29785-29871		N:R203K,N:G204R,N:T391I,ORF1a:L3930F,ORF1b:P314L,ORF1b:H1213Y,ORF1b:M1581T,ORF3a:G224V,ORF9b:P51L,S:M153T,S:D614G,S:N658T,S:S689I,S:V1176F,S:K1191N	15		0	N:R203K,N:G204R,N:T391I,ORF1a:L3930F,ORF1b:P314L,ORF1b:H1213Y,ORF1b:M1581T,ORF3a:G224V,ORF9b:P51L,S:M153T,S:D614G,S:N658T,S:S689I,S:V1176F,S:K1191N	ORF1b:P314L,S:D614G,S:V1176F,ORF8:S84L,N:R203K,N:G204R	ORF8:S84L
Miseq_LVRS_050-233654426/33749-20	B.1.1.28	2021-04-14		FALSE	1	10	1	20B	good	TRUE	ORF1a:L320F,ORF1a:G465V,ORF1a:N854K,ORF1a:L3930F,ORF1b:A520S,ORF1b:A1525S,ORF8:E64G,ORF8:G66E,S:A222V,S:Q239R	-	6	0	89	27	C241T,C1223T,G1659T,T2827A,C3037T,G4720A,C11300T,C12053T,C14408T,G15025T,C15960T,G18040T,T19605C,C22227T,A22278G,A23403G,C24961T,G25088T,C26873T,A28084G,G28881A,G28882A,G28883C,G29260T,C29311T,C29614T,G29628T	28090-28096		1,29782-29870		N:R203K,N:G204R,ORF1a:L320F,ORF1a:G465V,ORF1a:N854K,ORF1a:L3930F,ORF1b:P314L,ORF1b:A520S,ORF1b:A1525S,ORF8:E64G,ORF8:G66E,S:A222V,S:Q239R,S:D614G,S:V1176F	15	ORF8:S67-,ORF8:K68-	2	N:R203K,N:G204R,ORF1a:L320F,ORF1a:G465V,ORF1a:N854K,ORF1a:L3930F,ORF1b:P314L,ORF1b:A520S,ORF1b:A1525S,ORF8:E64G,ORF8:G66E,S:A222V,S:Q239R,S:D614G,S:V1176F	ORF1b:P314L,S:D614G,S:V1176F,ORF8:S84L,N:R203K,N:G204R	ORF8:S84L
Miseq_LVRS_050-233654426/33758-20	B.1.1.28	2021-04-14		FALSE	1	11	1	20B	good	TRUE	N:D377Y,ORF1a:S2103F,ORF1a:A3615V,ORF1a:L3879I,ORF1b:T595N,ORF3a:H78Y,ORF3a:M125I,ORF3a:T269M,ORF6:K42N,ORF8:I39T,S:V327I	-	0	0	157	24	C241T,T628C,C3037T,C6573T,C11109T,C11900A,C12676T,C14408T,C15251A,T19584C,G22541A,A23403G,G25088T,C25624T,G25767T,C26198T,C26753T,G27327T,T28009C,G28881A,G28882A,G28883C,G29402T,C29640T			1-39,29785-29904		N:R203K,N:G204R,N:D377Y,ORF1a:S2103F,ORF1a:A3615V,ORF1a:L3879I,ORF1b:P314L,ORF1b:T595N,ORF3a:H78Y,ORF3a:M125I,ORF3a:T269M,ORF6:K42N,ORF8:I39T,S:V327I,S:D614G,S:V1176F	16		0	N:R203K,N:G204R,N:D377Y,ORF1a:S2103F,ORF1a:A3615V,ORF1a:L3879I,ORF1b:P314L,ORF1b:T595N,ORF3a:H78Y,ORF3a:M125I,ORF3a:T269M,ORF6:K42N,ORF8:I39T,S:V327I,S:D614G,S:V1176F	ORF1b:P314L,S:D614G,S:V1176F,ORF8:S84L,N:R203K,N:G204R	ORF8:S84L
Miseq_LVRS_054-234850616/7315-21	B.1.1.33	2021-04-14		FALSE	16	13	2	20B	good	TRUE	N:T205P,ORF1a:V111L,ORF1a:K1895N,ORF1a:T2016I,ORF1a:V2783F,ORF1a:P2852A,ORF1a:K3353R,ORF1b:T76I,ORF1b:P314F,ORF1b:Q1878H,ORF1b:A2028S,ORF3a:G254V,S:K1191N	-	0	0	125	27	C241T,G596T,C3037T,G5950T,C6312T,G8612T,C8819G,A10323G,C13694T,C14407T,C14408T,G19101T,C19164T,G19549T,C20703T,T23050C,A23403G,C23638T,G25135T,G26153T,C26681T,T27299C,G28881A,G28882A,G28883C,A28886C,T29148C			1-39,29782-29869		N:R203K,N:G204R,N:T205P,N:I292T,ORF1a:V111L,ORF1a:K1895N,ORF1a:T2016I,ORF1a:V2783F,ORF1a:P2852A,ORF1a:K3353R,ORF1b:T76I,ORF1b:P314F,ORF1b:Q1878H,ORF1b:A2028S,ORF3a:G254V,ORF6:I33T,S:D614G,S:K1191N	18		0	N:R203K,N:G204R,N:T205P,N:I292T,ORF1a:V111L,ORF1a:K1895N,ORF1a:T2016I,ORF1a:V2783F,ORF1a:P2852A,ORF1a:K3353R,ORF1b:T76I,ORF1b:P314F,ORF1b:Q1878H,ORF1b:A2028S,ORF3a:G254V,ORF6:I33T,S:D614G,S:K1191N	ORF1b:P314L,S:D614G,ORF6:I33T,ORF8:S84L,N:R203K,N:G204R,N:I292T	ORF1b:P314L,ORF8:S84L
Miseq_LVRS_055-234836602/33670-20	B.1.1.33	2021-04-14		FALSE	1	12	1	20B	good	TRUE	M:L34F,N:Q289H,ORF1a:G1068E,ORF1a:A1473V,ORF1a:A1997V,ORF1b:A370V,ORF1b:M454V,ORF1b:M897I,ORF1b:K2115E,ORF3a:R134L,ORF3a:S171L,S:H1083D	-	0	0	147	25	C241T,C3037T,G3468A,C4683T,C6255T,C6941T,C14408T,C14576T,A14827G,G16158T,A19810G,C21859T,A23403G,C24809G,G25793T,C25904T,C26622T,C26942T,T27299C,G28690A,G28881A,G28882A,G28883C,G29140T,T29148C			1-13,14-17,27210-27220,29782-29904		M:L34F,N:R203K,N:G204R,N:Q289H,N:I292T,ORF1a:G1068E,ORF1a:A1473V,ORF1a:A1997V,ORF1b:P314L,ORF1b:A370V,ORF1b:M454V,ORF1b:M897I,ORF1b:K2115E,ORF3a:R134L,ORF3a:S171L,ORF6:I33T,S:D614G,S:H1083D	18		0	M:L34F,N:R203K,N:G204R,N:Q289H,N:I292T,ORF1a:G1068E,ORF1a:A1473V,ORF1a:A1997V,ORF1b:P314L,ORF1b:A370V,ORF1b:M454V,ORF1b:M897I,ORF1b:K2115E,ORF3a:R134L,ORF3a:S171L,ORF6:I33T,S:D614G,S:H1083D	ORF1b:P314L,S:D614G,ORF6:I33T,ORF8:S84L,N:R203K,N:G204R,N:I292T	ORF8:S84L
Miseq_LVRS_055-234836602/7358-21	B.1.1.28	2021-04-14		FALSE	4	11	1	20B	good	TRUE	N:P13L,ORF1a:P2287S,ORF1a:V2588F,ORF1a:L3027F,ORF1a:Q3777H,ORF1a:L3930F,ORF1a:K4176N,ORF1b:S2430I,ORF3a:T151I,ORF8:P30S,ORF9b:P10S	-	0	0	127	25	C241T,C1288T,C3037T,C7124T,C7765T,G8027T,C9344T,G10870T,G11596T,C12053T,G12793T,C14408T,C17172T,C17676T,G20756T,A23403G,G24535T,G25088T,C25844T,C27981T,C28311T,G28881A,G28882A,G28883C,A29622G			1-9,29785-29904		N:P13L,N:R203K,N:G204R,ORF1a:P2287S,ORF1a:V2588F,ORF1a:L3027F,ORF1a:Q3777H,ORF1a:L3930F,ORF1a:K4176N,ORF1b:P314L,ORF1b:S2430I,ORF3a:T151I,ORF8:P30S,ORF9b:P10S,S:D614G,S:V1176F	16		0	N:P13L,N:R203K,N:G204R,ORF1a:P2287S,ORF1a:V2588F,ORF1a:L3027F,ORF1a:Q3777H,ORF1a:L3930F,ORF1a:K4176N,ORF1b:P314L,ORF1b:S2430I,ORF3a:T151I,ORF8:P30S,ORF9b:P10S,S:D614G,S:V1176F	ORF1b:P314L,S:D614G,S:V1176F,ORF8:S84L,N:R203K,N:G204R	ORF8:S84L
Miseq_LVRS_055-234836602/7359-21	B.1.1.28	2021-04-14		FALSE	1	11	1	20B	good	TRUE	M:L17F,N:P13L,N:P142S,ORF1a:P1213L,ORF1a:P2287S,ORF1a:V2588F,ORF1a:L3027F,ORF1a:Q3777H,ORF1a:L3930F,ORF3a:T151I,ORF9b:P10S	-	0	0	136	27	C241T,C1288T,C3037T,C3903T,C7124T,C7765T,G8027T,C9344T,G10870T,G11596T,C12053T,C14408T,C17172T,C17676T,T17772A,A23403G,G25088T,C25587T,C25614T,C25844T,C26571T,C27600T,C28311T,C28697T,G28881A,G28882A,G28883C			1-13,16,24,28,30,32,29785-29904		M:L17F,N:P13L,N:P142S,N:R203K,N:G204R,ORF1a:P1213L,ORF1a:P2287S,ORF1a:V2588F,ORF1a:L3027F,ORF1a:Q3777H,ORF1a:L3930F,ORF1b:P314L,ORF3a:T151I,ORF9b:P10S,S:D614G,S:V1176F	16		0	M:L17F,N:P13L,N:P142S,N:R203K,N:G204R,ORF1a:P1213L,ORF1a:P2287S,ORF1a:V2588F,ORF1a:L3027F,ORF1a:Q3777H,ORF1a:L3930F,ORF1b:P314L,ORF3a:T151I,ORF9b:P10S,S:D614G,S:V1176F	ORF1b:P314L,S:D614G,S:V1176F,ORF8:S84L,N:R203K,N:G204R	ORF8:S84L
Miseq_LVRS_055-234836602/7362-21	B.1.1.28	2021-04-14		FALSE	2	10	1	20B	good	TRUE	N:P13L,ORF1a:P2287S,ORF1a:V2588F,ORF1a:L3027F,ORF1a:Q3777H,ORF1a:L3930F,ORF1b:M1839I,ORF1b:A1954V,ORF3a:T151I,ORF9b:P10S	-	0	0	102	24	C241T,C1288T,C3037T,C7124T,C7765T,G8027T,C9344T,C10802T,G10870T,G11596T,C12053T,C14408T,C17172T,C17676T,G18984A,C19328T,A23403G,G25088T,G25644T,C25844T,C28311T,G28881A,G28882A,G28883C			1-17,29785-29871		N:P13L,N:R203K,N:G204R,ORF1a:P2287S,ORF1a:V2588F,ORF1a:L3027F,ORF1a:Q3777H,ORF1a:L3930F,ORF1b:P314L,ORF1b:M1839I,ORF1b:A1954V,ORF3a:T151I,ORF9b:P10S,S:D614G,S:V1176F	15		0	N:P13L,N:R203K,N:G204R,ORF1a:P2287S,ORF1a:V2588F,ORF1a:L3027F,ORF1a:Q3777H,ORF1a:L3930F,ORF1b:P314L,ORF1b:M1839I,ORF1b:A1954V,ORF3a:T151I,ORF9b:P10S,S:D614G,S:V1176F	ORF1b:P314L,S:D614G,S:V1176F,ORF8:S84L,N:R203K,N:G204R	ORF8:S84L
Miseq_LVRS_055-234836602/7365-21	B.1.1.28	2021-04-14		FALSE	3	12	1	20B	good	TRUE	N:P13L,ORF1a:K141Q,ORF1a:S142V,ORF1a:F143A,ORF1a:P2287S,ORF1a:V2588F,ORF1a:L3027F,ORF1a:Q3777H,ORF1a:L3930F,ORF3a:T24I,ORF3a:T151I,ORF9b:P10S	-	0	0	127	29	C241T,A686C,T689G,C690T,A691G,T692G,T693C,C1288T,C3037T,C5512T,C7124T,C7765T,G8027T,C9344T,G10870T,G11596T,C12053T,C14408T,C17172T,C17676T,A23403G,G25088T,C25463T,C25587T,C25844T,C28311T,G28881A,G28882A,G28883C			1-9,29785-29904		N:P13L,N:R203K,N:G204R,ORF1a:K141Q,ORF1a:S142V,ORF1a:F143A,ORF1a:P2287S,ORF1a:V2588F,ORF1a:L3027F,ORF1a:Q3777H,ORF1a:L3930F,ORF1b:P314L,ORF3a:T24I,ORF3a:T151I,ORF9b:P10S,S:D614G,S:V1176F	17		0	N:P13L,N:R203K,N:G204R,ORF1a:K141Q,ORF1a:S142V,ORF1a:F143A,ORF1a:P2287S,ORF1a:V2588F,ORF1a:L3027F,ORF1a:Q3777H,ORF1a:L3930F,ORF1b:P314L,ORF3a:T24I,ORF3a:T151I,ORF9b:P10S,S:D614G,S:V1176F	ORF1b:P314L,S:D614G,S:V1176F,ORF8:S84L,N:R203K,N:G204R	ORF8:S84L
Miseq_LVRS_055-234836602/7370-21	B.1.1.28	2021-04-14		FALSE	2	11	1	20B	good	TRUE	N:P13L,ORF1a:R550H,ORF1a:S2103F,ORF1a:P2287S,ORF1a:V2588F,ORF1a:L3027F,ORF1a:Q3777H,ORF1a:L3930F,ORF3a:T151I,ORF9b:P10S,S:P631S	-	0	0	105	25	C241T,C1288T,G1914A,C3037T,C6573T,C7124T,C7765T,G8027T,C9344T,G10870T,G11596T,C12053T,C14408T,T15648C,C15981T,C17172T,C17676T,A23403G,C23453T,G25088T,C25844T,C28311T,G28881A,G28882A,G28883C			1-17,29782-29871		N:P13L,N:R203K,N:G204R,ORF1a:R550H,ORF1a:S2103F,ORF1a:P2287S,ORF1a:V2588F,ORF1a:L3027F,ORF1a:Q3777H,ORF1a:L3930F,ORF1b:P314L,ORF3a:T151I,ORF9b:P10S,S:D614G,S:P631S,S:V1176F	16		0	N:P13L,N:R203K,N:G204R,ORF1a:R550H,ORF1a:S2103F,ORF1a:P2287S,ORF1a:V2588F,ORF1a:L3027F,ORF1a:Q3777H,ORF1a:L3930F,ORF1b:P314L,ORF3a:T151I,ORF9b:P10S,S:D614G,S:P631S,S:V1176F	ORF1b:P314L,S:D614G,S:V1176F,ORF8:S84L,N:R203K,N:G204R	ORF8:S84L
Miseq_LVRS_056-235646413/6554-21	B.1.1.33	2021-04-14		FALSE	2	10	1	20B	good	TRUE	ORF1a:T708I,ORF1a:A735V,ORF1a:Q1784R,ORF1a:T2153I,ORF1a:T2300I,ORF1a:A3070V,ORF1a:V3718F,ORF1b:L1681F,ORF8:F3L,S:P9L	-	0	0	95	28	C241T,C2388T,C2469T,C3037T,C4084T,T4192C,A5616G,C6723T,C7164T,C7720T,C9474T,C10645T,G11417T,C14408T,T18291C,C18508T,C19983T,T21024C,C21588T,A23403G,T27299C,T27900C,G28681A,G28881A,G28882A,G28883C,T29148C,T29760A			1-4,29763-29767,29782-29869,29870		N:R203K,N:G204R,N:I292T,ORF1a:T708I,ORF1a:A735V,ORF1a:Q1784R,ORF1a:T2153I,ORF1a:T2300I,ORF1a:A3070V,ORF1a:V3718F,ORF1b:P314L,ORF1b:L1681F,ORF6:I33T,ORF8:F3L,S:P9L,S:D614G	16		0	N:R203K,N:G204R,N:I292T,ORF1a:T708I,ORF1a:A735V,ORF1a:Q1784R,ORF1a:T2153I,ORF1a:T2300I,ORF1a:A3070V,ORF1a:V3718F,ORF1b:P314L,ORF1b:L1681F,ORF6:I33T,ORF8:F3L,S:P9L,S:D614G	ORF1b:P314L,S:D614G,ORF6:I33T,ORF8:S84L,N:R203K,N:G204R,N:I292T	ORF8:S84L
Miseq_LVRS_061-238015778/9644-21	B.1.1.153	2021-04-28		FALSE	6	10	2	20B	good	TRUE	N:G204R,ORF1a:V1583F,ORF1a:T2746I,ORF1a:T2906I,ORF1a:I3737M,ORF1b:A2132V,ORF3a:A54S,S:S221L,S:L452R,S:K1191N	-	0	0	93	20	C241T,C3037T,G5012T,C8502T,C8982T,A11476G,C14408T,T16456C,C19862T,C20823T,C22224T,T22917G,A23403G,G25135T,G25552T,C28651T,G28881A,G28882A,G28883C,T29458C			1-3,29780-29871		N:R203K,N:G204R,ORF1a:V1583F,ORF1a:T2746I,ORF1a:T2906I,ORF1a:I3737M,ORF1b:P314L,ORF1b:S997P,ORF1b:A2132V,ORF3a:A54S,S:S221L,S:L452R,S:D614G,S:K1191N	14		0	N:R203K,N:G204R,ORF1a:V1583F,ORF1a:T2746I,ORF1a:T2906I,ORF1a:I3737M,ORF1b:P314L,ORF1b:S997P,ORF1b:A2132V,ORF3a:A54S,S:S221L,S:L452R,S:D614G,S:K1191N	ORF1a:A3143V,ORF1b:P314L,ORF1b:S997P,S:D614G,ORF8:S84L,N:R203K	ORF1a:A3143V,ORF8:S84L
Miseq_LVRS_062-239129891/11151-21	B.1.1.33	2021-04-28		FALSE	1	10	1	20B	good	TRUE	ORF1a:A1234V,ORF1a:Q3777H,ORF1a:L3951F,ORF1b:R1262H,ORF1b:D1381Y,ORF3a:V13L,ORF3a:S92L,ORF3a:G174C,ORF3a:P274S,ORF8:W45L	-	0	0	122	26	G105T,C222T,C241T,C3037T,C3966T,A5146G,C11479T,G11596T,C12116T,C14408T,G17252A,G17608T,C19593T,A23403G,C24130T,G25429T,C25667T,G25912T,C26212T,T27299C,G28001T,G28027T,G28881A,G28882A,G28883C,T29148C			29782-29904		N:R203K,N:G204R,N:I292T,ORF1a:A1234V,ORF1a:Q3777H,ORF1a:L3951F,ORF1b:P314L,ORF1b:R1262H,ORF1b:D1381Y,ORF3a:V13L,ORF3a:S92L,ORF3a:G174C,ORF3a:P274S,ORF6:I33T,ORF8:W45L,S:D614G	16		0	N:R203K,N:G204R,N:I292T,ORF1a:A1234V,ORF1a:Q3777H,ORF1a:L3951F,ORF1b:P314L,ORF1b:R1262H,ORF1b:D1381Y,ORF3a:V13L,ORF3a:S92L,ORF3a:G174C,ORF3a:P274S,ORF6:I33T,ORF8:W45L,S:D614G	ORF1b:P314L,S:D614G,ORF6:I33T,ORF8:S84L,N:R203K,N:G204R,N:I292T	ORF8:S84L
Miseq_LVRS_069-249035793/15672-21	B.1.1.274	2021-04-28		FALSE	1	11	1	20B	good	TRUE	ORF1a:S279F,ORF1a:S944L,ORF1a:P959S,ORF1a:A1283V,ORF1a:V1750M,ORF1a:A2040V,ORF1a:A2554V,ORF1a:V2613L,ORF1b:M1397I,ORF3a:S171L,ORF7b:L4F	-	0	0	164	24	C241T,C1101T,C1549T,C3037T,C3096T,C3140T,G3880A,C4113T,G5513A,C6384T,C7840T,C7926T,G8102C,A8107C,C14408T,G17658T,C18877T,A23403G,C25904T,G25912T,C27765T,G28881A,G28882A,G28883C			1-43,29782-29904		N:R203K,N:G204R,ORF1a:S279F,ORF1a:S944L,ORF1a:P959S,ORF1a:A1283V,ORF1a:V1750M,ORF1a:A2040V,ORF1a:A2554V,ORF1a:V2613L,ORF1b:P314L,ORF1b:M1397I,ORF3a:S171L,ORF3a:G174C,ORF7b:L4F,S:D614G	16		0	N:R203K,N:G204R,ORF1a:S279F,ORF1a:S944L,ORF1a:P959S,ORF1a:A1283V,ORF1a:V1750M,ORF1a:A2040V,ORF1a:A2554V,ORF1a:V2613L,ORF1b:P314L,ORF1b:M1397I,ORF3a:S171L,ORF3a:G174C,ORF7b:L4F,S:D614G	ORF1b:P314L,S:D614G,ORF3a:G174C,ORF8:S84L,N:R203K,N:G204R	ORF8:S84L
LVRS_AM/20843049KC	B.1.1.33	2021-04-28		FALSE	2	11	1	20B	good	TRUE	ORF1a:A1049V,ORF1a:K1051R,ORF1a:Y1846C,ORF1a:N2038D,ORF1a:A3523V,ORF1b:C3R,ORF8:Q72P,S:H69Y,S:S735L,S:T1077I,S:K1191N	-	0	0	268	22	C241T,C3037T,C3411T,A3417G,A5802G,A6377G,C10833T,T13474C,C14408T,C18555T,C21767T,C22480T,A23403G,C23766T,C24792T,G25135T,T27299C,A28108C,G28881A,G28882A,G28883C,T29148C			1-32,29667-29904		N:R203K,N:G204R,N:I292T,ORF1a:A1049V,ORF1a:K1051R,ORF1a:Y1846C,ORF1a:N2038D,ORF1a:A3523V,ORF1b:C3R,ORF1b:P314L,ORF6:I33T,ORF8:Q72P,S:H69Y,S:D614G,S:S735L,S:T1077I,S:K1191N	17		0	N:R203K,N:G204R,N:I292T,ORF1a:A1049V,ORF1a:K1051R,ORF1a:Y1846C,ORF1a:N2038D,ORF1a:A3523V,ORF1b:C3R,ORF1b:P314L,ORF6:I33T,ORF8:Q72P,S:H69Y,S:D614G,S:S735L,S:T1077I,S:K1191N	ORF1b:P314L,S:D614G,ORF6:I33T,ORF8:S84L,N:R203K,N:G204R,N:I292T	ORF8:S84L
LVRS_AM/21143408DG	N.1	2021-04-28		FALSE	3	11	2	20B	good	TRUE	ORF1a:L730F,ORF1a:P2079L,ORF1b:K82R,ORF1b:D275N,ORF1b:P1727L,ORF3a:T89A,ORF3a:H93Y,ORF3a:S171L,S:Q23K,S:G257S,S:V1176F	-	0	0	268	26	C186T,C241T,C2453T,C3037T,C5512T,C6040T,C6501T,G7936T,T9643A,A13712G,G14290A,C14408T,C18647T,C21629A,G22331A,A23403G,G25088T,A25657G,C25669T,C25904T,T27299C,G28881A,G28882A,G28883C,C29095T,T29148C			1-32,29667-29904		N:R203K,N:G204R,N:I292T,ORF1a:L730F,ORF1a:P2079L,ORF1b:K82R,ORF1b:D275N,ORF1b:P314L,ORF1b:P1727L,ORF3a:T89A,ORF3a:H93Y,ORF3a:S171L,ORF6:I33T,S:Q23K,S:G257S,S:D614G,S:V1176F	17		0	N:R203K,N:G204R,N:I292T,ORF1a:L730F,ORF1a:P2079L,ORF1b:K82R,ORF1b:D275N,ORF1b:P314L,ORF1b:P1727L,ORF3a:T89A,ORF3a:H93Y,ORF3a:S171L,ORF6:I33T,S:Q23K,S:G257S,S:D614G,S:V1176F	ORF1b:P314L,S:D614G,ORF3a:T175I,ORF6:I33T,ORF8:S84L,N:R203K,N:G204R,N:I292T	ORF3a:T175I,ORF8:S84L
FASTQ_AM_COVIDSEQ_002/230480855	P.2	2021-04-28	5/5 P.2 (B.1.1.28.2) SNPs (0 ref and 0 other)	FALSE	1	2	1	20B	good	FALSE	ORF1a:V1236I,ORF3a:V112F		0	0	152	21	C100T,C241T,C3037T,G3340T,G3971A,T10667G,C11824T,C12053T,A12964G,C14408T,G23012A,A23403G,G25088T,G25726T,C28253T,G28628T,G28881A,G28882A,G28883C,G28975T,C29754T			1-39,3527-3589,29852-29904		N:A119S,N:R203K,N:G204R,N:M234I,ORF1a:V1236I,ORF1a:L3468V,ORF1a:L3930F,ORF1b:P314L,ORF3a:V112F,S:E484K,S:D614G,S:V1176F	12		0	N:A119S,N:R203K,N:G204R,N:M234I,ORF1a:V1236I,ORF1a:L3468V,ORF1a:L3930F,ORF1b:P314L,ORF3a:V112F,S:E484K,S:D614G,S:V1176F	ORF1a:L3468V,ORF1a:L3930F,ORF1b:P314L,S:E484K,S:D614G,S:V1176F,ORF8:S84L,N:A119S,N:R203K,N:G204R,N:M234I	ORF8:S84L
FASTQ_AM_COVIDSEQ_002/230491784	P.2	2021-04-28	5/5 P.2 (B.1.1.28.2) SNPs (0 ref and 0 other)	FALSE	2	6	1	20B	good	FALSE	ORF1a:L3606F,ORF1b:D1534Y,ORF1b:V2178F,ORF1b:L2523F,ORF3a:G44R,ORF9b:P3L		0	0	87	25	C100T,C241T,C3037T,T10667G,G11083T,C11824T,C12053T,A12964G,C14408T,G18067T,G19999T,C21034T,C21658T,G23012A,A23403G,G25088T,G25522A,C28253T,C28291T,G28628T,G28881A,G28882A,G28883C,G28975T,C29754T			1-39,29855-29904		N:A119S,N:R203K,N:G204R,N:M234I,ORF1a:L3468V,ORF1a:L3606F,ORF1a:L3930F,ORF1b:P314L,ORF1b:D1534Y,ORF1b:V2178F,ORF1b:L2523F,ORF3a:G44R,ORF9b:P3L,S:E484K,S:D614G,S:V1176F	16		0	N:A119S,N:R203K,N:G204R,N:M234I,ORF1a:L3468V,ORF1a:L3606F,ORF1a:L3930F,ORF1b:P314L,ORF1b:D1534Y,ORF1b:V2178F,ORF1b:L2523F,ORF3a:G44R,ORF9b:P3L,S:E484K,S:D614G,S:V1176F	ORF1a:L3468V,ORF1a:L3930F,ORF1b:P314L,S:E484K,S:D614G,S:V1176F,ORF8:S84L,N:A119S,N:R203K,N:G204R,N:M234I	ORF8:S84L
FASTQ_AM_COVIDSEQ_002/230492857	P.1	2021-04-28	15/17 P.1 (B.1.1.28.1) SNPs (1 ref and 0 other)	FALSE	1	1	1	20J/501Y.V3	good	FALSE	ORF9b:Q77E		9	4	97	35	C241T,T733C,C2749T,C3037T,C3828T,A5648C,A6319G,A6613G,C12778T,C13860T,C14408T,C16293T,C16887T,G17259T,C21614T,C21621A,C21638T,G21974T,G22132T,A22812C,G23012A,A23063T,A23403G,C23525T,C24642T,G25088T,T26149C,G28167A,C28512G,A28877T,G28878C,G28881A,G28882A,G28883C,T29834A	11288-11297	28269:AAAC	1-39,29849-29908		N:P80R,N:R203K,N:G204R,ORF1a:S1188L,ORF1a:K1795Q,ORF1b:P314L,ORF1b:E1264D,ORF3a:S253P,ORF8:E92K,ORF9b:Q77E,S:L18F,S:T20N,S:P26S,S:D138Y,S:R190S,S:K417T,S:E484K,S:N501Y,S:D614G,S:H655Y,S:T1027I,S:V1176F	22	ORF1a:S3675-,ORF1a:G3676-,ORF1a:F3677-	3	N:P80R,N:R203K,N:G204R,ORF1a:S1188L,ORF1a:K1795Q,ORF1b:P314L,ORF1b:E1264D,ORF3a:S253P,ORF8:E92K,ORF9b:Q77E,S:L18F,S:T20N,S:P26S,S:D138Y,S:R190S,S:K417T,S:E484K,S:N501Y,S:D614G,S:H655Y,S:T1027I,S:V1176F	ORF1a:S1188L,ORF1a:K1795Q,ORF1b:P314L,ORF1b:E1264D,S:L18F,S:T20N,S:P26S,S:D138Y,S:R190S,S:K417T,S:E484K,S:N501Y,S:D614G,S:H655Y,S:T1027I,S:V1176F,ORF3a:S253P,ORF8:S84L,ORF8:E92K,N:P80R,N:R203K,N:G204R	ORF8:S84L
FASTQ_AM_COVIDSEQ_002/230494349	P.1	2021-04-28	15/17 P.1 (B.1.1.28.1) SNPs (1 ref and 0 other)	FALSE	3	2	1	20J/501Y.V3	good	FALSE	ORF1a:R398C,ORF9b:Q77E		9	4	90	36	C241T,T733C,C1457T,C2749T,C3037T,C3828T,G4207T,A5648C,A6319G,A6613G,C12778T,C13860T,C14408T,G17259T,C21614T,C21621A,C21638T,G21974T,G22132T,A22812C,G23012A,A23063T,A23403G,C23525T,C24642T,G25088T,T26149C,T27935C,G28167A,C28512G,A28877T,G28878C,G28881A,G28882A,G28883C,T29834A	11288-11297	28269:AAAC	1-39,29856-29908		N:P80R,N:R203K,N:G204R,ORF1a:R398C,ORF1a:S1188L,ORF1a:K1795Q,ORF1b:P314L,ORF1b:E1264D,ORF3a:S253P,ORF8:E92K,ORF9b:Q77E,S:L18F,S:T20N,S:P26S,S:D138Y,S:R190S,S:K417T,S:E484K,S:N501Y,S:D614G,S:H655Y,S:T1027I,S:V1176F	23	ORF1a:S3675-,ORF1a:G3676-,ORF1a:F3677-	3	N:P80R,N:R203K,N:G204R,ORF1a:R398C,ORF1a:S1188L,ORF1a:K1795Q,ORF1b:P314L,ORF1b:E1264D,ORF3a:S253P,ORF8:E92K,ORF9b:Q77E,S:L18F,S:T20N,S:P26S,S:D138Y,S:R190S,S:K417T,S:E484K,S:N501Y,S:D614G,S:H655Y,S:T1027I,S:V1176F	ORF1a:S1188L,ORF1a:K1795Q,ORF1b:P314L,ORF1b:E1264D,S:L18F,S:T20N,S:P26S,S:D138Y,S:R190S,S:K417T,S:E484K,S:N501Y,S:D614G,S:H655Y,S:T1027I,S:V1176F,ORF3a:S253P,ORF8:S84L,ORF8:E92K,N:P80R,N:R203K,N:G204R	ORF8:S84L
FASTQ_AM_COVIDSEQ_002/230494369	P.1	2021-04-28	15/17 P.1 (B.1.1.28.1) SNPs (1 ref and 0 other)	FALSE	1	2	1	20J/501Y.V3	good	FALSE	N:T393I,ORF9b:Q77E		9	4	76	36	C241T,T733C,C2749T,C3037T,C3828T,A5648C,A6319G,A6613G,C12778T,C13860T,C14408T,C16887T,G17259T,C21614T,C21621A,C21638T,G21974T,G22132T,A22812C,G23012A,A23063T,A23403G,C23525T,C24642T,G25088T,T26149C,C26936T,G28167A,C28512G,A28877T,G28878C,G28881A,G28882A,G28883C,C29451T,T29834A	11288-11297	28269:AAAC	1-22,23-25,26,29856-29908		N:P80R,N:R203K,N:G204R,N:T393I,ORF1a:S1188L,ORF1a:K1795Q,ORF1b:P314L,ORF1b:E1264D,ORF3a:S253P,ORF8:E92K,ORF9b:Q77E,S:L18F,S:T20N,S:P26S,S:D138Y,S:R190S,S:K417T,S:E484K,S:N501Y,S:D614G,S:H655Y,S:T1027I,S:V1176F	23	ORF1a:S3675-,ORF1a:G3676-,ORF1a:F3677-	3	N:P80R,N:R203K,N:G204R,N:T393I,ORF1a:S1188L,ORF1a:K1795Q,ORF1b:P314L,ORF1b:E1264D,ORF3a:S253P,ORF8:E92K,ORF9b:Q77E,S:L18F,S:T20N,S:P26S,S:D138Y,S:R190S,S:K417T,S:E484K,S:N501Y,S:D614G,S:H655Y,S:T1027I,S:V1176F	ORF1a:S1188L,ORF1a:K1795Q,ORF1b:P314L,ORF1b:E1264D,S:L18F,S:T20N,S:P26S,S:D138Y,S:R190S,S:K417T,S:E484K,S:N501Y,S:D614G,S:H655Y,S:T1027I,S:V1176F,ORF3a:S253P,ORF8:S84L,ORF8:E92K,N:P80R,N:R203K,N:G204R	ORF8:S84L
FASTQ_AM_COVIDSEQ_002/230494743	P.2	2021-04-28	5/5 P.2 (B.1.1.28.2) SNPs (0 ref and 0 other)	FALSE	1	3	1	20B	good	FALSE	N:P151S,ORF1a:G519S,ORF1a:V1025L		0	0	88	23	C100T,C241T,G1820A,C3037T,G3338T,T10667G,C11824T,C12053T,A12964G,C14408T,G23012A,A23403G,G25088T,G27708A,C28253T,G28628T,C28724T,G28881A,G28882A,G28883C,G28975T,G29179T,C29754T			1-39,29854-29904		N:A119S,N:P151S,N:R203K,N:G204R,N:M234I,ORF1a:G519S,ORF1a:V1025L,ORF1a:L3468V,ORF1a:L3930F,ORF1b:P314L,S:E484K,S:D614G,S:V1176F	13		0	N:A119S,N:P151S,N:R203K,N:G204R,N:M234I,ORF1a:G519S,ORF1a:V1025L,ORF1a:L3468V,ORF1a:L3930F,ORF1b:P314L,S:E484K,S:D614G,S:V1176F	ORF1a:L3468V,ORF1a:L3930F,ORF1b:P314L,S:E484K,S:D614G,S:V1176F,ORF8:S84L,N:A119S,N:R203K,N:G204R,N:M234I	ORF8:S84L
FASTQ_AM_COVIDSEQ_002/230495248	P.2	2021-04-28	5/5 P.2 (B.1.1.28.2) SNPs (0 ref and 0 other)	FALSE	3	4	1	20B	good	FALSE	ORF1a:P2537S,ORF1a:V2930L,ORF1b:A1031S,S:V1230L		0	0	87	29	C100T,C241T,C3037T,T3766C,T6218C,C6628T,C7874T,G9053T,T10667G,C11824T,C12053T,A12964G,C14408T,G16558T,C16767T,A20382G,G23012A,A23403G,C24370T,G25088T,G25250T,C28253T,G28628T,G28881A,G28882A,G28883C,G28975T,C29739T,C29754T			1-39,29855-29904		N:A119S,N:R203K,N:G204R,N:M234I,ORF1a:P2537S,ORF1a:V2930L,ORF1a:L3468V,ORF1a:L3930F,ORF1b:P314L,ORF1b:A1031S,S:E484K,S:D614G,S:V1176F,S:V1230L	14		0	N:A119S,N:R203K,N:G204R,N:M234I,ORF1a:P2537S,ORF1a:V2930L,ORF1a:L3468V,ORF1a:L3930F,ORF1b:P314L,ORF1b:A1031S,S:E484K,S:D614G,S:V1176F,S:V1230L	ORF1a:L3468V,ORF1a:L3930F,ORF1b:P314L,S:E484K,S:D614G,S:V1176F,ORF8:S84L,N:A119S,N:R203K,N:G204R,N:M234I	ORF8:S84L
FASTQ_AM_COVIDSEQ_002/230495291	P.1	2021-04-28	15/17 P.1 (B.1.1.28.1) SNPs (1 ref and 0 other)	FALSE	1	2	1	20J/501Y.V3	good	FALSE	ORF9b:Q77E,S:S1252F		9	4	90	35	C241T,T733C,C2749T,C3037T,C3828T,A5648C,A6319G,A6613G,C12778T,C13860T,C14408T,G17259T,C21614T,C21621A,C21638T,G21974T,G22132T,A22812C,G23012A,A23063T,A23403G,C23525T,C24642T,G25088T,C25317T,T26149C,G28167A,C28512G,A28877T,G28878C,G28881A,G28882A,G28883C,G29744T,T29834A	11288-11297	28269:AAAC	1-39,29854,29856-29874,29875-29908		N:P80R,N:R203K,N:G204R,ORF1a:S1188L,ORF1a:K1795Q,ORF1b:P314L,ORF1b:E1264D,ORF3a:S253P,ORF8:E92K,ORF9b:Q77E,S:L18F,S:T20N,S:P26S,S:D138Y,S:R190S,S:K417T,S:E484K,S:N501Y,S:D614G,S:H655Y,S:T1027I,S:V1176F,S:S1252F	23	ORF1a:S3675-,ORF1a:G3676-,ORF1a:F3677-	3	N:P80R,N:R203K,N:G204R,ORF1a:S1188L,ORF1a:K1795Q,ORF1b:P314L,ORF1b:E1264D,ORF3a:S253P,ORF8:E92K,ORF9b:Q77E,S:L18F,S:T20N,S:P26S,S:D138Y,S:R190S,S:K417T,S:E484K,S:N501Y,S:D614G,S:H655Y,S:T1027I,S:V1176F,S:S1252F	ORF1a:S1188L,ORF1a:K1795Q,ORF1b:P314L,ORF1b:E1264D,S:L18F,S:T20N,S:P26S,S:D138Y,S:R190S,S:K417T,S:E484K,S:N501Y,S:D614G,S:H655Y,S:T1027I,S:V1176F,ORF3a:S253P,ORF8:S84L,ORF8:E92K,N:P80R,N:R203K,N:G204R	ORF8:S84L
FASTQ_AM_COVIDSEQ_002/230495425	P.2	2021-04-28	5/5 P.2 (B.1.1.28.2) SNPs (0 ref and 0 other)	FALSE	1	3	1	20B	good	FALSE	ORF1a:T2153I,ORF1a:T3598I,ORF1a:T4304N		0	0	87	24	C100T,C241T,C3037T,T3766C,T6218C,C6723T,T10667G,C11058T,C11824T,C12053T,A12964G,C13176A,C14408T,T18996C,G23012A,A23403G,G25088T,C28253T,G28628T,G28881A,G28882A,G28883C,G28975T,C29754T			1-39,29855-29904		N:A119S,N:R203K,N:G204R,N:M234I,ORF1a:T2153I,ORF1a:L3468V,ORF1a:T3598I,ORF1a:L3930F,ORF1a:T4304N,ORF1b:P314L,S:E484K,S:D614G,S:V1176F	13		0	N:A119S,N:R203K,N:G204R,N:M234I,ORF1a:T2153I,ORF1a:L3468V,ORF1a:T3598I,ORF1a:L3930F,ORF1a:T4304N,ORF1b:P314L,S:E484K,S:D614G,S:V1176F	ORF1a:L3468V,ORF1a:L3930F,ORF1b:P314L,S:E484K,S:D614G,S:V1176F,ORF8:S84L,N:A119S,N:R203K,N:G204R,N:M234I	ORF8:S84L
FASTQ_AM_COVIDSEQ_002/230504281	P.1	2021-04-28	15/17 P.1 (B.1.1.28.1) SNPs (1 ref and 0 other)	FALSE	1	2	1	20J/501Y.V3	good	FALSE	ORF1a:T2846I,ORF9b:Q77E		9	4	90	37	C241T,T733C,C2749T,C3037T,C3828T,A5648C,A6319G,A6613G,C8802T,C9451T,C12778T,C13860T,C14408T,G17259T,C21614T,C21621A,C21638T,G21974T,G22132T,A22812C,G23012A,A23063T,A23403G,C23525T,C24642T,G25088T,T26149C,C28115T,G28167A,T28199C,C28512G,A28877T,G28878C,G28881A,G28882A,G28883C,T29834A	11288-11297	28269:AAAC	1-39,29856-29908		N:P80R,N:R203K,N:G204R,ORF1a:S1188L,ORF1a:K1795Q,ORF1a:T2846I,ORF1b:P314L,ORF1b:E1264D,ORF3a:S253P,ORF8:E92K,ORF9b:Q77E,S:L18F,S:T20N,S:P26S,S:D138Y,S:R190S,S:K417T,S:E484K,S:N501Y,S:D614G,S:H655Y,S:T1027I,S:V1176F	23	ORF1a:S3675-,ORF1a:G3676-,ORF1a:F3677-	3	N:P80R,N:R203K,N:G204R,ORF1a:S1188L,ORF1a:K1795Q,ORF1a:T2846I,ORF1b:P314L,ORF1b:E1264D,ORF3a:S253P,ORF8:E92K,ORF9b:Q77E,S:L18F,S:T20N,S:P26S,S:D138Y,S:R190S,S:K417T,S:E484K,S:N501Y,S:D614G,S:H655Y,S:T1027I,S:V1176F	ORF1a:S1188L,ORF1a:K1795Q,ORF1b:P314L,ORF1b:E1264D,S:L18F,S:T20N,S:P26S,S:D138Y,S:R190S,S:K417T,S:E484K,S:N501Y,S:D614G,S:H655Y,S:T1027I,S:V1176F,ORF3a:S253P,ORF8:S84L,ORF8:E92K,N:P80R,N:R203K,N:G204R	ORF8:S84L
Miseq_LVRS_027-213081869/21774-20	B.1.1.28	2021-04-14		FALSE	1	3	1	20B	good	FALSE	M:A2S,ORF1a:V2090G,ORF3a:S253P		0	0	141	15	C241T,C676T,C3037T,A6319G,T6534G,C14408T,C15141T,C21812T,A23403G,G25088T,T26149C,G26526T,G28881A,G28882A,G28883C			26164-26183,29782-29904		M:A2S,N:R203K,N:G204R,ORF1a:V2090G,ORF1b:P314L,ORF3a:S253P,S:D614G,S:V1176F	8		0	M:A2S,N:R203K,N:G204R,ORF1a:V2090G,ORF1b:P314L,ORF3a:S253P,S:D614G,S:V1176F	ORF1b:P314L,S:D614G,S:V1176F,ORF8:S84L,N:R203K,N:G204R	ORF8:S84L
Miseq_LVRS_039-227059833/02055-21	P.2	2021-04-14	5/5 P.2 (B.1.1.28.2) SNPs	FALSE	1	1	1	20B	good	FALSE	ORF1a:Q975H		0	0	124	24	C100T,C241T,C3037T,A3190C,T3766C,T10667G,C11824T,C12053T,A12964G,C14408T,G17280C,G23012A,A23403G,C24715T,G25088T,C28253T,G28628T,G28881A,G28882A,G28883C,G28975T,C29095T,C29724T,C29754T			1-3,29782-29904		N:A119S,N:R203K,N:G204R,N:M234I,ORF1a:Q975H,ORF1a:L3468V,ORF1a:L3930F,ORF1b:P314L,S:E484K,S:D614G,S:V1176F	11		0	N:A119S,N:R203K,N:G204R,N:M234I,ORF1a:Q975H,ORF1a:L3468V,ORF1a:L3930F,ORF1b:P314L,S:E484K,S:D614G,S:V1176F	ORF1a:L3468V,ORF1a:L3930F,ORF1b:P314L,S:E484K,S:D614G,S:V1176F,ORF8:S84L,N:A119S,N:R203K,N:G204R,N:M234I	ORF8:S84L
Miseq_LVRS_039-227059833/02060-21	P.2	2021-04-14	5/5 P.2 (B.1.1.28.2) SNPs	TRUE	25	1	1	20B	good	FALSE	ORF1a:S3149F		0	0	122	22	C100T,C241T,T1885C,T2257C,C3037T,T3766C,C9711T,T10667G,C11824T,C12053T,A12964G,C14408T,G23012A,A23403G,G25088T,C28253T,G28628T,G28881A,G28882A,G28883C,G28975T,C29754T			29782-29904		N:A119S,N:R203K,N:G204R,N:M234I,ORF1a:S3149F,ORF1a:L3468V,ORF1a:L3930F,ORF1b:P314L,S:E484K,S:D614G,S:V1176F	11		0	N:A119S,N:R203K,N:G204R,N:M234I,ORF1a:S3149F,ORF1a:L3468V,ORF1a:L3930F,ORF1b:P314L,S:E484K,S:D614G,S:V1176F	ORF1a:L3468V,ORF1a:L3930F,ORF1b:P314L,S:E484K,S:D614G,S:V1176F,ORF8:S84L,N:A119S,N:R203K,N:G204R,N:M234I	ORF8:S84L
Miseq_LVRS_039-227059833/02068-21	B.1.416	2021-04-14		FALSE	1	4	1	20A	good	FALSE	ORF1a:A1283V,ORF1b:L1351F,ORF3a:S165F,S:S939F		0	0	126	18	C241T,C1625T,T2080C,C2644T,C3037T,C4113T,C10741T,C14408T,C17518T,G19962T,A20268G,A23403G,C24130T,C24378T,A24727T,C25886T,C27128T,C28833T			1-4,26158,29782-29904		N:S187L,ORF1a:L454F,ORF1a:A1283V,ORF1b:P314L,ORF1b:L1351F,ORF3a:S165F,S:D614G,S:S939F	8		0	N:S187L,ORF1a:L454F,ORF1a:A1283V,ORF1b:P314L,ORF1b:L1351F,ORF3a:S165F,S:D614G,S:S939F	ORF1a:L454F,ORF1b:P314L,S:D614G,ORF8:S84L,N:S187L	ORF8:S84L
Miseq_LVRS_039-227059833/03301-21	P.2	2021-04-14	5/5 P.2 (B.1.1.28.2) SNPs	FALSE	1	3	1	20B	good	FALSE	ORF1a:V1071A,ORF1a:K1202N,ORF1b:T2432I		0	0	162	25	C100T,C241T,C3037T,T3477C,T3766C,G3871T,G7675T,T10667G,C11824T,C12053T,A12964G,C13647T,C14408T,C20762T,G23012A,A23403G,G25088T,C28253T,G28628T,G28881A,G28882A,G28883C,G28975T,G29745T,C29754T			1-39,21236-21240,29784-29904		N:A119S,N:R203K,N:G204R,N:M234I,ORF1a:V1071A,ORF1a:K1202N,ORF1a:L3468V,ORF1a:L3930F,ORF1b:P314L,ORF1b:T2432I,S:E484K,S:D614G,S:V1176F	13		0	N:A119S,N:R203K,N:G204R,N:M234I,ORF1a:V1071A,ORF1a:K1202N,ORF1a:L3468V,ORF1a:L3930F,ORF1b:P314L,ORF1b:T2432I,S:E484K,S:D614G,S:V1176F	ORF1a:L3468V,ORF1a:L3930F,ORF1b:P314L,S:E484K,S:D614G,S:V1176F,ORF8:S84L,N:A119S,N:R203K,N:G204R,N:M234I	ORF8:S84L
MiSeq_LVRS_046/11293-20	B.1.1.33	2021-04-14		FALSE	14	2	1	20B	good	FALSE	ORF1a:T4161A,ORF6:P57L		0	0	116	11	C241T,C3037T,A12746G,C14408T,A23403G,T27299C,C27371T,G28881A,G28882A,G28883C,T29148C			1-8,9,12,14,29-31,32,29782-29869,29888-29904		N:R203K,N:G204R,N:I292T,ORF1a:T4161A,ORF1b:P314L,ORF6:I33T,ORF6:P57L,S:D614G	8		0	N:R203K,N:G204R,N:I292T,ORF1a:T4161A,ORF1b:P314L,ORF6:I33T,ORF6:P57L,S:D614G	ORF1b:P314L,S:D614G,ORF6:I33T,ORF8:S84L,N:R203K,N:G204R,N:I292T	ORF8:S84L
MiSeq_LVRS_046/11929-20	B.1.1.28	2021-04-14		FALSE	6	1	1	20B	good	FALSE	ORF1a:T403I		0	0	102	11	C241T,C1473T,C3037T,C14408T,A14550G,C21691T,A23403G,G25088T,G28881A,G28882A,G28883C			1-17,29785-29871		N:R203K,N:G204R,ORF1a:T403I,ORF1b:P314L,S:D614G,S:V1176F	6		0	N:R203K,N:G204R,ORF1a:T403I,ORF1b:P314L,S:D614G,S:V1176F	ORF1b:P314L,S:D614G,S:V1176F,ORF8:S84L,N:R203K,N:G204R	ORF8:S84L
MiSeq_LVRS_046/12534-20	B.1.1.33	2021-04-14		FALSE	1	1	1	20B	good	FALSE	ORF1b:S638G		0	0	109	13	C241T,C2485T,T2845C,C3037T,C13115T,C14408T,A15379G,A23403G,T27299C,G28881A,G28882A,G28883C,T29148C			29782-29870,29883-29904		N:R203K,N:G204R,N:I292T,ORF1b:P314L,ORF1b:S638G,ORF6:I33T,S:D614G	7		0	N:R203K,N:G204R,N:I292T,ORF1b:P314L,ORF1b:S638G,ORF6:I33T,S:D614G	ORF1b:P314L,S:D614G,ORF6:I33T,ORF8:S84L,N:R203K,N:G204R,N:I292T	ORF8:S84L
MiSeq_LVRS_046/33574-20	B.1.1	2021-04-14		FALSE	1	4	1	20B	good	FALSE	ORF1a:K3353R,ORF1a:G3827E,ORF1a:M4241I,S:Y508H		0	0	161	13	C241T,C3037T,C5284T,A10323G,G11745A,G12988A,C14408T,T23084C,A23403G,C28603T,G28881A,G28882A,G28883C			1-40,29782-29904		N:R203K,N:G204R,ORF1a:K3353R,ORF1a:G3827E,ORF1a:M4241I,ORF1b:P314L,S:Y508H,S:D614G	8		0	N:R203K,N:G204R,ORF1a:K3353R,ORF1a:G3827E,ORF1a:M4241I,ORF1b:P314L,S:Y508H,S:D614G	ORF1b:P314L,S:D614G,ORF8:S84L,N:R203K,N:G204R	ORF8:S84L
MiSeq_LVRS_046/33585-20	B.1.1.28	2021-04-14		FALSE	2	3	1	20B	good	FALSE	ORF3a:S171L,ORF3a:S253P,S:T76I		0	0	136	13	C241T,T2561C,C3037T,A6319G,C14408T,C21789T,A23403G,G25088T,C25904T,T26149C,G28881A,G28882A,G28883C			1-13,27792-27797,29785-29904		N:R203K,N:G204R,ORF1b:P314L,ORF3a:S171L,ORF3a:S253P,S:T76I,S:D614G,S:V1176F	8		0	N:R203K,N:G204R,ORF1b:P314L,ORF3a:S171L,ORF3a:S253P,S:T76I,S:D614G,S:V1176F	ORF1b:P314L,S:D614G,S:V1176F,ORF8:S84L,N:R203K,N:G204R	ORF8:S84L
Miseq_LVRS_050-233654426/01892-21	P.2	2021-04-14	5/5 P.2 (B.1.1.28.2) SNPs	FALSE	1	3	1	20B	good	FALSE	ORF1a:T2153I,ORF1a:V3475F,ORF1a:V3660M		0	0	88	24	C100T,C241T,C3037T,T3766C,C5144T,T6218C,C6723T,T10667G,G10688T,G11243A,C11824T,C12053T,A12964G,C14408T,G23012A,A23403G,G25088T,C28253T,G28628T,G28881A,G28882A,G28883C,G28975T,C29754T			1-3,29785-29871		N:A119S,N:R203K,N:G204R,N:M234I,ORF1a:T2153I,ORF1a:L3468V,ORF1a:V3475F,ORF1a:V3660M,ORF1a:L3930F,ORF1b:P314L,S:E484K,S:D614G,S:V1176F	13		0	N:A119S,N:R203K,N:G204R,N:M234I,ORF1a:T2153I,ORF1a:L3468V,ORF1a:V3475F,ORF1a:V3660M,ORF1a:L3930F,ORF1b:P314L,S:E484K,S:D614G,S:V1176F	ORF1a:L3468V,ORF1a:L3930F,ORF1b:P314L,S:E484K,S:D614G,S:V1176F,ORF8:S84L,N:A119S,N:R203K,N:G204R,N:M234I	ORF8:S84L
Miseq_LVRS_050-233654426/04739-21	P.2	2021-04-14	5/5 P.2 (B.1.1.28.2) SNPs	TRUE	31	5	1	20B	good	FALSE	ORF1a:P1977L,ORF1a:T2300I,ORF1a:K3351N,ORF3a:T151I,ORF8:A51V		0	0	93	24	C100T,C241T,C3037T,C6195T,C7164T,G10318T,T10667G,C11824T,C12053T,C12253T,C14408T,G23012A,A23403G,G25088T,C25844T,T28010C,C28045T,C28253T,G28628T,G28881A,G28882A,G28883C,G28975T,C29754T			1-8,29785-29871		N:A119S,N:R203K,N:G204R,N:M234I,ORF1a:P1977L,ORF1a:T2300I,ORF1a:K3351N,ORF1a:L3468V,ORF1a:L3930F,ORF1b:P314L,ORF3a:T151I,ORF8:A51V,S:E484K,S:D614G,S:V1176F	15		0	N:A119S,N:R203K,N:G204R,N:M234I,ORF1a:P1977L,ORF1a:T2300I,ORF1a:K3351N,ORF1a:L3468V,ORF1a:L3930F,ORF1b:P314L,ORF3a:T151I,ORF8:A51V,S:E484K,S:D614G,S:V1176F	ORF1a:L3468V,ORF1a:L3930F,ORF1b:P314L,S:E484K,S:D614G,S:V1176F,ORF8:S84L,N:A119S,N:R203K,N:G204R,N:M234I	ORF8:S84L
Miseq_LVRS_050-233654426/04942-21	P.1	2021-04-14	15/17 P.1 (B.1.1.28.1) SNPs	FALSE	2	2	1	20J/501Y.V3	good	FALSE	ORF1a:T1820I,ORF9b:Q77E		9	4	103	34	C241T,T733C,C2749T,C3037T,C3828T,A5648C,C5724T,A6319G,A6613G,C12778T,C13860T,C14408T,G17259T,C21614T,C21621A,C21638T,G21974T,G22132T,A22812C,G23012A,A23063T,A23403G,C23525T,C24642T,G25088T,T26149C,G28167A,C28512G,A28877T,G28878C,G28881A,G28882A,G28883C,G29179T	11288-11297	28269:AAAC	1-18,29789-29875		N:P80R,N:R203K,N:G204R,ORF1a:S1188L,ORF1a:K1795Q,ORF1a:T1820I,ORF1b:P314L,ORF1b:E1264D,ORF3a:S253P,ORF8:E92K,ORF9b:Q77E,S:L18F,S:T20N,S:P26S,S:D138Y,S:R190S,S:K417T,S:E484K,S:N501Y,S:D614G,S:H655Y,S:T1027I,S:V1176F	23	ORF1a:S3675-,ORF1a:G3676-,ORF1a:F3677-	3	N:P80R,N:R203K,N:G204R,ORF1a:S1188L,ORF1a:K1795Q,ORF1a:T1820I,ORF1b:P314L,ORF1b:E1264D,ORF3a:S253P,ORF8:E92K,ORF9b:Q77E,S:L18F,S:T20N,S:P26S,S:D138Y,S:R190S,S:K417T,S:E484K,S:N501Y,S:D614G,S:H655Y,S:T1027I,S:V1176F	ORF1a:S1188L,ORF1a:K1795Q,ORF1b:P314L,ORF1b:E1264D,S:L18F,S:T20N,S:P26S,S:D138Y,S:R190S,S:K417T,S:E484K,S:N501Y,S:D614G,S:H655Y,S:T1027I,S:V1176F,ORF3a:S253P,ORF8:S84L,ORF8:E92K,N:P80R,N:R203K,N:G204R	ORF8:S84L
Miseq_LVRS_050-233654426/04978-21	P.2	2021-04-14	5/5 P.2 (B.1.1.28.2) SNPs	FALSE	6	3	1	20B	good	FALSE	N:S2Y,ORF1a:Q607R,ORF1a:S2631F		0	0	96	22	C100T,C241T,A2085G,C3037T,C8157T,T10667G,C11824T,C12053T,A12964G,C14408T,G23012A,A23403G,G25088T,C28253T,C28278A,G28628T,G28881A,G28882A,G28883C,G28975T,C29754T,A29767G			1-12,29785-29869,29870		N:S2Y,N:A119S,N:R203K,N:G204R,N:M234I,ORF1a:Q607R,ORF1a:S2631F,ORF1a:L3468V,ORF1a:L3930F,ORF1b:P314L,S:E484K,S:D614G,S:V1176F	13		0	N:S2Y,N:A119S,N:R203K,N:G204R,N:M234I,ORF1a:Q607R,ORF1a:S2631F,ORF1a:L3468V,ORF1a:L3930F,ORF1b:P314L,S:E484K,S:D614G,S:V1176F	ORF1a:L3468V,ORF1a:L3930F,ORF1b:P314L,S:E484K,S:D614G,S:V1176F,ORF8:S84L,N:A119S,N:R203K,N:G204R,N:M234I	ORF8:S84L
Miseq_LVRS_050-233654426/05012-21	P.2	2021-04-14	5/5 P.2 (B.1.1.28.2) SNPs	FALSE	1	1	1	20B	good	FALSE	ORF8:T11I		0	0	114	21	C100T,C241T,T1357C,C3037T,C7528T,T10667G,C11824T,C12053T,A12964G,C14408T,G23012A,A23403G,G25088T,C27925T,C28253T,G28628T,G28881A,G28882A,G28883C,G28975T,C29754T			1-31,29785-29869		N:A119S,N:R203K,N:G204R,N:M234I,ORF1a:L3468V,ORF1a:L3930F,ORF1b:P314L,ORF8:T11I,S:E484K,S:D614G,S:V1176F	11		0	N:A119S,N:R203K,N:G204R,N:M234I,ORF1a:L3468V,ORF1a:L3930F,ORF1b:P314L,ORF8:T11I,S:E484K,S:D614G,S:V1176F	ORF1a:L3468V,ORF1a:L3930F,ORF1b:P314L,S:E484K,S:D614G,S:V1176F,ORF8:S84L,N:A119S,N:R203K,N:G204R,N:M234I	ORF8:S84L
Miseq_LVRS_050-233654426/05230-21	P.1	2021-04-14	15/17 P.1 (B.1.1.28.1) SNPs	FALSE	1	6	1	20J/501Y.V3	good	FALSE	ORF1a:C800Y,ORF1a:T2121I,ORF1b:L629F,ORF1b:I2568V,ORF9b:Q77E,S:A262S		9	4	124	39	C241T,T733C,G2664A,C2749T,C3037T,C3828T,A5648C,A6319G,A6613G,C6627T,T10528A,C12778T,C13860T,C14408T,C15352T,G17259T,A21169G,C21614T,C21621A,C21638T,G21974T,G22132T,G22346T,A22812C,G23012A,A23063T,A23403G,C23525T,C24642T,G25088T,T26149C,G28167A,C28512G,A28877T,G28878C,G28881A,G28882A,G28883C,C29296T	11288-11297	28269:AAAC	1-6,29789-29908		N:P80R,N:R203K,N:G204R,ORF1a:C800Y,ORF1a:S1188L,ORF1a:K1795Q,ORF1a:T2121I,ORF1b:P314L,ORF1b:L629F,ORF1b:E1264D,ORF1b:I2568V,ORF3a:S253P,ORF8:E92K,ORF9b:Q77E,S:L18F,S:T20N,S:P26S,S:D138Y,S:R190S,S:A262S,S:K417T,S:E484K,S:N501Y,S:D614G,S:H655Y,S:T1027I,S:V1176F	27	ORF1a:S3675-,ORF1a:G3676-,ORF1a:F3677-	3	N:P80R,N:R203K,N:G204R,ORF1a:C800Y,ORF1a:S1188L,ORF1a:K1795Q,ORF1a:T2121I,ORF1b:P314L,ORF1b:L629F,ORF1b:E1264D,ORF1b:I2568V,ORF3a:S253P,ORF8:E92K,ORF9b:Q77E,S:L18F,S:T20N,S:P26S,S:D138Y,S:R190S,S:A262S,S:K417T,S:E484K,S:N501Y,S:D614G,S:H655Y,S:T1027I,S:V1176F	ORF1a:S1188L,ORF1a:K1795Q,ORF1b:P314L,ORF1b:E1264D,S:L18F,S:T20N,S:P26S,S:D138Y,S:R190S,S:K417T,S:E484K,S:N501Y,S:D614G,S:H655Y,S:T1027I,S:V1176F,ORF3a:S253P,ORF8:S84L,ORF8:E92K,N:P80R,N:R203K,N:G204R	ORF8:S84L
Miseq_LVRS_050-233654426/05233-21	P.2	2021-04-14	5/5 P.2 (B.1.1.28.2) SNPs	FALSE	1	4	1	20B	good	FALSE	ORF1a:L360S,ORF1a:V1122F,ORF1a:T2069N,ORF1b:P2633L		0	0	86	26	C100T,C241T,T1344C,A2512C,C3037T,G3629T,C6471A,C7162T,T10667G,C11824T,C12053T,C14408T,C16308T,C16887T,C18828T,C21365T,G23012A,A23403G,G25088T,C28253T,G28628T,G28881A,G28882A,G28883C,G28975T,C29754T			29785-29871		N:A119S,N:R203K,N:G204R,N:M234I,ORF1a:L360S,ORF1a:V1122F,ORF1a:T2069N,ORF1a:L3468V,ORF1a:L3930F,ORF1b:P314L,ORF1b:P2633L,S:E484K,S:D614G,S:V1176F	14		0	N:A119S,N:R203K,N:G204R,N:M234I,ORF1a:L360S,ORF1a:V1122F,ORF1a:T2069N,ORF1a:L3468V,ORF1a:L3930F,ORF1b:P314L,ORF1b:P2633L,S:E484K,S:D614G,S:V1176F	ORF1a:L3468V,ORF1a:L3930F,ORF1b:P314L,S:E484K,S:D614G,S:V1176F,ORF8:S84L,N:A119S,N:R203K,N:G204R,N:M234I	ORF8:S84L
Miseq_LVRS_050-233654426/05236-21	P.1	2021-04-14	15/17 P.1 (B.1.1.28.1) SNPs	FALSE	2	2	1	20J/501Y.V3	good	FALSE	ORF1a:C4356R,ORF9b:Q77E		9	4	120	33	C241T,T733C,C2749T,C3037T,C3828T,A5648C,A6319G,A6613G,C12778T,T13331C,C13860T,C14408T,G17259T,C21614T,C21621A,C21638T,G21974T,G22132T,A22812C,G23012A,A23063T,A23403G,C23525T,C24642T,G25088T,T26149C,G28167A,C28512G,A28877T,G28878C,G28881A,G28882A,G28883C	11288-11297	28269:AAAC	1,29789-29908		N:P80R,N:R203K,N:G204R,ORF1a:S1188L,ORF1a:K1795Q,ORF1a:C4356R,ORF1b:P314L,ORF1b:E1264D,ORF3a:S253P,ORF8:E92K,ORF9b:Q77E,S:L18F,S:T20N,S:P26S,S:D138Y,S:R190S,S:K417T,S:E484K,S:N501Y,S:D614G,S:H655Y,S:T1027I,S:V1176F	23	ORF1a:S3675-,ORF1a:G3676-,ORF1a:F3677-	3	N:P80R,N:R203K,N:G204R,ORF1a:S1188L,ORF1a:K1795Q,ORF1a:C4356R,ORF1b:P314L,ORF1b:E1264D,ORF3a:S253P,ORF8:E92K,ORF9b:Q77E,S:L18F,S:T20N,S:P26S,S:D138Y,S:R190S,S:K417T,S:E484K,S:N501Y,S:D614G,S:H655Y,S:T1027I,S:V1176F	ORF1a:S1188L,ORF1a:K1795Q,ORF1b:P314L,ORF1b:E1264D,S:L18F,S:T20N,S:P26S,S:D138Y,S:R190S,S:K417T,S:E484K,S:N501Y,S:D614G,S:H655Y,S:T1027I,S:V1176F,ORF3a:S253P,ORF8:S84L,ORF8:E92K,N:P80R,N:R203K,N:G204R	ORF8:S84L
Miseq_LVRS_050-233654426/06347-21	N.9	2021-04-14		FALSE	1	2	1	20B	good	FALSE	N:G243C,ORF6:D61Y		0	0	216	25	C241T,G1264T,G2879A,C3037T,G5008T,C6706T,C7600T,C7851T,C10834T,T11078C,C14408T,C16989T,C19602T,G23012A,A23403G,T27299C,G27382T,A27853C,G28881A,G28882A,G28883C,G29000T,T29148C,C29722T,C29743T			1-36,28057-28119,29785-29904		N:R203K,N:G204R,N:G243C,N:I292T,ORF1a:A872T,ORF1a:A2529V,ORF1a:F3605L,ORF1b:P314L,ORF6:I33T,ORF6:D61Y,ORF7b:E33A,S:E484K,S:D614G	13		0	N:R203K,N:G204R,N:G243C,N:I292T,ORF1a:A872T,ORF1a:A2529V,ORF1a:F3605L,ORF1b:P314L,ORF6:I33T,ORF6:D61Y,ORF7b:E33A,S:E484K,S:D614G	ORF1a:A872T,ORF1a:A2529V,ORF1a:F3605L,ORF1b:P314L,S:E484K,S:D614G,ORF6:I33T,ORF7b:E33A,ORF8:S84L,N:R203K,N:G204R,N:I292T	ORF8:S84L
Miseq_LVRS_050-233654426/06348-21	P.2	2021-04-14	5/5 P.2 (B.1.1.28.2) SNPs	FALSE	3	2	1	20B	good	FALSE	N:A211S,ORF1a:E755K		0	0	130	22	C100T,C241T,G2528A,C3037T,G3340T,T7783C,T10667G,C11824T,C12053T,A12964G,C14408T,G23012A,A23403G,G25088T,C28253T,G28628T,G28881A,G28882A,G28883C,G28904T,G28975T,C29754T			1-12,29785-29904		N:A119S,N:R203K,N:G204R,N:A211S,N:M234I,ORF1a:E755K,ORF1a:L3468V,ORF1a:L3930F,ORF1b:P314L,S:E484K,S:D614G,S:V1176F	12		0	N:A119S,N:R203K,N:G204R,N:A211S,N:M234I,ORF1a:E755K,ORF1a:L3468V,ORF1a:L3930F,ORF1b:P314L,S:E484K,S:D614G,S:V1176F	ORF1a:L3468V,ORF1a:L3930F,ORF1b:P314L,S:E484K,S:D614G,S:V1176F,ORF8:S84L,N:A119S,N:R203K,N:G204R,N:M234I	ORF8:S84L
Miseq_LVRS_050-233654426/06355-21	P.1	2021-04-14	15/17 P.1 (B.1.1.28.1) SNPs	FALSE	2	1	1	20J/501Y.V3	good	FALSE	ORF9b:Q77E		9	4	123	33	C241T,T251A,T733C,C2749T,C3037T,C3828T,A5648C,A6319G,A6613G,C12778T,C13860T,C14408T,G17259T,C21614T,C21621A,C21638T,G21974T,G22132T,A22812C,G23012A,A23063T,A23403G,C23525T,C24642T,G25088T,T26149C,G28167A,C28512G,A28877T,G28878C,G28881A,G28882A,G28883C	11288-11297	28269:AAAC	1-4,6,29789-29908		N:P80R,N:R203K,N:G204R,ORF1a:S1188L,ORF1a:K1795Q,ORF1b:P314L,ORF1b:E1264D,ORF3a:S253P,ORF8:E92K,ORF9b:Q77E,S:L18F,S:T20N,S:P26S,S:D138Y,S:R190S,S:K417T,S:E484K,S:N501Y,S:D614G,S:H655Y,S:T1027I,S:V1176F	22	ORF1a:S3675-,ORF1a:G3676-,ORF1a:F3677-	3	N:P80R,N:R203K,N:G204R,ORF1a:S1188L,ORF1a:K1795Q,ORF1b:P314L,ORF1b:E1264D,ORF3a:S253P,ORF8:E92K,ORF9b:Q77E,S:L18F,S:T20N,S:P26S,S:D138Y,S:R190S,S:K417T,S:E484K,S:N501Y,S:D614G,S:H655Y,S:T1027I,S:V1176F	ORF1a:S1188L,ORF1a:K1795Q,ORF1b:P314L,ORF1b:E1264D,S:L18F,S:T20N,S:P26S,S:D138Y,S:R190S,S:K417T,S:E484K,S:N501Y,S:D614G,S:H655Y,S:T1027I,S:V1176F,ORF3a:S253P,ORF8:S84L,ORF8:E92K,N:P80R,N:R203K,N:G204R	ORF8:S84L
Miseq_LVRS_050-233654426/06356-21	P.2	2021-04-14	5/5 P.2 (B.1.1.28.2) SNPs	FALSE	2	1	1	20B	good	FALSE	N:G238C		0	0	116	20	C100T,C241T,C3037T,T10667G,C11824T,C12053T,A12964G,C13923T,C14408T,G23012A,A23403G,G25088T,C28253T,G28628T,G28881A,G28882A,G28883C,G28975T,G28985T,C29754T			1-31,29785-29871		N:A119S,N:R203K,N:G204R,N:M234I,N:G238C,ORF1a:L3468V,ORF1a:L3930F,ORF1b:P314L,S:E484K,S:D614G,S:V1176F	11		0	N:A119S,N:R203K,N:G204R,N:M234I,N:G238C,ORF1a:L3468V,ORF1a:L3930F,ORF1b:P314L,S:E484K,S:D614G,S:V1176F	ORF1a:L3468V,ORF1a:L3930F,ORF1b:P314L,S:E484K,S:D614G,S:V1176F,ORF8:S84L,N:A119S,N:R203K,N:G204R,N:M234I	ORF8:S84L
Miseq_LVRS_050-233654426/06358-21	P.1	2021-04-14	15/17 P.1 (B.1.1.28.1) SNPs	FALSE	1	2	1	20J/501Y.V3	good	FALSE	ORF1a:T2846I,ORF9b:Q77E		9	4	124	35	C241T,T733C,C2749T,C3037T,C3828T,A5648C,A6319G,A6613G,C8802T,C12778T,C12823T,C13860T,C14408T,G17259T,C21614T,C21621A,C21638T,G21974T,G22132T,T22738C,A22812C,G23012A,A23063T,A23403G,C23525T,C24642T,G25088T,T26149C,G28167A,C28512G,A28877T,G28878C,G28881A,G28882A,G28883C	11288-11297	28269:AAAC	1-6,29789-29908		N:P80R,N:R203K,N:G204R,ORF1a:S1188L,ORF1a:K1795Q,ORF1a:T2846I,ORF1b:P314L,ORF1b:E1264D,ORF3a:S253P,ORF8:E92K,ORF9b:Q77E,S:L18F,S:T20N,S:P26S,S:D138Y,S:R190S,S:K417T,S:E484K,S:N501Y,S:D614G,S:H655Y,S:T1027I,S:V1176F	23	ORF1a:S3675-,ORF1a:G3676-,ORF1a:F3677-	3	N:P80R,N:R203K,N:G204R,ORF1a:S1188L,ORF1a:K1795Q,ORF1a:T2846I,ORF1b:P314L,ORF1b:E1264D,ORF3a:S253P,ORF8:E92K,ORF9b:Q77E,S:L18F,S:T20N,S:P26S,S:D138Y,S:R190S,S:K417T,S:E484K,S:N501Y,S:D614G,S:H655Y,S:T1027I,S:V1176F	ORF1a:S1188L,ORF1a:K1795Q,ORF1b:P314L,ORF1b:E1264D,S:L18F,S:T20N,S:P26S,S:D138Y,S:R190S,S:K417T,S:E484K,S:N501Y,S:D614G,S:H655Y,S:T1027I,S:V1176F,ORF3a:S253P,ORF8:S84L,ORF8:E92K,N:P80R,N:R203K,N:G204R	ORF8:S84L
Miseq_LVRS_050-233654426/06370-21	P.2	2021-04-14	5/5 P.2 (B.1.1.28.2) SNPs	FALSE	15	3	1	20B	good	FALSE	ORF1a:L360S,ORF1a:T2069N,ORF1b:S2363F		0	0	88	27	C100T,C241T,T1344C,C3037T,C5239T,C6471A,T10667G,C11824T,C12053T,A12964G,C14408T,C16308T,C16887T,C18828T,C20555T,C21306T,G23012A,A23403G,G25088T,G28079T,C28253T,G28628T,G28881A,G28882A,G28883C,G28975T,C29754T			1-4,29785-29869,29870		N:A119S,N:R203K,N:G204R,N:M234I,ORF1a:L360S,ORF1a:T2069N,ORF1a:L3468V,ORF1a:L3930F,ORF1b:P314L,ORF1b:S2363F,S:E484K,S:D614G,S:V1176F	13		0	N:A119S,N:R203K,N:G204R,N:M234I,ORF1a:L360S,ORF1a:T2069N,ORF1a:L3468V,ORF1a:L3930F,ORF1b:P314L,ORF1b:S2363F,S:E484K,S:D614G,S:V1176F	ORF1a:L3468V,ORF1a:L3930F,ORF1b:P314L,S:E484K,S:D614G,S:V1176F,ORF8:S84L,N:A119S,N:R203K,N:G204R,N:M234I	ORF8:S84L
Miseq_LVRS_050-233654426/06373-21	P.1	2021-04-14	15/17 P.1 (B.1.1.28.1) SNPs	FALSE	5	3	1	20J/501Y.V3	good	FALSE	N:A267V,ORF3a:A110V,ORF9b:Q77E		9	4	57	36	C241T,T733C,C2749T,C3037T,C3828T,A5648C,A6319G,A6613G,C12778T,C13860T,C14408T,G17259T,C21614T,C21621A,C21638T,G21974T,G22132T,A22812C,G23012A,A23063T,A23403G,C23525T,C24642T,G25088T,C25721T,T26149C,G28167A,C28512G,A28877T,G28878C,G28881A,G28882A,G28883C,C29073T,T29834A,T29858A	11288-11297	28269:AAAC	29789-29828,29871-29873,29892-29908		N:P80R,N:R203K,N:G204R,N:A267V,ORF1a:S1188L,ORF1a:K1795Q,ORF1b:P314L,ORF1b:E1264D,ORF3a:A110V,ORF3a:S253P,ORF8:E92K,ORF9b:Q77E,S:L18F,S:T20N,S:P26S,S:D138Y,S:R190S,S:K417T,S:E484K,S:N501Y,S:D614G,S:H655Y,S:T1027I,S:V1176F	24	ORF1a:S3675-,ORF1a:G3676-,ORF1a:F3677-	3	N:P80R,N:R203K,N:G204R,N:A267V,ORF1a:S1188L,ORF1a:K1795Q,ORF1b:P314L,ORF1b:E1264D,ORF3a:A110V,ORF3a:S253P,ORF8:E92K,ORF9b:Q77E,S:L18F,S:T20N,S:P26S,S:D138Y,S:R190S,S:K417T,S:E484K,S:N501Y,S:D614G,S:H655Y,S:T1027I,S:V1176F	ORF1a:S1188L,ORF1a:K1795Q,ORF1b:P314L,ORF1b:E1264D,S:L18F,S:T20N,S:P26S,S:D138Y,S:R190S,S:K417T,S:E484K,S:N501Y,S:D614G,S:H655Y,S:T1027I,S:V1176F,ORF3a:S253P,ORF8:S84L,ORF8:E92K,N:P80R,N:R203K,N:G204R	ORF8:S84L
Miseq_LVRS_050-233654426/06376-21	P.1	2021-04-14	15/17 P.1 (B.1.1.28.1) SNPs	FALSE	5	3	1	20J/501Y.V3	good	FALSE	ORF1b:P2531L,ORF3a:T175I,ORF9b:Q77E		9	4	89	37	C241T,C643T,T733C,C2749T,C3037T,C3828T,A5648C,A6319G,A6613G,T9352C,G10396T,C12778T,C13860T,C14408T,G17259T,C21059T,C21614T,C21621A,C21638T,G21974T,G22132T,A22812C,G23012A,A23063T,A23403G,C23525T,C24642T,G25088T,C25916T,T26149C,G28167A,C28512G,A28877T,G28878C,G28881A,G28882A,G28883C	11288-11297	28269:AAAC	1-3,29789-29875,29904		N:P80R,N:R203K,N:G204R,ORF1a:S1188L,ORF1a:K1795Q,ORF1b:P314L,ORF1b:E1264D,ORF1b:P2531L,ORF3a:T175I,ORF3a:S253P,ORF8:E92K,ORF9b:Q77E,S:L18F,S:T20N,S:P26S,S:D138Y,S:R190S,S:K417T,S:E484K,S:N501Y,S:D614G,S:H655Y,S:T1027I,S:V1176F	24	ORF1a:S3675-,ORF1a:G3676-,ORF1a:F3677-	3	N:P80R,N:R203K,N:G204R,ORF1a:S1188L,ORF1a:K1795Q,ORF1b:P314L,ORF1b:E1264D,ORF1b:P2531L,ORF3a:T175I,ORF3a:S253P,ORF8:E92K,ORF9b:Q77E,S:L18F,S:T20N,S:P26S,S:D138Y,S:R190S,S:K417T,S:E484K,S:N501Y,S:D614G,S:H655Y,S:T1027I,S:V1176F	ORF1a:S1188L,ORF1a:K1795Q,ORF1b:P314L,ORF1b:E1264D,S:L18F,S:T20N,S:P26S,S:D138Y,S:R190S,S:K417T,S:E484K,S:N501Y,S:D614G,S:H655Y,S:T1027I,S:V1176F,ORF3a:S253P,ORF8:S84L,ORF8:E92K,N:P80R,N:R203K,N:G204R	ORF8:S84L
Miseq_LVRS_050-233654426/06377-21	P.1	2021-04-14	15/17 P.1 (B.1.1.28.1) SNPs	FALSE	2	2	1	20J/501Y.V3	good	FALSE	ORF1a:K202R,ORF9b:Q77E		9	4	92	33	C241T,T733C,A870G,C2749T,C3037T,C3828T,A5648C,A6319G,A6613G,C12778T,C13860T,C14408T,G17259T,C21614T,C21621A,C21638T,G21974T,G22132T,A22812C,G23012A,A23063T,A23403G,C23525T,C24642T,G25088T,T26149C,G28167A,C28512G,A28877T,G28878C,G28881A,G28882A,G28883C	11288-11297	28269:AAAC	1-7,29789-29875		N:P80R,N:R203K,N:G204R,ORF1a:K202R,ORF1a:S1188L,ORF1a:K1795Q,ORF1b:P314L,ORF1b:E1264D,ORF3a:S253P,ORF8:E92K,ORF9b:Q77E,S:L18F,S:T20N,S:P26S,S:D138Y,S:R190S,S:K417T,S:E484K,S:N501Y,S:D614G,S:H655Y,S:T1027I,S:V1176F	23	ORF1a:S3675-,ORF1a:G3676-,ORF1a:F3677-	3	N:P80R,N:R203K,N:G204R,ORF1a:K202R,ORF1a:S1188L,ORF1a:K1795Q,ORF1b:P314L,ORF1b:E1264D,ORF3a:S253P,ORF8:E92K,ORF9b:Q77E,S:L18F,S:T20N,S:P26S,S:D138Y,S:R190S,S:K417T,S:E484K,S:N501Y,S:D614G,S:H655Y,S:T1027I,S:V1176F	ORF1a:S1188L,ORF1a:K1795Q,ORF1b:P314L,ORF1b:E1264D,S:L18F,S:T20N,S:P26S,S:D138Y,S:R190S,S:K417T,S:E484K,S:N501Y,S:D614G,S:H655Y,S:T1027I,S:V1176F,ORF3a:S253P,ORF8:S84L,ORF8:E92K,N:P80R,N:R203K,N:G204R	ORF8:S84L
Miseq_LVRS_050-233654426/06381-21	P.1	2021-04-14	15/17 P.1 (B.1.1.28.1) SNPs	FALSE	2	1	1	20J/501Y.V3	good	FALSE	ORF9b:Q77E		9	4	139	33	C241T,T733C,G1186A,C2749T,C3037T,C3828T,A5648C,A6319G,A6613G,C12778T,C13860T,C14408T,G17259T,C21614T,C21621A,C21638T,G21974T,G22132T,A22812C,G23012A,A23063T,A23403G,C23525T,C24642T,G25088T,T26149C,G28167A,C28512G,A28877T,G28878C,G28881A,G28882A,G28883C	11288-11297	28269:AAAC	1-11,15-17,23-25,29-35,29789-29908		N:P80R,N:R203K,N:G204R,ORF1a:S1188L,ORF1a:K1795Q,ORF1b:P314L,ORF1b:E1264D,ORF3a:S253P,ORF8:E92K,ORF9b:Q77E,S:L18F,S:T20N,S:P26S,S:D138Y,S:R190S,S:K417T,S:E484K,S:N501Y,S:D614G,S:H655Y,S:T1027I,S:V1176F	22	ORF1a:S3675-,ORF1a:G3676-,ORF1a:F3677-	3	N:P80R,N:R203K,N:G204R,ORF1a:S1188L,ORF1a:K1795Q,ORF1b:P314L,ORF1b:E1264D,ORF3a:S253P,ORF8:E92K,ORF9b:Q77E,S:L18F,S:T20N,S:P26S,S:D138Y,S:R190S,S:K417T,S:E484K,S:N501Y,S:D614G,S:H655Y,S:T1027I,S:V1176F	ORF1a:S1188L,ORF1a:K1795Q,ORF1b:P314L,ORF1b:E1264D,S:L18F,S:T20N,S:P26S,S:D138Y,S:R190S,S:K417T,S:E484K,S:N501Y,S:D614G,S:H655Y,S:T1027I,S:V1176F,ORF3a:S253P,ORF8:S84L,ORF8:E92K,N:P80R,N:R203K,N:G204R	ORF8:S84L
Miseq_LVRS_050-233654426/06385-21	P.1	2021-04-14	15/17 P.1 (B.1.1.28.1) SNPs	FALSE	5	2	1	20J/501Y.V3	good	FALSE	ORF1b:L1504F,ORF9b:Q77E		9	4	111	34	C241T,T733C,C2749T,C3037T,C3828T,A5648C,A6319G,A6613G,C12778T,C13767T,C13860T,C14408T,G17259T,C17977T,C21614T,C21621A,C21638T,G21974T,G22132T,A22812C,G23012A,A23063T,A23403G,C23525T,C24642T,G25088T,T26149C,G28167A,C28512G,A28877T,G28878C,G28881A,G28882A,G28883C	11288-11297	28269:AAAC	1-19,20,22-24,27-31,29789-29875		N:P80R,N:R203K,N:G204R,ORF1a:S1188L,ORF1a:K1795Q,ORF1b:P314L,ORF1b:E1264D,ORF1b:L1504F,ORF3a:S253P,ORF8:E92K,ORF9b:Q77E,S:L18F,S:T20N,S:P26S,S:D138Y,S:R190S,S:K417T,S:E484K,S:N501Y,S:D614G,S:H655Y,S:T1027I,S:V1176F	23	ORF1a:S3675-,ORF1a:G3676-,ORF1a:F3677-	3	N:P80R,N:R203K,N:G204R,ORF1a:S1188L,ORF1a:K1795Q,ORF1b:P314L,ORF1b:E1264D,ORF1b:L1504F,ORF3a:S253P,ORF8:E92K,ORF9b:Q77E,S:L18F,S:T20N,S:P26S,S:D138Y,S:R190S,S:K417T,S:E484K,S:N501Y,S:D614G,S:H655Y,S:T1027I,S:V1176F	ORF1a:S1188L,ORF1a:K1795Q,ORF1b:P314L,ORF1b:E1264D,S:L18F,S:T20N,S:P26S,S:D138Y,S:R190S,S:K417T,S:E484K,S:N501Y,S:D614G,S:H655Y,S:T1027I,S:V1176F,ORF3a:S253P,ORF8:S84L,ORF8:E92K,N:P80R,N:R203K,N:G204R	ORF8:S84L
Miseq_LVRS_050-233654426/06427-21	P.1	2021-04-14	15/17 P.1 (B.1.1.28.1) SNPs	FALSE	1	5	1	20J/501Y.V3	good	FALSE	ORF1a:S2947N,ORF1a:A3209V,ORF3a:A72V,ORF9b:Q77E,S:T572I		9	4	125	37	C241T,T733C,C2749T,C3037T,C3828T,A5648C,A6319G,A6613G,G9105A,C9891T,C12778T,C13860T,C14408T,G17259T,C21614T,C21621A,C21638T,G21974T,G22132T,A22812C,G23012A,A23063T,C23277T,C23380T,A23403G,C23525T,C24642T,G25088T,C25607T,T26149C,G28167A,C28512G,A28877T,G28878C,G28881A,G28882A,G28883C	11288-11297	28269:AAAC	1-7,29789-29908		N:P80R,N:R203K,N:G204R,ORF1a:S1188L,ORF1a:K1795Q,ORF1a:S2947N,ORF1a:A3209V,ORF1b:P314L,ORF1b:E1264D,ORF3a:A72V,ORF3a:S253P,ORF8:E92K,ORF9b:Q77E,S:L18F,S:T20N,S:P26S,S:D138Y,S:R190S,S:K417T,S:E484K,S:N501Y,S:T572I,S:D614G,S:H655Y,S:T1027I,S:V1176F	26	ORF1a:S3675-,ORF1a:G3676-,ORF1a:F3677-	3	N:P80R,N:R203K,N:G204R,ORF1a:S1188L,ORF1a:K1795Q,ORF1a:S2947N,ORF1a:A3209V,ORF1b:P314L,ORF1b:E1264D,ORF3a:A72V,ORF3a:S253P,ORF8:E92K,ORF9b:Q77E,S:L18F,S:T20N,S:P26S,S:D138Y,S:R190S,S:K417T,S:E484K,S:N501Y,S:T572I,S:D614G,S:H655Y,S:T1027I,S:V1176F	ORF1a:S1188L,ORF1a:K1795Q,ORF1b:P314L,ORF1b:E1264D,S:L18F,S:T20N,S:P26S,S:D138Y,S:R190S,S:K417T,S:E484K,S:N501Y,S:D614G,S:H655Y,S:T1027I,S:V1176F,ORF3a:S253P,ORF8:S84L,ORF8:E92K,N:P80R,N:R203K,N:G204R	ORF8:S84L
Miseq_LVRS_050-233654426/06590-21	P.2	2021-04-14	5/5 P.2 (B.1.1.28.2) SNPs	FALSE	1	2	1	20B	good	FALSE	ORF1b:L820F,S:R158S		0	0	121	24	C100T,C241T,C3037T,C5239T,C6781T,T10667G,C11824T,C12053T,A12964G,C14408T,C15925T,C21306T,A22036T,G23012A,A23403G,G25088T,C28253T,G28628T,G28881A,G28882A,G28883C,G28975T,C29750T,C29754T			1-3,29785-29904		N:A119S,N:R203K,N:G204R,N:M234I,ORF1a:L3468V,ORF1a:L3930F,ORF1b:P314L,ORF1b:L820F,S:R158S,S:E484K,S:D614G,S:V1176F	12		0	N:A119S,N:R203K,N:G204R,N:M234I,ORF1a:L3468V,ORF1a:L3930F,ORF1b:P314L,ORF1b:L820F,S:R158S,S:E484K,S:D614G,S:V1176F	ORF1a:L3468V,ORF1a:L3930F,ORF1b:P314L,S:E484K,S:D614G,S:V1176F,ORF8:S84L,N:A119S,N:R203K,N:G204R,N:M234I	ORF8:S84L
Miseq_LVRS_050-233654426/06755-21	P.1	2021-04-14	15/17 P.1 (B.1.1.28.1) SNPs	FALSE	1	1	1	20J/501Y.V3	good	FALSE	ORF9b:Q77E		9	4	126	33	C241T,T733C,C1915T,C2749T,C3037T,C3828T,A5648C,A6319G,A6613G,C12778T,C13860T,C14408T,G17259T,C21614T,C21621A,C21638T,G21974T,G22132T,A22812C,G23012A,A23063T,A23403G,C23525T,C24642T,G25088T,T26149C,G28167A,C28512G,A28877T,G28878C,G28881A,G28882A,G28883C	11288-11297	28269:AAAC	1-8,29789-29908		N:P80R,N:R203K,N:G204R,ORF1a:S1188L,ORF1a:K1795Q,ORF1b:P314L,ORF1b:E1264D,ORF3a:S253P,ORF8:E92K,ORF9b:Q77E,S:L18F,S:T20N,S:P26S,S:D138Y,S:R190S,S:K417T,S:E484K,S:N501Y,S:D614G,S:H655Y,S:T1027I,S:V1176F	22	ORF1a:S3675-,ORF1a:G3676-,ORF1a:F3677-	3	N:P80R,N:R203K,N:G204R,ORF1a:S1188L,ORF1a:K1795Q,ORF1b:P314L,ORF1b:E1264D,ORF3a:S253P,ORF8:E92K,ORF9b:Q77E,S:L18F,S:T20N,S:P26S,S:D138Y,S:R190S,S:K417T,S:E484K,S:N501Y,S:D614G,S:H655Y,S:T1027I,S:V1176F	ORF1a:S1188L,ORF1a:K1795Q,ORF1b:P314L,ORF1b:E1264D,S:L18F,S:T20N,S:P26S,S:D138Y,S:R190S,S:K417T,S:E484K,S:N501Y,S:D614G,S:H655Y,S:T1027I,S:V1176F,ORF3a:S253P,ORF8:S84L,ORF8:E92K,N:P80R,N:R203K,N:G204R	ORF8:S84L
Miseq_LVRS_050-233654426/06759-21	P.1	2021-04-14	13/17 P.1 (B.1.1.28.1) SNPs	FALSE	5	4	4	20J/501Y.V3	mediocre	FALSE	N:P383L,ORF1a:K1855N,ORF1a:D2980H,ORF9b:Q77E		9	4	122	33	C241T,T733C,C3037T,C3828T,A5648C,G5830T,A6319G,A6613G,G9203C,C14408T,C16954T,G20931A,C21614T,C21638T,G21974T,G22132T,A22812C,G23012A,A23063T,A23403G,C23525T,C24642T,G25088T,C25452T,T26149C,A26492T,C28512G,A28877T,G28878C,G28881A,G28882A,G28883C,C29421T	11288-11297	28269:AAAC	1-4,29789-29908		N:P80R,N:R203K,N:G204R,N:P383L,ORF1a:S1188L,ORF1a:K1795Q,ORF1a:K1855N,ORF1a:D2980H,ORF1b:P314L,ORF3a:S253P,ORF9b:Q77E,S:L18F,S:P26S,S:D138Y,S:R190S,S:K417T,S:E484K,S:N501Y,S:D614G,S:H655Y,S:T1027I,S:V1176F	22	ORF1a:S3675-,ORF1a:G3676-,ORF1a:F3677-	3	N:P80R,N:R203K,N:G204R,N:P383L,ORF1a:S1188L,ORF1a:K1795Q,ORF1a:K1855N,ORF1a:D2980H,ORF1b:P314L,ORF3a:S253P,ORF9b:Q77E,S:L18F,S:P26S,S:D138Y,S:R190S,S:K417T,S:E484K,S:N501Y,S:D614G,S:H655Y,S:T1027I,S:V1176F	ORF1a:S1188L,ORF1a:K1795Q,ORF1b:P314L,ORF1b:E1264D,S:L18F,S:T20N,S:P26S,S:D138Y,S:R190S,S:K417T,S:E484K,S:N501Y,S:D614G,S:H655Y,S:T1027I,S:V1176F,ORF3a:S253P,ORF8:S84L,ORF8:E92K,N:P80R,N:R203K,N:G204R	ORF1b:E1264D,S:T20N,ORF8:S84L,ORF8:E92K
Miseq_LVRS_050-233654426/06760-21	P.1	2021-04-14	13/17 P.1 (B.1.1.28.1) SNPs	FALSE	1	4	4	20J/501Y.V3	mediocre	FALSE	N:P383L,ORF1a:K1855N,ORF1a:D2980H,ORF9b:Q77E		9	4	124	33	C241T,T733C,C3037T,C3828T,A5648C,G5830T,A6319G,A6613G,G9203C,C14408T,C16954T,G20931A,C21614T,C21638T,G21974T,G22132T,A22812C,G23012A,A23063T,A23403G,C23525T,C24642T,G25088T,C25452T,T26149C,A26492T,C28512G,A28877T,G28878C,G28881A,G28882A,G28883C,C29421T	11288-11297	28269:AAAC	1-6,29789-29908		N:P80R,N:R203K,N:G204R,N:P383L,ORF1a:S1188L,ORF1a:K1795Q,ORF1a:K1855N,ORF1a:D2980H,ORF1b:P314L,ORF3a:S253P,ORF9b:Q77E,S:L18F,S:P26S,S:D138Y,S:R190S,S:K417T,S:E484K,S:N501Y,S:D614G,S:H655Y,S:T1027I,S:V1176F	22	ORF1a:S3675-,ORF1a:G3676-,ORF1a:F3677-	3	N:P80R,N:R203K,N:G204R,N:P383L,ORF1a:S1188L,ORF1a:K1795Q,ORF1a:K1855N,ORF1a:D2980H,ORF1b:P314L,ORF3a:S253P,ORF9b:Q77E,S:L18F,S:P26S,S:D138Y,S:R190S,S:K417T,S:E484K,S:N501Y,S:D614G,S:H655Y,S:T1027I,S:V1176F	ORF1a:S1188L,ORF1a:K1795Q,ORF1b:P314L,ORF1b:E1264D,S:L18F,S:T20N,S:P26S,S:D138Y,S:R190S,S:K417T,S:E484K,S:N501Y,S:D614G,S:H655Y,S:T1027I,S:V1176F,ORF3a:S253P,ORF8:S84L,ORF8:E92K,N:P80R,N:R203K,N:G204R	ORF1b:E1264D,S:T20N,ORF8:S84L,ORF8:E92K
Miseq_LVRS_050-233654426/06789-21	P.1	2021-04-14	15/17 P.1 (B.1.1.28.1) SNPs	FALSE	1	1	1	20J/501Y.V3	good	FALSE	ORF9b:Q77E		9	4	121	32	C241T,T733C,C2749T,C3037T,C3828T,A5648C,A6319G,A6613G,C12778T,C13860T,C14408T,G17259T,C21614T,C21621A,C21638T,G21974T,G22132T,A22812C,G23012A,A23063T,A23403G,C23525T,C24642T,G25088T,T26149C,G28167A,C28512G,A28877T,G28878C,G28881A,G28882A,G28883C	11288-11297	28269:AAAC	1-3,29789-29908		N:P80R,N:R203K,N:G204R,ORF1a:S1188L,ORF1a:K1795Q,ORF1b:P314L,ORF1b:E1264D,ORF3a:S253P,ORF8:E92K,ORF9b:Q77E,S:L18F,S:T20N,S:P26S,S:D138Y,S:R190S,S:K417T,S:E484K,S:N501Y,S:D614G,S:H655Y,S:T1027I,S:V1176F	22	ORF1a:S3675-,ORF1a:G3676-,ORF1a:F3677-	3	N:P80R,N:R203K,N:G204R,ORF1a:S1188L,ORF1a:K1795Q,ORF1b:P314L,ORF1b:E1264D,ORF3a:S253P,ORF8:E92K,ORF9b:Q77E,S:L18F,S:T20N,S:P26S,S:D138Y,S:R190S,S:K417T,S:E484K,S:N501Y,S:D614G,S:H655Y,S:T1027I,S:V1176F	ORF1a:S1188L,ORF1a:K1795Q,ORF1b:P314L,ORF1b:E1264D,S:L18F,S:T20N,S:P26S,S:D138Y,S:R190S,S:K417T,S:E484K,S:N501Y,S:D614G,S:H655Y,S:T1027I,S:V1176F,ORF3a:S253P,ORF8:S84L,ORF8:E92K,N:P80R,N:R203K,N:G204R	ORF8:S84L
Miseq_LVRS_050-233654426/06790-21	P.1	2021-04-14	15/17 P.1 (B.1.1.28.1) SNPs	FALSE	1	2	1	20J/501Y.V3	good	FALSE	ORF9b:Q77E,S:A522V		9	4	123	33	C241T,T733C,C2749T,C3037T,C3828T,A5648C,A6319G,A6613G,C12778T,C13860T,C14408T,G17259T,C21614T,C21621A,C21638T,G21974T,G22132T,A22812C,G23012A,A23063T,C23127T,A23403G,C23525T,C24642T,G25088T,T26149C,G28167A,C28512G,A28877T,G28878C,G28881A,G28882A,G28883C	11288-11297	28269:AAAC	1-12,29789-29875,29882-29908		N:P80R,N:R203K,N:G204R,ORF1a:S1188L,ORF1a:K1795Q,ORF1b:P314L,ORF1b:E1264D,ORF3a:S253P,ORF8:E92K,ORF9b:Q77E,S:L18F,S:T20N,S:P26S,S:D138Y,S:R190S,S:K417T,S:E484K,S:N501Y,S:A522V,S:D614G,S:H655Y,S:T1027I,S:V1176F	23	ORF1a:S3675-,ORF1a:G3676-,ORF1a:F3677-	3	N:P80R,N:R203K,N:G204R,ORF1a:S1188L,ORF1a:K1795Q,ORF1b:P314L,ORF1b:E1264D,ORF3a:S253P,ORF8:E92K,ORF9b:Q77E,S:L18F,S:T20N,S:P26S,S:D138Y,S:R190S,S:K417T,S:E484K,S:N501Y,S:A522V,S:D614G,S:H655Y,S:T1027I,S:V1176F	ORF1a:S1188L,ORF1a:K1795Q,ORF1b:P314L,ORF1b:E1264D,S:L18F,S:T20N,S:P26S,S:D138Y,S:R190S,S:K417T,S:E484K,S:N501Y,S:D614G,S:H655Y,S:T1027I,S:V1176F,ORF3a:S253P,ORF8:S84L,ORF8:E92K,N:P80R,N:R203K,N:G204R	ORF8:S84L
Miseq_LVRS_050-233654426/06801-21	P.1	2021-04-14	15/17 P.1 (B.1.1.28.1) SNPs	FALSE	1	1	1	20J/501Y.V3	good	FALSE	ORF9b:Q77E		9	4	126	33	C241T,T733C,C2749T,C3037T,C3828T,A5648C,A6319G,A6613G,C12778T,C13860T,C14408T,C16887T,G17259T,C21614T,C21621A,C21638T,G21974T,G22132T,A22812C,G23012A,A23063T,A23403G,C23525T,C24642T,G25088T,T26149C,G28167A,C28512G,A28877T,G28878C,G28881A,G28882A,G28883C	11288-11297	28269:AAAC	1-8,29789-29908		N:P80R,N:R203K,N:G204R,ORF1a:S1188L,ORF1a:K1795Q,ORF1b:P314L,ORF1b:E1264D,ORF3a:S253P,ORF8:E92K,ORF9b:Q77E,S:L18F,S:T20N,S:P26S,S:D138Y,S:R190S,S:K417T,S:E484K,S:N501Y,S:D614G,S:H655Y,S:T1027I,S:V1176F	22	ORF1a:S3675-,ORF1a:G3676-,ORF1a:F3677-	3	N:P80R,N:R203K,N:G204R,ORF1a:S1188L,ORF1a:K1795Q,ORF1b:P314L,ORF1b:E1264D,ORF3a:S253P,ORF8:E92K,ORF9b:Q77E,S:L18F,S:T20N,S:P26S,S:D138Y,S:R190S,S:K417T,S:E484K,S:N501Y,S:D614G,S:H655Y,S:T1027I,S:V1176F	ORF1a:S1188L,ORF1a:K1795Q,ORF1b:P314L,ORF1b:E1264D,S:L18F,S:T20N,S:P26S,S:D138Y,S:R190S,S:K417T,S:E484K,S:N501Y,S:D614G,S:H655Y,S:T1027I,S:V1176F,ORF3a:S253P,ORF8:S84L,ORF8:E92K,N:P80R,N:R203K,N:G204R	ORF8:S84L
Miseq_LVRS_050-233654426/06802-21	B.1.1	2021-04-14		FALSE	3	7	1	20B	good	FALSE	ORF1a:T2906I,ORF1a:H3076Y,ORF1a:I3737M,ORF1b:S997P,ORF1b:A2431V,S:S221L,S:L452R		0	0	124	19	C241T,A1003G,C3037T,A4372G,C8982T,C9491T,A11476G,C14408T,T16456C,C20759T,C22224T,T22917G,A23403G,T24991C,C28651T,G28881A,G28882A,G28883C,T29458C			1-6,29785-29904		N:R203K,N:G204R,ORF1a:T2906I,ORF1a:H3076Y,ORF1a:I3737M,ORF1b:P314L,ORF1b:S997P,ORF1b:A2431V,S:S221L,S:L452R,S:D614G	11		0	N:R203K,N:G204R,ORF1a:T2906I,ORF1a:H3076Y,ORF1a:I3737M,ORF1b:P314L,ORF1b:S997P,ORF1b:A2431V,S:S221L,S:L452R,S:D614G	ORF1b:P314L,S:D614G,ORF8:S84L,N:R203K,N:G204R	ORF8:S84L
Miseq_LVRS_050-233654426/06803-21	P.2	2021-04-14	5/5 P.2 (B.1.1.28.2) SNPs	FALSE	2	1	1	20B	good	FALSE	S:A222S		0	0	125	22	C100T,C241T,C3037T,G3340T,T10667G,G11335T,C11824T,C12053T,C12076T,A12964G,C14408T,G22226T,G23012A,A23403G,G25088T,C28253T,G28628T,G28881A,G28882A,G28883C,G28975T,C29754T			1-7,29785-29904		N:A119S,N:R203K,N:G204R,N:M234I,ORF1a:L3468V,ORF1a:L3930F,ORF1b:P314L,S:A222S,S:E484K,S:D614G,S:V1176F	11		0	N:A119S,N:R203K,N:G204R,N:M234I,ORF1a:L3468V,ORF1a:L3930F,ORF1b:P314L,S:A222S,S:E484K,S:D614G,S:V1176F	ORF1a:L3468V,ORF1a:L3930F,ORF1b:P314L,S:E484K,S:D614G,S:V1176F,ORF8:S84L,N:A119S,N:R203K,N:G204R,N:M234I	ORF8:S84L
Miseq_LVRS_050-233654426/06804-21	P.1	2021-04-14	15/17 P.1 (B.1.1.28.1) SNPs	FALSE	1	3	1	20J/501Y.V3	good	FALSE	N:D402Y,ORF1a:K4348R,ORF9b:Q77E		9	4	126	36	C241T,T733C,C2749T,C3037T,C3828T,A5648C,A6319G,A6613G,C11530T,C12778T,A13308G,C13860T,C14408T,G17259T,C21614T,C21621A,C21638T,G21974T,G22132T,A22812C,G23012A,A23063T,A23122G,A23403G,C23525T,C24642T,G25088T,T26149C,G28167A,C28512G,A28877T,G28878C,G28881A,G28882A,G28883C,G29477T	11288-11297	28269:AAAC	1-8,29789-29908		N:P80R,N:R203K,N:G204R,N:D402Y,ORF1a:S1188L,ORF1a:K1795Q,ORF1a:K4348R,ORF1b:P314L,ORF1b:E1264D,ORF3a:S253P,ORF8:E92K,ORF9b:Q77E,S:L18F,S:T20N,S:P26S,S:D138Y,S:R190S,S:K417T,S:E484K,S:N501Y,S:D614G,S:H655Y,S:T1027I,S:V1176F	24	ORF1a:S3675-,ORF1a:G3676-,ORF1a:F3677-	3	N:P80R,N:R203K,N:G204R,N:D402Y,ORF1a:S1188L,ORF1a:K1795Q,ORF1a:K4348R,ORF1b:P314L,ORF1b:E1264D,ORF3a:S253P,ORF8:E92K,ORF9b:Q77E,S:L18F,S:T20N,S:P26S,S:D138Y,S:R190S,S:K417T,S:E484K,S:N501Y,S:D614G,S:H655Y,S:T1027I,S:V1176F	ORF1a:S1188L,ORF1a:K1795Q,ORF1b:P314L,ORF1b:E1264D,S:L18F,S:T20N,S:P26S,S:D138Y,S:R190S,S:K417T,S:E484K,S:N501Y,S:D614G,S:H655Y,S:T1027I,S:V1176F,ORF3a:S253P,ORF8:S84L,ORF8:E92K,N:P80R,N:R203K,N:G204R	ORF8:S84L
Miseq_LVRS_050-233654426/06807-21	P.2	2021-04-14	5/5 P.2 (B.1.1.28.2) SNPs	FALSE	2	5	1	20B	good	FALSE	N:T16M,ORF1a:A1352V,ORF8:I121X,ORF9b:R13C,ORF9b:R32L		1	3	130	26	C100T,C241T,C3037T,C4320T,C4780T,A7591G,T10667G,C11824T,C12053T,A12964G,C13860T,T14124C,C14408T,G23012A,A23403G,G25088T,C27804T,C28103T,C28320T,G28378T,G28628T,G28881A,G28882A,G28883C,G28975T,C29754T	28254	28250:CTG	1-12,29788-29907		N:T16M,N:A119S,N:R203K,N:G204R,N:M234I,ORF1a:A1352V,ORF1a:L3468V,ORF1a:L3930F,ORF1b:P314L,ORF8:I121X,ORF9b:R13C,ORF9b:R32L,S:E484K,S:D614G,S:V1176F	15		0	N:T16M,N:A119S,N:R203K,N:G204R,N:M234I,ORF1a:A1352V,ORF1a:L3468V,ORF1a:L3930F,ORF1b:P314L,ORF8:I121X,ORF9b:R13C,ORF9b:R32L,S:E484K,S:D614G,S:V1176F	ORF1a:L3468V,ORF1a:L3930F,ORF1b:P314L,S:E484K,S:D614G,S:V1176F,ORF8:S84L,N:A119S,N:R203K,N:G204R,N:M234I	ORF8:S84L
Miseq_LVRS_050-233654426/06808-21	P.1	2021-04-14	15/17 P.1 (B.1.1.28.1) SNPs	FALSE	1	1	1	20J/501Y.V3	good	FALSE	ORF9b:Q77E		9	4	125	33	C241T,T733C,C2749T,C3037T,C3828T,A5648C,A6319G,A6613G,C12778T,C13860T,C14408T,C16887T,G17259T,C21614T,C21621A,C21638T,G21974T,G22132T,A22812C,G23012A,A23063T,A23403G,C23525T,C24642T,G25088T,T26149C,G28167A,C28512G,A28877T,G28878C,G28881A,G28882A,G28883C	11288-11297	28269:AAAC	1-7,29789-29908		N:P80R,N:R203K,N:G204R,ORF1a:S1188L,ORF1a:K1795Q,ORF1b:P314L,ORF1b:E1264D,ORF3a:S253P,ORF8:E92K,ORF9b:Q77E,S:L18F,S:T20N,S:P26S,S:D138Y,S:R190S,S:K417T,S:E484K,S:N501Y,S:D614G,S:H655Y,S:T1027I,S:V1176F	22	ORF1a:S3675-,ORF1a:G3676-,ORF1a:F3677-	3	N:P80R,N:R203K,N:G204R,ORF1a:S1188L,ORF1a:K1795Q,ORF1b:P314L,ORF1b:E1264D,ORF3a:S253P,ORF8:E92K,ORF9b:Q77E,S:L18F,S:T20N,S:P26S,S:D138Y,S:R190S,S:K417T,S:E484K,S:N501Y,S:D614G,S:H655Y,S:T1027I,S:V1176F	ORF1a:S1188L,ORF1a:K1795Q,ORF1b:P314L,ORF1b:E1264D,S:L18F,S:T20N,S:P26S,S:D138Y,S:R190S,S:K417T,S:E484K,S:N501Y,S:D614G,S:H655Y,S:T1027I,S:V1176F,ORF3a:S253P,ORF8:S84L,ORF8:E92K,N:P80R,N:R203K,N:G204R	ORF8:S84L
Miseq_LVRS_050-233654426/06810-21	P.2	2021-04-14	5/5 P.2 (B.1.1.28.2) SNPs	FALSE	1	2	1	20B	good	FALSE	ORF1a:S2242F,ORF3a:I37T		0	0	102	23	C100T,C241T,G922A,C3037T,G3340T,C6990T,T10667G,C11824T,C12053T,A12964G,C14408T,G23012A,A23403G,G25088T,T25502C,C25782T,C28253T,G28628T,G28881A,G28882A,G28883C,G28975T,C29754T			1-17,29785-29871		N:A119S,N:R203K,N:G204R,N:M234I,ORF1a:S2242F,ORF1a:L3468V,ORF1a:L3930F,ORF1b:P314L,ORF3a:I37T,S:E484K,S:D614G,S:V1176F	12		0	N:A119S,N:R203K,N:G204R,N:M234I,ORF1a:S2242F,ORF1a:L3468V,ORF1a:L3930F,ORF1b:P314L,ORF3a:I37T,S:E484K,S:D614G,S:V1176F	ORF1a:L3468V,ORF1a:L3930F,ORF1b:P314L,S:E484K,S:D614G,S:V1176F,ORF8:S84L,N:A119S,N:R203K,N:G204R,N:M234I	ORF8:S84L
Miseq_LVRS_050-233654426/06821-21	P.1	2021-04-14	15/17 P.1 (B.1.1.28.1) SNPs	FALSE	3	1	1	20J/501Y.V3	good	FALSE	ORF9b:Q77E		9	4	102	33	C241T,T733C,C2749T,C3037T,C3828T,A5648C,A6319G,A6613G,C12778T,C13860T,C14408T,C16887T,G17259T,C21614T,C21621A,C21638T,G21974T,G22132T,A22812C,G23012A,A23063T,A23403G,C23525T,C24642T,G25088T,T26149C,G28167A,C28512G,A28877T,G28878C,G28881A,G28882A,G28883C	11288-11297	28269:AAAC	1-17,29789-29875		N:P80R,N:R203K,N:G204R,ORF1a:S1188L,ORF1a:K1795Q,ORF1b:P314L,ORF1b:E1264D,ORF3a:S253P,ORF8:E92K,ORF9b:Q77E,S:L18F,S:T20N,S:P26S,S:D138Y,S:R190S,S:K417T,S:E484K,S:N501Y,S:D614G,S:H655Y,S:T1027I,S:V1176F	22	ORF1a:S3675-,ORF1a:G3676-,ORF1a:F3677-	3	N:P80R,N:R203K,N:G204R,ORF1a:S1188L,ORF1a:K1795Q,ORF1b:P314L,ORF1b:E1264D,ORF3a:S253P,ORF8:E92K,ORF9b:Q77E,S:L18F,S:T20N,S:P26S,S:D138Y,S:R190S,S:K417T,S:E484K,S:N501Y,S:D614G,S:H655Y,S:T1027I,S:V1176F	ORF1a:S1188L,ORF1a:K1795Q,ORF1b:P314L,ORF1b:E1264D,S:L18F,S:T20N,S:P26S,S:D138Y,S:R190S,S:K417T,S:E484K,S:N501Y,S:D614G,S:H655Y,S:T1027I,S:V1176F,ORF3a:S253P,ORF8:S84L,ORF8:E92K,N:P80R,N:R203K,N:G204R	ORF8:S84L
Miseq_LVRS_050-233654426/06828-21	P.1	2021-04-14	15/17 P.1 (B.1.1.28.1) SNPs	FALSE	2	1	1	20J/501Y.V3	good	FALSE	ORF9b:Q77E		9	4	125	33	C241T,T733C,C2119T,C2749T,C3037T,C3828T,A5648C,A6319G,A6613G,C12778T,C13860T,C14408T,G17259T,C21614T,C21621A,C21638T,G21974T,G22132T,A22812C,G23012A,A23063T,A23403G,C23525T,C24642T,G25088T,T26149C,G28167A,C28512G,A28877T,G28878C,G28881A,G28882A,G28883C	11288-11297	28269:AAAC	1-7,29789-29908		N:P80R,N:R203K,N:G204R,ORF1a:S1188L,ORF1a:K1795Q,ORF1b:P314L,ORF1b:E1264D,ORF3a:S253P,ORF8:E92K,ORF9b:Q77E,S:L18F,S:T20N,S:P26S,S:D138Y,S:R190S,S:K417T,S:E484K,S:N501Y,S:D614G,S:H655Y,S:T1027I,S:V1176F	22	ORF1a:S3675-,ORF1a:G3676-,ORF1a:F3677-	3	N:P80R,N:R203K,N:G204R,ORF1a:S1188L,ORF1a:K1795Q,ORF1b:P314L,ORF1b:E1264D,ORF3a:S253P,ORF8:E92K,ORF9b:Q77E,S:L18F,S:T20N,S:P26S,S:D138Y,S:R190S,S:K417T,S:E484K,S:N501Y,S:D614G,S:H655Y,S:T1027I,S:V1176F	ORF1a:S1188L,ORF1a:K1795Q,ORF1b:P314L,ORF1b:E1264D,S:L18F,S:T20N,S:P26S,S:D138Y,S:R190S,S:K417T,S:E484K,S:N501Y,S:D614G,S:H655Y,S:T1027I,S:V1176F,ORF3a:S253P,ORF8:S84L,ORF8:E92K,N:P80R,N:R203K,N:G204R	ORF8:S84L
Miseq_LVRS_050-233654426/06876-21	N.9	2021-04-14		FALSE	3	6	1	20B	good	FALSE	E:L73F,N:P383L,ORF1a:V3021I,ORF1a:N3405S,ORF1a:N4256K,ORF3a:D210Y		0	0	119	26	C241T,G1264T,G2879A,C3037T,C7600T,C7851T,G9326A,A10479G,T11078C,T13033A,C14408T,C16111T,C19524T,G23012A,A23403G,G26020T,C26461T,T27299C,A27853C,G28881A,G28882A,G28883C,G29134A,T29148C,C29421T,G29706T			29785-29904		E:L73F,N:R203K,N:G204R,N:I292T,N:P383L,ORF1a:A872T,ORF1a:A2529V,ORF1a:V3021I,ORF1a:N3405S,ORF1a:F3605L,ORF1a:N4256K,ORF1b:P314L,ORF3a:D210Y,ORF6:I33T,ORF7b:E33A,S:E484K,S:D614G	17		0	E:L73F,N:R203K,N:G204R,N:I292T,N:P383L,ORF1a:A872T,ORF1a:A2529V,ORF1a:V3021I,ORF1a:N3405S,ORF1a:F3605L,ORF1a:N4256K,ORF1b:P314L,ORF3a:D210Y,ORF6:I33T,ORF7b:E33A,S:E484K,S:D614G	ORF1a:A872T,ORF1a:A2529V,ORF1a:F3605L,ORF1b:P314L,S:E484K,S:D614G,ORF6:I33T,ORF7b:E33A,ORF8:S84L,N:R203K,N:G204R,N:I292T	ORF8:S84L
Miseq_LVRS_050-233654426/07221-21	P.1	2021-04-14	15/17 P.1 (B.1.1.28.1) SNPs	FALSE	1	2	1	20J/501Y.V3	good	FALSE	ORF1a:K1202N,ORF9b:Q77E		9	4	127	33	C241T,T733C,C2749T,C3037T,C3828T,G3871T,A5648C,A6319G,A6613G,C12778T,C13860T,C14408T,G17259T,C21614T,C21621A,C21638T,G21974T,G22132T,A22812C,G23012A,A23063T,A23403G,C23525T,C24642T,G25088T,T26149C,G28167A,C28512G,A28877T,G28878C,G28881A,G28882A,G28883C	11288-11297	28269:AAAC	1-9,29789-29908		N:P80R,N:R203K,N:G204R,ORF1a:S1188L,ORF1a:K1202N,ORF1a:K1795Q,ORF1b:P314L,ORF1b:E1264D,ORF3a:S253P,ORF8:E92K,ORF9b:Q77E,S:L18F,S:T20N,S:P26S,S:D138Y,S:R190S,S:K417T,S:E484K,S:N501Y,S:D614G,S:H655Y,S:T1027I,S:V1176F	23	ORF1a:S3675-,ORF1a:G3676-,ORF1a:F3677-	3	N:P80R,N:R203K,N:G204R,ORF1a:S1188L,ORF1a:K1202N,ORF1a:K1795Q,ORF1b:P314L,ORF1b:E1264D,ORF3a:S253P,ORF8:E92K,ORF9b:Q77E,S:L18F,S:T20N,S:P26S,S:D138Y,S:R190S,S:K417T,S:E484K,S:N501Y,S:D614G,S:H655Y,S:T1027I,S:V1176F	ORF1a:S1188L,ORF1a:K1795Q,ORF1b:P314L,ORF1b:E1264D,S:L18F,S:T20N,S:P26S,S:D138Y,S:R190S,S:K417T,S:E484K,S:N501Y,S:D614G,S:H655Y,S:T1027I,S:V1176F,ORF3a:S253P,ORF8:S84L,ORF8:E92K,N:P80R,N:R203K,N:G204R	ORF8:S84L
Miseq_LVRS_050-233654426/07222-21	P.2	2021-04-14	5/5 P.2 (B.1.1.28.2) SNPs	FALSE	2	3	1	20B	good	FALSE	ORF1a:Y1846C,ORF1a:K3353R,ORF9b:R25K		0	0	126	25	C100T,C241T,C3037T,T3766C,A5802G,A10323G,T10667G,C11824T,C12053T,A12964G,C14408T,C16308T,T17454A,C22747A,G23012A,A23403G,G25088T,C28253T,G28357A,G28628T,G28881A,G28882A,G28883C,G28975T,C29754T			1-8,29785-29904		N:A119S,N:R203K,N:G204R,N:M234I,ORF1a:Y1846C,ORF1a:K3353R,ORF1a:L3468V,ORF1a:L3930F,ORF1b:P314L,ORF9b:R25K,S:E484K,S:D614G,S:V1176F	13		0	N:A119S,N:R203K,N:G204R,N:M234I,ORF1a:Y1846C,ORF1a:K3353R,ORF1a:L3468V,ORF1a:L3930F,ORF1b:P314L,ORF9b:R25K,S:E484K,S:D614G,S:V1176F	ORF1a:L3468V,ORF1a:L3930F,ORF1b:P314L,S:E484K,S:D614G,S:V1176F,ORF8:S84L,N:A119S,N:R203K,N:G204R,N:M234I	ORF8:S84L
Miseq_LVRS_050-233654426/07223-21	P.1	2021-04-14	15/17 P.1 (B.1.1.28.1) SNPs	FALSE	3	2	1	20J/501Y.V3	good	FALSE	ORF1a:T1820I,ORF9b:Q77E		9	4	160	34	C241T,T733C,C2749T,C3037T,C3828T,A5648C,C5724T,A6319G,A6613G,A12526G,C12778T,C13860T,C14408T,G17259T,C21614T,C21621A,C21638T,G21974T,G22132T,A22812C,G23012A,A23063T,A23403G,C23525T,C24642T,G25088T,T26149C,G28167A,C28512G,A28877T,G28878C,G28881A,G28882A,G28883C	11288-11297	28269:AAAC	1-39,29786-29908		N:P80R,N:R203K,N:G204R,ORF1a:S1188L,ORF1a:K1795Q,ORF1a:T1820I,ORF1b:P314L,ORF1b:E1264D,ORF3a:S253P,ORF8:E92K,ORF9b:Q77E,S:L18F,S:T20N,S:P26S,S:D138Y,S:R190S,S:K417T,S:E484K,S:N501Y,S:D614G,S:H655Y,S:T1027I,S:V1176F	23	ORF1a:S3675-,ORF1a:G3676-,ORF1a:F3677-	3	N:P80R,N:R203K,N:G204R,ORF1a:S1188L,ORF1a:K1795Q,ORF1a:T1820I,ORF1b:P314L,ORF1b:E1264D,ORF3a:S253P,ORF8:E92K,ORF9b:Q77E,S:L18F,S:T20N,S:P26S,S:D138Y,S:R190S,S:K417T,S:E484K,S:N501Y,S:D614G,S:H655Y,S:T1027I,S:V1176F	ORF1a:S1188L,ORF1a:K1795Q,ORF1b:P314L,ORF1b:E1264D,S:L18F,S:T20N,S:P26S,S:D138Y,S:R190S,S:K417T,S:E484K,S:N501Y,S:D614G,S:H655Y,S:T1027I,S:V1176F,ORF3a:S253P,ORF8:S84L,ORF8:E92K,N:P80R,N:R203K,N:G204R	ORF8:S84L
Miseq_LVRS_050-233654426/07226-21	P.2	2021-04-14	5/5 P.2 (B.1.1.28.2) SNPs	FALSE	1	2	1	20B	good	FALSE	ORF1a:Q975H,ORF1a:A2123V		0	0	140	25	C100T,C241T,C3037T,G3085A,A3190C,T3766C,C6633T,T10667G,C11824T,C12053T,A12964G,C14408T,G17280C,G23012A,A23403G,G25088T,C28253T,G28628T,G28881A,G28882A,G28883C,G28975T,C29095T,C29724T,C29754T			1-22,29785-29904		N:A119S,N:R203K,N:G204R,N:M234I,ORF1a:Q975H,ORF1a:A2123V,ORF1a:L3468V,ORF1a:L3930F,ORF1b:P314L,S:E484K,S:D614G,S:V1176F	12		0	N:A119S,N:R203K,N:G204R,N:M234I,ORF1a:Q975H,ORF1a:A2123V,ORF1a:L3468V,ORF1a:L3930F,ORF1b:P314L,S:E484K,S:D614G,S:V1176F	ORF1a:L3468V,ORF1a:L3930F,ORF1b:P314L,S:E484K,S:D614G,S:V1176F,ORF8:S84L,N:A119S,N:R203K,N:G204R,N:M234I	ORF8:S84L
Miseq_LVRS_050-233654426/33180-20	P.2	2021-04-14	5/5 P.2 (B.1.1.28.2) SNPs	FALSE	1	2	1	20B	good	FALSE	ORF1a:T2153I,ORF1a:V3475F		0	0	117	22	C100T,C241T,C3037T,T3766C,T6218C,C6723T,T10667G,G10688T,C11824T,C12053T,A12964G,C14408T,G23012A,A23403G,G25088T,C28253T,G28628T,G28881A,G28882A,G28883C,G28975T,C29754T			1-32,29785-29871		N:A119S,N:R203K,N:G204R,N:M234I,ORF1a:T2153I,ORF1a:L3468V,ORF1a:V3475F,ORF1a:L3930F,ORF1b:P314L,S:E484K,S:D614G,S:V1176F	12		0	N:A119S,N:R203K,N:G204R,N:M234I,ORF1a:T2153I,ORF1a:L3468V,ORF1a:V3475F,ORF1a:L3930F,ORF1b:P314L,S:E484K,S:D614G,S:V1176F	ORF1a:L3468V,ORF1a:L3930F,ORF1b:P314L,S:E484K,S:D614G,S:V1176F,ORF8:S84L,N:A119S,N:R203K,N:G204R,N:M234I	ORF8:S84L
Miseq_LVRS_050-233654426/33619-20	B.1	2021-04-14		FALSE	2	3	1	20B	good	FALSE	ORF3a:T24I,ORF3a:W45L,S:V1176F		0	0	1563	8	C241T,T2047C,C3037T,C14408T,A23403G,G25088T,C25463T,G25526T			1-7,28347-29904		ORF1b:P314L,ORF3a:T24I,ORF3a:W45L,S:D614G,S:V1176F	5		0	ORF1b:P314L,ORF3a:T24I,ORF3a:W45L,S:D614G,S:V1176F	ORF1b:P314L,S:D614G,ORF8:S84L	ORF8:S84L
Miseq_LVRS_050-233654426/33755-20	P.2	2021-04-14	5/5 P.2 (B.1.1.28.2) SNPs	FALSE	1	1	1	20B	good	FALSE	ORF3a:L95F		0	0	136	22	C100T,C241T,C3037T,T10667G,T10690C,C11824T,C12053T,A12964G,C14408T,G23012A,A23403G,G25088T,G25677T,C27804T,C28103T,C28253T,G28628T,G28881A,G28882A,G28883C,G28975T,C29754T			1-18,29785-29904		N:A119S,N:R203K,N:G204R,N:M234I,ORF1a:L3468V,ORF1a:L3930F,ORF1b:P314L,ORF3a:L95F,S:E484K,S:D614G,S:V1176F	11		0	N:A119S,N:R203K,N:G204R,N:M234I,ORF1a:L3468V,ORF1a:L3930F,ORF1b:P314L,ORF3a:L95F,S:E484K,S:D614G,S:V1176F	ORF1a:L3468V,ORF1a:L3930F,ORF1b:P314L,S:E484K,S:D614G,S:V1176F,ORF8:S84L,N:A119S,N:R203K,N:G204R,N:M234I	ORF8:S84L
Miseq_LVRS_050-233654426/33760-20	P.2	2021-04-14	5/5 P.2 (B.1.1.28.2) SNPs	FALSE	1	5	1	20B	good	FALSE	ORF1a:T1246I,ORF1a:Y1920H,ORF1a:T3255I,ORF1b:S2076F,S:G219S		0	0	126	25	C100T,C241T,C3037T,C4002T,T6023C,G8185T,C10029T,T10667G,C11824T,C12053T,A12964G,C14408T,C19694T,G22217A,G23012A,A23403G,G25088T,C26645T,C28253T,G28628T,G28881A,G28882A,G28883C,G28975T,C29754T			1-8,29785-29904		N:A119S,N:R203K,N:G204R,N:M234I,ORF1a:T1246I,ORF1a:Y1920H,ORF1a:T3255I,ORF1a:L3468V,ORF1a:L3930F,ORF1b:P314L,ORF1b:S2076F,S:G219S,S:E484K,S:D614G,S:V1176F	15		0	N:A119S,N:R203K,N:G204R,N:M234I,ORF1a:T1246I,ORF1a:Y1920H,ORF1a:T3255I,ORF1a:L3468V,ORF1a:L3930F,ORF1b:P314L,ORF1b:S2076F,S:G219S,S:E484K,S:D614G,S:V1176F	ORF1a:L3468V,ORF1a:L3930F,ORF1b:P314L,S:E484K,S:D614G,S:V1176F,ORF8:S84L,N:A119S,N:R203K,N:G204R,N:M234I	ORF8:S84L
Miseq_LVRS_050-233654426/33764-20	P.2	2021-04-14	5/5 P.2 (B.1.1.28.2) SNPs	FALSE	2	3	1	20B	good	FALSE	ORF3a:E239*,ORF8:I121L,S:L5F		0	0	125	23	C100T,C241T,C3037T,T3766C,G6463T,T10667G,C11824T,C12053T,A12964G,C14408T,C21575T,G23012A,A23403G,G25088T,G26107T,C28253T,A28254C,G28628T,G28881A,G28882A,G28883C,G28975T,C29754T			1-7,29785-29904		N:A119S,N:R203K,N:G204R,N:M234I,ORF1a:L3468V,ORF1a:L3930F,ORF1b:P314L,ORF3a:E239*,ORF8:I121L,S:L5F,S:E484K,S:D614G,S:V1176F	13		0	N:A119S,N:R203K,N:G204R,N:M234I,ORF1a:L3468V,ORF1a:L3930F,ORF1b:P314L,ORF3a:E239*,ORF8:I121L,S:L5F,S:E484K,S:D614G,S:V1176F	ORF1a:L3468V,ORF1a:L3930F,ORF1b:P314L,S:E484K,S:D614G,S:V1176F,ORF8:S84L,N:A119S,N:R203K,N:G204R,N:M234I	ORF8:S84L
Miseq_LVRS_050-233654426/33765-20	B.1.1.33	2021-04-14		FALSE	1	5	1	20B	good	FALSE	ORF1a:T4065I,ORF1b:T2163I,ORF1b:L2523F,ORF7a:V104F,S:M153I		0	0	131	21	C162T,C241T,C2536T,C3037T,C3787T,C12459T,T13899C,C14408T,C17976T,C19955T,C21034T,G22021T,A23403G,T24856C,C26645T,T27299C,G27703T,G28881A,G28882A,G28883C,T29148C			1-13,29785-29904		N:R203K,N:G204R,N:I292T,ORF1a:T4065I,ORF1b:P314L,ORF1b:T2163I,ORF1b:L2523F,ORF6:I33T,ORF7a:V104F,S:M153I,S:D614G	11		0	N:R203K,N:G204R,N:I292T,ORF1a:T4065I,ORF1b:P314L,ORF1b:T2163I,ORF1b:L2523F,ORF6:I33T,ORF7a:V104F,S:M153I,S:D614G	ORF1b:P314L,S:D614G,ORF6:I33T,ORF8:S84L,N:R203K,N:G204R,N:I292T	ORF8:S84L
Miseq_LVRS_051-234046815/07169-21	P.2	2021-04-14	5/5 P.2 (B.1.1.28.2) SNPs	FALSE	1	6	1	20B	good	FALSE	N:V270L,N:T325I,ORF1a:V2047F,ORF1a:I3146S,ORF1a:S3149F,S:G181R		0	0	135	29	C100T,C241T,G370T,C952T,C3037T,T3766C,G6404T,T9702G,C9711T,T10667G,C11824T,C12053T,A12964G,C14408T,C16611T,G22103C,G23012A,A23403G,G25088T,C28253T,G28628T,G28881A,G28882A,G28883C,G28975T,G29081T,C29247T,G29706T,C29754T			1-17,29785-29904		N:A119S,N:R203K,N:G204R,N:M234I,N:V270L,N:T325I,ORF1a:V2047F,ORF1a:I3146S,ORF1a:S3149F,ORF1a:L3468V,ORF1a:L3930F,ORF1b:P314L,S:G181R,S:E484K,S:D614G,S:V1176F	16		0	N:A119S,N:R203K,N:G204R,N:M234I,N:V270L,N:T325I,ORF1a:V2047F,ORF1a:I3146S,ORF1a:S3149F,ORF1a:L3468V,ORF1a:L3930F,ORF1b:P314L,S:G181R,S:E484K,S:D614G,S:V1176F	ORF1a:L3468V,ORF1a:L3930F,ORF1b:P314L,S:E484K,S:D614G,S:V1176F,ORF8:S84L,N:A119S,N:R203K,N:G204R,N:M234I	ORF8:S84L
Miseq_LVRS_051-234046815/07171-21	P.1	2021-04-14	15/17 P.1 (B.1.1.28.1) SNPs	FALSE	1	1	1	20J/501Y.V3	good	FALSE	ORF9b:Q77E		9	4	135	33	C241T,T733C,C2749T,C3037T,C3828T,A5648C,A6319G,A6613G,C12778T,C13860T,C14408T,G17259T,C21614T,C21621A,C21638T,G21974T,G22132T,A22812C,G23012A,A23063T,A23403G,C23525T,C24642T,G25088T,T26149C,G28167A,C28512G,C28810T,A28877T,G28878C,G28881A,G28882A,G28883C	11288-11297	28269:AAAC	1-17,29789-29908		N:P80R,N:R203K,N:G204R,ORF1a:S1188L,ORF1a:K1795Q,ORF1b:P314L,ORF1b:E1264D,ORF3a:S253P,ORF8:E92K,ORF9b:Q77E,S:L18F,S:T20N,S:P26S,S:D138Y,S:R190S,S:K417T,S:E484K,S:N501Y,S:D614G,S:H655Y,S:T1027I,S:V1176F	22	ORF1a:S3675-,ORF1a:G3676-,ORF1a:F3677-	3	N:P80R,N:R203K,N:G204R,ORF1a:S1188L,ORF1a:K1795Q,ORF1b:P314L,ORF1b:E1264D,ORF3a:S253P,ORF8:E92K,ORF9b:Q77E,S:L18F,S:T20N,S:P26S,S:D138Y,S:R190S,S:K417T,S:E484K,S:N501Y,S:D614G,S:H655Y,S:T1027I,S:V1176F	ORF1a:S1188L,ORF1a:K1795Q,ORF1b:P314L,ORF1b:E1264D,S:L18F,S:T20N,S:P26S,S:D138Y,S:R190S,S:K417T,S:E484K,S:N501Y,S:D614G,S:H655Y,S:T1027I,S:V1176F,ORF3a:S253P,ORF8:S84L,ORF8:E92K,N:P80R,N:R203K,N:G204R	ORF8:S84L
Miseq_LVRS_051-234046815/07172-21	P.1	2021-04-14	15/17 P.1 (B.1.1.28.1) SNPs	FALSE	1	1	1	20J/501Y.V3	good	FALSE	ORF9b:Q77E		9	4	130	33	C241T,T733C,C2749T,C3037T,C3828T,A5648C,A6319G,A6613G,C12778T,C13860T,C14408T,G17259T,C21614T,C21621A,C21638T,G21974T,G22132T,A22812C,G23012A,A23063T,A23403G,C23525T,C24642T,G25088T,T26149C,G28167A,C28512G,C28810T,A28877T,G28878C,G28881A,G28882A,G28883C	11288-11297	28269:AAAC	1-12,29789-29908		N:P80R,N:R203K,N:G204R,ORF1a:S1188L,ORF1a:K1795Q,ORF1b:P314L,ORF1b:E1264D,ORF3a:S253P,ORF8:E92K,ORF9b:Q77E,S:L18F,S:T20N,S:P26S,S:D138Y,S:R190S,S:K417T,S:E484K,S:N501Y,S:D614G,S:H655Y,S:T1027I,S:V1176F	22	ORF1a:S3675-,ORF1a:G3676-,ORF1a:F3677-	3	N:P80R,N:R203K,N:G204R,ORF1a:S1188L,ORF1a:K1795Q,ORF1b:P314L,ORF1b:E1264D,ORF3a:S253P,ORF8:E92K,ORF9b:Q77E,S:L18F,S:T20N,S:P26S,S:D138Y,S:R190S,S:K417T,S:E484K,S:N501Y,S:D614G,S:H655Y,S:T1027I,S:V1176F	ORF1a:S1188L,ORF1a:K1795Q,ORF1b:P314L,ORF1b:E1264D,S:L18F,S:T20N,S:P26S,S:D138Y,S:R190S,S:K417T,S:E484K,S:N501Y,S:D614G,S:H655Y,S:T1027I,S:V1176F,ORF3a:S253P,ORF8:S84L,ORF8:E92K,N:P80R,N:R203K,N:G204R	ORF8:S84L
Miseq_LVRS_051-234046815/07173-21	P.1	2021-04-14	13/17 P.1 (B.1.1.28.1) SNPs	FALSE	2	3	4	20J/501Y.V3	mediocre	FALSE	N:P383L,ORF1a:D2980H,ORF9b:Q77E		9	4	131	32	C241T,T733C,C3037T,C3828T,A5648C,A6319G,A6613G,C8905T,G9203C,C14408T,C16954T,G20931A,C21614T,C21638T,G21974T,G22132T,A22812C,G23012A,A23063T,A23403G,C23525T,C24642T,G25088T,T26149C,A26492T,C28512G,A28877T,G28878C,G28881A,G28882A,G28883C,C29421T	11288-11297	28269:AAAC	1-13,29789-29908		N:P80R,N:R203K,N:G204R,N:P383L,ORF1a:S1188L,ORF1a:K1795Q,ORF1a:D2980H,ORF1b:P314L,ORF3a:S253P,ORF9b:Q77E,S:L18F,S:P26S,S:D138Y,S:R190S,S:K417T,S:E484K,S:N501Y,S:D614G,S:H655Y,S:T1027I,S:V1176F	21	ORF1a:S3675-,ORF1a:G3676-,ORF1a:F3677-	3	N:P80R,N:R203K,N:G204R,N:P383L,ORF1a:S1188L,ORF1a:K1795Q,ORF1a:D2980H,ORF1b:P314L,ORF3a:S253P,ORF9b:Q77E,S:L18F,S:P26S,S:D138Y,S:R190S,S:K417T,S:E484K,S:N501Y,S:D614G,S:H655Y,S:T1027I,S:V1176F	ORF1a:S1188L,ORF1a:K1795Q,ORF1b:P314L,ORF1b:E1264D,S:L18F,S:T20N,S:P26S,S:D138Y,S:R190S,S:K417T,S:E484K,S:N501Y,S:D614G,S:H655Y,S:T1027I,S:V1176F,ORF3a:S253P,ORF8:S84L,ORF8:E92K,N:P80R,N:R203K,N:G204R	ORF1b:E1264D,S:T20N,ORF8:S84L,ORF8:E92K
Miseq_LVRS_051-234046815/07174-21	P.1	2021-04-14	13/17 P.1 (B.1.1.28.1) SNPs	FALSE	1	3	4	20J/501Y.V3	mediocre	FALSE	N:P383L,ORF1a:D2980H,ORF9b:Q77E		9	4	125	32	C241T,T733C,C3037T,C3828T,A5648C,A6319G,A6613G,C8905T,G9203C,C14408T,C16954T,G20931A,C21614T,C21638T,G21974T,G22132T,A22812C,G23012A,A23063T,A23403G,C23525T,C24642T,G25088T,T26149C,A26492T,C28512G,A28877T,G28878C,G28881A,G28882A,G28883C,C29421T	11288-11297	28269:AAAC	1-4,29786-29908		N:P80R,N:R203K,N:G204R,N:P383L,ORF1a:S1188L,ORF1a:K1795Q,ORF1a:D2980H,ORF1b:P314L,ORF3a:S253P,ORF9b:Q77E,S:L18F,S:P26S,S:D138Y,S:R190S,S:K417T,S:E484K,S:N501Y,S:D614G,S:H655Y,S:T1027I,S:V1176F	21	ORF1a:S3675-,ORF1a:G3676-,ORF1a:F3677-	3	N:P80R,N:R203K,N:G204R,N:P383L,ORF1a:S1188L,ORF1a:K1795Q,ORF1a:D2980H,ORF1b:P314L,ORF3a:S253P,ORF9b:Q77E,S:L18F,S:P26S,S:D138Y,S:R190S,S:K417T,S:E484K,S:N501Y,S:D614G,S:H655Y,S:T1027I,S:V1176F	ORF1a:S1188L,ORF1a:K1795Q,ORF1b:P314L,ORF1b:E1264D,S:L18F,S:T20N,S:P26S,S:D138Y,S:R190S,S:K417T,S:E484K,S:N501Y,S:D614G,S:H655Y,S:T1027I,S:V1176F,ORF3a:S253P,ORF8:S84L,ORF8:E92K,N:P80R,N:R203K,N:G204R	ORF1b:E1264D,S:T20N,ORF8:S84L,ORF8:E92K
Miseq_LVRS_051-234046815/07175-21	P.1	2021-04-14	15/17 P.1 (B.1.1.28.1) SNPs	FALSE	1	1	1	20J/501Y.V3	good	FALSE	ORF9b:Q77E		9	4	160	32	C241T,T733C,C2749T,C3037T,C3828T,A5648C,A6319G,A6613G,C12778T,C13860T,C14408T,G17259T,C21614T,C21621A,C21638T,G21974T,G22132T,A22812C,G23012A,A23063T,A23403G,C23525T,C24642T,G25088T,T26149C,G28167A,C28512G,A28877T,G28878C,G28881A,G28882A,G28883C	11288-11297	28269:AAAC	1-39,29786-29908		N:P80R,N:R203K,N:G204R,ORF1a:S1188L,ORF1a:K1795Q,ORF1b:P314L,ORF1b:E1264D,ORF3a:S253P,ORF8:E92K,ORF9b:Q77E,S:L18F,S:T20N,S:P26S,S:D138Y,S:R190S,S:K417T,S:E484K,S:N501Y,S:D614G,S:H655Y,S:T1027I,S:V1176F	22	ORF1a:S3675-,ORF1a:G3676-,ORF1a:F3677-	3	N:P80R,N:R203K,N:G204R,ORF1a:S1188L,ORF1a:K1795Q,ORF1b:P314L,ORF1b:E1264D,ORF3a:S253P,ORF8:E92K,ORF9b:Q77E,S:L18F,S:T20N,S:P26S,S:D138Y,S:R190S,S:K417T,S:E484K,S:N501Y,S:D614G,S:H655Y,S:T1027I,S:V1176F	ORF1a:S1188L,ORF1a:K1795Q,ORF1b:P314L,ORF1b:E1264D,S:L18F,S:T20N,S:P26S,S:D138Y,S:R190S,S:K417T,S:E484K,S:N501Y,S:D614G,S:H655Y,S:T1027I,S:V1176F,ORF3a:S253P,ORF8:S84L,ORF8:E92K,N:P80R,N:R203K,N:G204R	ORF8:S84L
Miseq_LVRS_051-234046815/07181-21	B.1.1.28	2021-04-14		FALSE	1	9	1	20B	good	FALSE	N:P6H,ORF1a:T1543I,ORF1a:T2121I,ORF1a:V3718F,ORF3a:H78Y,ORF8:I39T,ORF9b:P3T,S:A222V,S:N679K		0	0	125	21	C241T,C1471T,C3037T,C4893T,C6627T,C8152T,G11417T,C14408T,G21255T,C22227T,A23403G,T23599A,C24130T,G25088T,C25624T,T28009C,C28290A,G28881A,G28882A,G28883C,C29640T			1-7,29785-29904		N:P6H,N:R203K,N:G204R,ORF1a:T1543I,ORF1a:T2121I,ORF1a:V3718F,ORF1b:P314L,ORF3a:H78Y,ORF8:I39T,ORF9b:P3T,S:A222V,S:D614G,S:N679K,S:V1176F	14		0	N:P6H,N:R203K,N:G204R,ORF1a:T1543I,ORF1a:T2121I,ORF1a:V3718F,ORF1b:P314L,ORF3a:H78Y,ORF8:I39T,ORF9b:P3T,S:A222V,S:D614G,S:N679K,S:V1176F	ORF1b:P314L,S:D614G,S:V1176F,ORF8:S84L,N:R203K,N:G204R	ORF8:S84L
Miseq_LVRS_051-234046815/07207-21	P.1	2021-04-14	15/17 P.1 (B.1.1.28.1) SNPs	FALSE	2	3	1	20J/501Y.V3	good	FALSE	ORF1a:T1820I,ORF8:Q72H,ORF9b:Q77E		9	4	130	36	C241T,T733C,C2749T,C3037T,C3828T,A5648C,C5724T,A6319G,A6613G,C12778T,C13860T,C14408T,G17259T,C21614T,C21621A,C21638T,G21974T,G22132T,A22812C,G23012A,A23063T,A23403G,C23525T,C24642T,G25088T,T26149C,G28109T,G28167A,C28512G,T28705C,A28877T,G28878C,G28881A,G28882A,G28883C,C29668T	11288-11297	28269:AAAC	1-8,9-11,12,15,29789-29908		N:P80R,N:R203K,N:G204R,ORF1a:S1188L,ORF1a:K1795Q,ORF1a:T1820I,ORF1b:P314L,ORF1b:E1264D,ORF3a:S253P,ORF8:Q72H,ORF8:E92K,ORF9b:Q77E,S:L18F,S:T20N,S:P26S,S:D138Y,S:R190S,S:K417T,S:E484K,S:N501Y,S:D614G,S:H655Y,S:T1027I,S:V1176F	24	ORF1a:S3675-,ORF1a:G3676-,ORF1a:F3677-	3	N:P80R,N:R203K,N:G204R,ORF1a:S1188L,ORF1a:K1795Q,ORF1a:T1820I,ORF1b:P314L,ORF1b:E1264D,ORF3a:S253P,ORF8:Q72H,ORF8:E92K,ORF9b:Q77E,S:L18F,S:T20N,S:P26S,S:D138Y,S:R190S,S:K417T,S:E484K,S:N501Y,S:D614G,S:H655Y,S:T1027I,S:V1176F	ORF1a:S1188L,ORF1a:K1795Q,ORF1b:P314L,ORF1b:E1264D,S:L18F,S:T20N,S:P26S,S:D138Y,S:R190S,S:K417T,S:E484K,S:N501Y,S:D614G,S:H655Y,S:T1027I,S:V1176F,ORF3a:S253P,ORF8:S84L,ORF8:E92K,N:P80R,N:R203K,N:G204R	ORF8:S84L
Miseq_LVRS_053-234554321/8212-21	P.1	2021-04-14	15/17 P.1 (B.1.1.28.1) SNPs	FALSE	3	3	1	20J/501Y.V3	good	FALSE	ORF1a:S2797F,ORF3a:W69L,ORF9b:Q77E		9	4	124	35	C241T,T733C,C2749T,C3037T,C3828T,A5648C,A6319G,A6613G,C8655T,C12778T,C13860T,C14408T,G17259T,T18831C,C21614T,C21621A,C21638T,G21974T,G22132T,A22812C,G23012A,A23063T,A23403G,C23525T,C24642T,G25088T,G25598T,T26149C,G28167A,C28512G,A28877T,G28878C,G28881A,G28882A,G28883C	11288-11297	28269:AAAC	1-3,29786-29908		N:P80R,N:R203K,N:G204R,ORF1a:S1188L,ORF1a:K1795Q,ORF1a:S2797F,ORF1b:P314L,ORF1b:E1264D,ORF3a:W69L,ORF3a:S253P,ORF8:E92K,ORF9b:Q77E,S:L18F,S:T20N,S:P26S,S:D138Y,S:R190S,S:K417T,S:E484K,S:N501Y,S:D614G,S:H655Y,S:T1027I,S:V1176F	24	ORF1a:S3675-,ORF1a:G3676-,ORF1a:F3677-	3	N:P80R,N:R203K,N:G204R,ORF1a:S1188L,ORF1a:K1795Q,ORF1a:S2797F,ORF1b:P314L,ORF1b:E1264D,ORF3a:W69L,ORF3a:S253P,ORF8:E92K,ORF9b:Q77E,S:L18F,S:T20N,S:P26S,S:D138Y,S:R190S,S:K417T,S:E484K,S:N501Y,S:D614G,S:H655Y,S:T1027I,S:V1176F	ORF1a:S1188L,ORF1a:K1795Q,ORF1b:P314L,ORF1b:E1264D,S:L18F,S:T20N,S:P26S,S:D138Y,S:R190S,S:K417T,S:E484K,S:N501Y,S:D614G,S:H655Y,S:T1027I,S:V1176F,ORF3a:S253P,ORF8:S84L,ORF8:E92K,N:P80R,N:R203K,N:G204R	ORF8:S84L
Miseq_LVRS_053-234554321/8231-21	B.1.1.28	2021-04-14		FALSE	1	8	1	20B	good	FALSE	ORF1a:S944L,ORF1a:T1035I,ORF1a:T3255I,ORF1a:L3930F,ORF1b:P970L,ORF3a:G224V,S:M153T,S:S689I		0	0	122	19	C241T,C1684T,C3037T,C3096T,C3369T,A9859C,C10029T,C12053T,C14408T,C16376T,T22020C,A23403G,G23628T,G25088T,C25728T,G26063T,G28881A,G28882A,G28883C			29782-29904		N:R203K,N:G204R,ORF1a:S944L,ORF1a:T1035I,ORF1a:T3255I,ORF1a:L3930F,ORF1b:P314L,ORF1b:P970L,ORF3a:G224V,S:M153T,S:D614G,S:S689I,S:V1176F	13		0	N:R203K,N:G204R,ORF1a:S944L,ORF1a:T1035I,ORF1a:T3255I,ORF1a:L3930F,ORF1b:P314L,ORF1b:P970L,ORF3a:G224V,S:M153T,S:D614G,S:S689I,S:V1176F	ORF1b:P314L,S:D614G,S:V1176F,ORF8:S84L,N:R203K,N:G204R	ORF8:S84L
Miseq_LVRS_054-234850616/08178-21	B.1.1.28	2021-04-14		FALSE	1	6	1	20B	good	FALSE	N:S193I,ORF1a:S1872N,ORF1a:L3930F,ORF1b:K2063E,ORF3a:T151I,ORF7b:I27V		0	0	122	20	C241T,C3037T,G5880A,C10702T,C12053T,A12466G,C14408T,T16905C,A19654G,G20397A,A23403G,G25088T,C25844T,A27038G,A27834G,T27935C,G28851T,G28881A,G28882A,G28883C			1,29783-29904		N:S193I,N:R203K,N:G204R,ORF1a:S1872N,ORF1a:L3930F,ORF1b:P314L,ORF1b:K2063E,ORF3a:T151I,ORF7b:I27V,S:D614G,S:V1176F	11		0	N:S193I,N:R203K,N:G204R,ORF1a:S1872N,ORF1a:L3930F,ORF1b:P314L,ORF1b:K2063E,ORF3a:T151I,ORF7b:I27V,S:D614G,S:V1176F	ORF1b:P314L,S:D614G,S:V1176F,ORF8:S84L,N:R203K,N:G204R	ORF8:S84L
Miseq_LVRS_054-234850616/08180-21	P.2	2021-04-14	5/5 P.2 (B.1.1.28.2) SNPs	FALSE	2	6	1	20B	good	FALSE	ORF1a:T1246I,ORF1a:Y1920H,ORF1a:T3255I,ORF1b:S2076F,ORF3a:A54S,S:V143D		3	0	124	28	C100T,C241T,C3037T,C4002T,C4276T,C5144T,T6023C,C10029T,T10667G,C11824T,C12053T,A12964G,C13620T,A13815G,C14408T,C19694T,G23012A,A23403G,G25088T,G25552T,C26645T,C28253T,G28628T,G28881A,G28882A,G28883C,G28975T,C29754T	21990-21993		1-3,29782-29904		N:A119S,N:R203K,N:G204R,N:M234I,ORF1a:T1246I,ORF1a:Y1920H,ORF1a:T3255I,ORF1a:L3468V,ORF1a:L3930F,ORF1b:P314L,ORF1b:S2076F,ORF3a:A54S,S:V143D,S:E484K,S:D614G,S:V1176F	16	S:Y144-	1	N:A119S,N:R203K,N:G204R,N:M234I,ORF1a:T1246I,ORF1a:Y1920H,ORF1a:T3255I,ORF1a:L3468V,ORF1a:L3930F,ORF1b:P314L,ORF1b:S2076F,ORF3a:A54S,S:V143D,S:E484K,S:D614G,S:V1176F	ORF1a:L3468V,ORF1a:L3930F,ORF1b:P314L,S:E484K,S:D614G,S:V1176F,ORF8:S84L,N:A119S,N:R203K,N:G204R,N:M234I	ORF8:S84L
Miseq_LVRS_054-234850616/08181-21	P.2	2021-04-14	5/5 P.2 (B.1.1.28.2) SNPs	FALSE	1	8	1	20B	good	FALSE	M:C86F,N:G19R,ORF1a:T1246I,ORF1a:Y1920H,ORF1a:T3255I,ORF1a:M4009I,ORF1b:S2076F,S:G261V		0	0	91	29	C100T,C241T,C3037T,C4002T,T6023C,C10029T,T10667G,C11824T,C12053T,G12292A,A12964G,C14408T,C15720T,C19694T,G22344T,G23012A,A23403G,G25088T,C26645T,G26779T,T28196C,C28253T,G28328C,G28628T,G28881A,G28882A,G28883C,G28975T,C29754T			1-3,29782-29871		M:C86F,N:G19R,N:A119S,N:R203K,N:G204R,N:M234I,ORF1a:T1246I,ORF1a:Y1920H,ORF1a:T3255I,ORF1a:L3468V,ORF1a:L3930F,ORF1a:M4009I,ORF1b:P314L,ORF1b:S2076F,S:G261V,S:E484K,S:D614G,S:V1176F	18		0	M:C86F,N:G19R,N:A119S,N:R203K,N:G204R,N:M234I,ORF1a:T1246I,ORF1a:Y1920H,ORF1a:T3255I,ORF1a:L3468V,ORF1a:L3930F,ORF1a:M4009I,ORF1b:P314L,ORF1b:S2076F,S:G261V,S:E484K,S:D614G,S:V1176F	ORF1a:L3468V,ORF1a:L3930F,ORF1b:P314L,S:E484K,S:D614G,S:V1176F,ORF8:S84L,N:A119S,N:R203K,N:G204R,N:M234I	ORF8:S84L
Miseq_LVRS_054-234850616/08184-21	P.2	2021-04-14	5/5 P.2 (B.1.1.28.2) SNPs	FALSE	2	2	1	20B	good	FALSE	ORF1a:P926S,ORF1b:L1351F		0	0	89	21	C100T,C241T,C3037T,C3041T,T10667G,C11824T,C12053T,A12964G,C14408T,C17518T,G22801T,G23012A,A23403G,G25088T,C28253T,G28628T,G28881A,G28882A,G28883C,G28975T,C29754T			29782-29871		N:A119S,N:R203K,N:G204R,N:M234I,ORF1a:P926S,ORF1a:L3468V,ORF1a:L3930F,ORF1b:P314L,ORF1b:L1351F,S:E484K,S:D614G,S:V1176F	12		0	N:A119S,N:R203K,N:G204R,N:M234I,ORF1a:P926S,ORF1a:L3468V,ORF1a:L3930F,ORF1b:P314L,ORF1b:L1351F,S:E484K,S:D614G,S:V1176F	ORF1a:L3468V,ORF1a:L3930F,ORF1b:P314L,S:E484K,S:D614G,S:V1176F,ORF8:S84L,N:A119S,N:R203K,N:G204R,N:M234I	ORF8:S84L
Miseq_LVRS_054-234850616/08187-21	P.2	2021-04-14	5/5 P.2 (B.1.1.28.2) SNPs	FALSE	1	3	1	20B	good	FALSE	ORF1a:R2159W,ORF1a:L2234S,ORF1a:A3686T		0	0	124	22	C100T,C241T,C3037T,C6740T,T6966C,T10667G,G11321A,C11824T,C12053T,A12964G,C14408T,G23012A,A23403G,G25088T,C28253T,G28628T,G28881A,G28882A,G28883C,G28975T,G29543T,C29754T			1-3,29782-29904		N:A119S,N:R203K,N:G204R,N:M234I,ORF1a:R2159W,ORF1a:L2234S,ORF1a:L3468V,ORF1a:A3686T,ORF1a:L3930F,ORF1b:P314L,S:E484K,S:D614G,S:V1176F	13		0	N:A119S,N:R203K,N:G204R,N:M234I,ORF1a:R2159W,ORF1a:L2234S,ORF1a:L3468V,ORF1a:A3686T,ORF1a:L3930F,ORF1b:P314L,S:E484K,S:D614G,S:V1176F	ORF1a:L3468V,ORF1a:L3930F,ORF1b:P314L,S:E484K,S:D614G,S:V1176F,ORF8:S84L,N:A119S,N:R203K,N:G204R,N:M234I	ORF8:S84L
Miseq_LVRS_054-234850616/08201-21	P.2	2021-04-14	5/5 P.2 (B.1.1.28.2) SNPs	FALSE	1	6	1	20B	good	FALSE	ORF1a:T812I,ORF1b:R2613S,ORF3a:G44R,ORF9b:P3L,S:V62I,S:Q675H		0	0	90	27	C100T,C241T,C2700T,C3037T,C8818T,G9190T,T10667G,C11824T,C12053T,A12964G,C14408T,C14793T,C21304A,G21746A,G23012A,A23403G,G23587T,G25088T,G25522A,C28253T,C28291T,G28628T,G28881A,G28882A,G28883C,G28975T,C29754T			1,29782-29871		N:A119S,N:R203K,N:G204R,N:M234I,ORF1a:T812I,ORF1a:L3468V,ORF1a:L3930F,ORF1b:P314L,ORF1b:R2613S,ORF3a:G44R,ORF9b:P3L,S:V62I,S:E484K,S:D614G,S:Q675H,S:V1176F	16		0	N:A119S,N:R203K,N:G204R,N:M234I,ORF1a:T812I,ORF1a:L3468V,ORF1a:L3930F,ORF1b:P314L,ORF1b:R2613S,ORF3a:G44R,ORF9b:P3L,S:V62I,S:E484K,S:D614G,S:Q675H,S:V1176F	ORF1a:L3468V,ORF1a:L3930F,ORF1b:P314L,S:E484K,S:D614G,S:V1176F,ORF8:S84L,N:A119S,N:R203K,N:G204R,N:M234I	ORF8:S84L
Miseq_LVRS_054-234850616/08203-21	P.2	2021-04-14	5/5 P.2 (B.1.1.28.2) SNPs	FALSE	1	2	1	20B	good	FALSE	ORF1a:P804L,ORF1a:T4065I		0	0	122	23	C100T,C241T,C2676T,C3037T,G3340T,T10667G,C11824T,C12053T,C12459T,A12964G,C14408T,G23012A,A23403G,C24904T,G25088T,C28253T,G28628T,G28881A,G28882A,G28883C,G28975T,C29733T,C29754T			1-4,29785-29904		N:A119S,N:R203K,N:G204R,N:M234I,ORF1a:P804L,ORF1a:L3468V,ORF1a:L3930F,ORF1a:T4065I,ORF1b:P314L,S:E484K,S:D614G,S:V1176F	12		0	N:A119S,N:R203K,N:G204R,N:M234I,ORF1a:P804L,ORF1a:L3468V,ORF1a:L3930F,ORF1a:T4065I,ORF1b:P314L,S:E484K,S:D614G,S:V1176F	ORF1a:L3468V,ORF1a:L3930F,ORF1b:P314L,S:E484K,S:D614G,S:V1176F,ORF8:S84L,N:A119S,N:R203K,N:G204R,N:M234I	ORF8:S84L
Miseq_LVRS_054-234850616/08205-21	P.2	2021-04-14	5/5 P.2 (B.1.1.28.2) SNPs	FALSE	1	3	1	20B	good	FALSE	N:Q289H,ORF3a:G44R,ORF9b:P3L		0	0	124	21	C100T,C241T,C3037T,T10667G,C11824T,C12053T,A12964G,C14408T,G23012A,A23403G,G25088T,G25522A,C28253T,C28291T,G28628T,G28881A,G28882A,G28883C,G28975T,G29140T,C29754T			1-3,29782-29904		N:A119S,N:R203K,N:G204R,N:M234I,N:Q289H,ORF1a:L3468V,ORF1a:L3930F,ORF1b:P314L,ORF3a:G44R,ORF9b:P3L,S:E484K,S:D614G,S:V1176F	13		0	N:A119S,N:R203K,N:G204R,N:M234I,N:Q289H,ORF1a:L3468V,ORF1a:L3930F,ORF1b:P314L,ORF3a:G44R,ORF9b:P3L,S:E484K,S:D614G,S:V1176F	ORF1a:L3468V,ORF1a:L3930F,ORF1b:P314L,S:E484K,S:D614G,S:V1176F,ORF8:S84L,N:A119S,N:R203K,N:G204R,N:M234I	ORF8:S84L
Miseq_LVRS_054-234850616/33768-20	P.1	2021-04-14	15/17 P.1 (B.1.1.28.1) SNPs	FALSE	12	1	1	20J/501Y.V3	good	FALSE	ORF9b:Q77E		9	4	89	32	C241T,T733C,C2749T,C3037T,C3828T,A5648C,A6319G,A6613G,C12778T,C13860T,C14408T,G17259T,C21614T,C21621A,C21638T,G21974T,G22132T,A22812C,G23012A,A23063T,A23403G,C23525T,C24642T,G25088T,T26149C,G28167A,C28512G,A28877T,G28878C,G28881A,G28882A,G28883C	11288-11297	28269:AAAC	1-3,29786-29873		N:P80R,N:R203K,N:G204R,ORF1a:S1188L,ORF1a:K1795Q,ORF1b:P314L,ORF1b:E1264D,ORF3a:S253P,ORF8:E92K,ORF9b:Q77E,S:L18F,S:T20N,S:P26S,S:D138Y,S:R190S,S:K417T,S:E484K,S:N501Y,S:D614G,S:H655Y,S:T1027I,S:V1176F	22	ORF1a:S3675-,ORF1a:G3676-,ORF1a:F3677-	3	N:P80R,N:R203K,N:G204R,ORF1a:S1188L,ORF1a:K1795Q,ORF1b:P314L,ORF1b:E1264D,ORF3a:S253P,ORF8:E92K,ORF9b:Q77E,S:L18F,S:T20N,S:P26S,S:D138Y,S:R190S,S:K417T,S:E484K,S:N501Y,S:D614G,S:H655Y,S:T1027I,S:V1176F	ORF1a:S1188L,ORF1a:K1795Q,ORF1b:P314L,ORF1b:E1264D,S:L18F,S:T20N,S:P26S,S:D138Y,S:R190S,S:K417T,S:E484K,S:N501Y,S:D614G,S:H655Y,S:T1027I,S:V1176F,ORF3a:S253P,ORF8:S84L,ORF8:E92K,N:P80R,N:R203K,N:G204R	ORF8:S84L
Miseq_LVRS_054-234850616/33769-20	P.1	2021-04-14	15/17 P.1 (B.1.1.28.1) SNPs	FALSE	3	1	1	20J/501Y.V3	good	FALSE	ORF9b:Q77E		9	4	117	32	C241T,T733C,C2749T,C3037T,C3828T,A5648C,A6319G,A6613G,C12778T,C13860T,C14408T,G17259T,C21614T,C21621A,C21638T,G21974T,G22132T,A22812C,G23012A,A23063T,A23403G,C23525T,C24642T,G25088T,T26149C,G28167A,C28512G,A28877T,G28878C,G28881A,G28882A,G28883C	11288-11297	28269:AAAC	1-32,29789-29875		N:P80R,N:R203K,N:G204R,ORF1a:S1188L,ORF1a:K1795Q,ORF1b:P314L,ORF1b:E1264D,ORF3a:S253P,ORF8:E92K,ORF9b:Q77E,S:L18F,S:T20N,S:P26S,S:D138Y,S:R190S,S:K417T,S:E484K,S:N501Y,S:D614G,S:H655Y,S:T1027I,S:V1176F	22	ORF1a:S3675-,ORF1a:G3676-,ORF1a:F3677-	3	N:P80R,N:R203K,N:G204R,ORF1a:S1188L,ORF1a:K1795Q,ORF1b:P314L,ORF1b:E1264D,ORF3a:S253P,ORF8:E92K,ORF9b:Q77E,S:L18F,S:T20N,S:P26S,S:D138Y,S:R190S,S:K417T,S:E484K,S:N501Y,S:D614G,S:H655Y,S:T1027I,S:V1176F	ORF1a:S1188L,ORF1a:K1795Q,ORF1b:P314L,ORF1b:E1264D,S:L18F,S:T20N,S:P26S,S:D138Y,S:R190S,S:K417T,S:E484K,S:N501Y,S:D614G,S:H655Y,S:T1027I,S:V1176F,ORF3a:S253P,ORF8:S84L,ORF8:E92K,N:P80R,N:R203K,N:G204R	ORF8:S84L
Miseq_LVRS_054-234850616/6987-21	B.1.1.33	2021-04-14		FALSE	16	7	1	20B	good	FALSE	E:L19I,N:G214S,ORF1a:Y359H,ORF1a:K4377N,ORF1b:A1643V,S:Q23K,S:G257S		0	0	90	22	C186T,C241T,T1340C,C3037T,G7936T,G13045T,A13396C,C14408T,C14805T,C18395T,C21629A,C22000T,G22331A,A23403G,T26061A,C26299A,T27299C,G28881A,G28882A,G28883C,G28913A,T29148C			1-3,29782-29869,29870		E:L19I,N:R203K,N:G204R,N:G214S,N:I292T,ORF1a:Y359H,ORF1a:K4377N,ORF1b:P314L,ORF1b:A1643V,ORF6:I33T,S:Q23K,S:G257S,S:D614G	13		0	E:L19I,N:R203K,N:G204R,N:G214S,N:I292T,ORF1a:Y359H,ORF1a:K4377N,ORF1b:P314L,ORF1b:A1643V,ORF6:I33T,S:Q23K,S:G257S,S:D614G	ORF1b:P314L,S:D614G,ORF6:I33T,ORF8:S84L,N:R203K,N:G204R,N:I292T	ORF8:S84L
Miseq_LVRS_054-234850616/6989-21	P.2	2021-04-14	5/5 P.2 (B.1.1.28.2) SNPs	FALSE	6	3	1	20B	good	FALSE	ORF1a:V337F,ORF3a:T151I,ORF8:A51V		0	0	92	24	C100T,C241T,G1274T,C3037T,C3874T,T10667G,C11824T,C12053T,C14408T,C19170T,G23012A,A23403G,G25088T,C25844T,C26912T,T28010C,C28045T,C28253T,G28628T,G28881A,G28882A,G28883C,G28975T,C29754T			1-6,29782-29869		N:A119S,N:R203K,N:G204R,N:M234I,ORF1a:V337F,ORF1a:L3468V,ORF1a:L3930F,ORF1b:P314L,ORF3a:T151I,ORF8:A51V,S:E484K,S:D614G,S:V1176F	13		0	N:A119S,N:R203K,N:G204R,N:M234I,ORF1a:V337F,ORF1a:L3468V,ORF1a:L3930F,ORF1b:P314L,ORF3a:T151I,ORF8:A51V,S:E484K,S:D614G,S:V1176F	ORF1a:L3468V,ORF1a:L3930F,ORF1b:P314L,S:E484K,S:D614G,S:V1176F,ORF8:S84L,N:A119S,N:R203K,N:G204R,N:M234I	ORF8:S84L
Miseq_LVRS_054-234850616/6992-21	P.2	2021-04-14	5/5 P.2 (B.1.1.28.2) SNPs	FALSE	14	2	1	20B	good	FALSE	ORF1a:G268E,ORF1b:K2161R		0	0	91	21	C100T,C241T,G1068A,C3037T,C6781T,T10667G,C11824T,C12053T,A12964G,C14408T,A19949G,G23012A,A23403G,G25088T,C28253T,G28628T,G28881A,G28882A,G28883C,G28975T,C29754T			1-3,29782-29871		N:A119S,N:R203K,N:G204R,N:M234I,ORF1a:G268E,ORF1a:L3468V,ORF1a:L3930F,ORF1b:P314L,ORF1b:K2161R,S:E484K,S:D614G,S:V1176F	12		0	N:A119S,N:R203K,N:G204R,N:M234I,ORF1a:G268E,ORF1a:L3468V,ORF1a:L3930F,ORF1b:P314L,ORF1b:K2161R,S:E484K,S:D614G,S:V1176F	ORF1a:L3468V,ORF1a:L3930F,ORF1b:P314L,S:E484K,S:D614G,S:V1176F,ORF8:S84L,N:A119S,N:R203K,N:G204R,N:M234I	ORF8:S84L
[truncated: 1,043 more rows]

## Sheet: Table S7
Table S7. Major and minor alleles details of AM-FIOCRUZ-21142481RG analysis
sample	position	gene	depth	indel	putative intrahost	major allele	minor allele	major allele depth	minor allele depth	minor/major depth
AM-FIOCRUZ-21142481RG	733	ORF1AB	2335	Na	T/C	C	T	1590	745	0.319058
AM-FIOCRUZ-21142481RG	1190	ORF1AB	682	Na	T/C	C	T	456	226	0.331378
[truncated: 75 more rows]

## Sheet: Table S8
Table S8. Lineage throghout time
[truncated: 4,158 more rows]
